# Supplementary material for: Chemotherapy enhances HMGA1 secretion through the mutant p53-CK2 axis in pancreatic ductal adenocarcinoma cells
Source: Cell Death Dis. 2025 Oct 27;16(1):766. doi: 10.1038/s41419-025-08082-1 (PMC12559235; doi:10.1038/s41419-025-08082-1)
Supplement: Supplementary file 2 — Supplementary Table 1 [file 41419_2025_8082_MOESM2_ESM.xlsx]

## Sheet: Table S1
Supplementary Table 1. Mass spectrometry (MS) analysis of conditioned medium (CM) from PANC-1 cells following KD of mutant p53.
Accession	Gene Symbol	log2FC	pvalue	adj.pvalue	FC	log(FC)
A6NDY0	EPAB2_HUMAN	-2.48651	0.000840039	0.0139932	0.178437	-0.748515
A8MXY4	ZNF99_HUMAN	-3.79963	0.000150578	0.00378118	0.0718123	-1.1438
O00299	CLIC1_HUMAN	0.0307843	0.611206	0.692001	1.02157	0.00926701
O00391	QSOX1_HUMAN	-0.0780325	0.505894	0.604931	0.947349	-0.0234901
O00468	AGRIN_HUMAN	-0.1602	0.526565	0.619811	0.894901	-0.048225
O00622	CYR61_HUMAN	0.00893729	0.948028	0.96511	1.00621	0.00269039
O14556	G3PT_HUMAN	0.0772326	0.687716	0.743655	1.05499	0.0232493
O14979	HNRDL_HUMAN	-0.299972	0.0789395	0.156494	0.812268	-0.0903006
O15427	MOT4_HUMAN	-1.40219	0.0938646	0.17388	0.378355	-0.422101
O43707	ACTN4_HUMAN	-0.0725086	0.0484525	0.112889	0.950983	-0.0218273
O60361	NDK8_HUMAN	-0.148103	0.209343	0.308618	0.902436	-0.0445834
O76061	STC2_HUMAN	-0.333265	0.00118931	0.0149325	0.793738	-0.100323
O94907	DKK1_HUMAN	-0.379407	0.0151656	0.0548417	0.768753	-0.114213
O94985-2	CSTN1_HUMAN	-0.646199	0.0475675	0.111982	0.638962	-0.194525
O94985	CSTN1_HUMAN	-0.32055	0.0196658	0.0673403	0.800765	-0.0964952
O95084	PRS23_HUMAN	-0.137543	0.345487	0.443637	0.909066	-0.0414045
O95373	IPO7_HUMAN	-0.262131	0.144734	0.238758	0.833855	-0.0789094
O95678	K2C75_HUMAN	0.045562	0.556319	0.648083	1.03209	0.0137155
O95838	GLP2R_HUMAN	-0.475347	0.469604	0.567542	0.719294	-0.143094
P00338	LDHA_HUMAN	-0.121886	0.0397403	0.100914	0.918986	-0.0366912
P00441	SODC_HUMAN	-0.118126	0.178257	0.283704	0.921384	-0.0355595
P00558	PGK1_HUMAN	-0.129237	0.0498071	0.114861	0.914315	-0.0389043
P01008	ANT3_HUMAN	-0.380229	0.0134478	0.0524	0.768315	-0.11446
P01033	TIMP1_HUMAN	-0.139501	0.0831171	0.163343	0.907833	-0.041994
P01892	1A02_HUMAN	-0.444403	0.0151506	0.0548417	0.734888	-0.133779
P02008	HBAZ_HUMAN	-0.480423	0.0149625	0.0548417	0.716767	-0.144622
P02545	LMNA_HUMAN	-0.133254	0.161905	0.261563	0.911773	-0.0401133
P02768	ALBU_HUMAN	-2.78683	6.65572e-07	7.91887e-05	0.144904	-0.838919
P02787	TRFE_HUMAN	-0.304122	0.548582	0.642381	0.809935	-0.0915499
P02788	TRFL_HUMAN	-0.356809	0.000912072	0.0139932	0.78089	-0.10741
P04075	ALDOA_HUMAN	-0.117096	0.0125093	0.050484	0.922042	-0.0352493
P04083	ANXA1_HUMAN	-1.99245	0.00307191	0.0242603	0.251312	-0.599787
P04264	K2C1_HUMAN	1.3869	2.97574e-05	0.000840648	2.61515	0.417497
P04350	TBB4A_HUMAN	-0.32549	0.000845886	0.0139932	0.798027	-0.0979824
P04406	G3P_HUMAN	0.0775325	0.372861	0.476083	1.05521	0.0233396
P04732	MT1E_HUMAN	-0.760858	0.255585	0.350075	0.590145	-0.229041
P04792	HSPB1_HUMAN	0.0223925	0.827641	0.865958	1.01564	0.00674082
P05067	A4_HUMAN	0.453152	0.0294748	0.0847924	1.36903	0.136412
P05121	PAI1_HUMAN	-0.217108	0.00366259	0.0275915	0.860288	-0.0653561
P05161	ISG15_HUMAN	-0.00343045	0.985551	0.987392	0.997625	-0.00103267
P05362	ICAM1_HUMAN	-0.45366	0.0111328	0.0495833	0.730188	-0.136565
P05387	RLA2_HUMAN	-0.300141	0.00159658	0.0164586	0.812173	-0.0903516
P05556	ITB1_HUMAN	-0.257564	0.00209711	0.0189579	0.836499	-0.0775345
P05783	K1C18_HUMAN	-0.0525568	0.697272	0.750397	0.964226	-0.0158212
P05787	K2C8_HUMAN	0.111729	0.0103814	0.0478816	1.08052	0.0336338
P06396	GELS_HUMAN	-0.258136	0.0073593	0.0386791	0.836168	-0.0777066
P06454	PTMA_HUMAN	-0.420816	0.00560759	0.0342518	0.747002	-0.126678
P06703	S10A6_HUMAN	0.0869811	0.0461282	0.110904	1.06215	0.0261839
P06733	ENOA_HUMAN	-0.0378602	0.163461	0.262002	0.974099	-0.0113971
P06744	G6PI_HUMAN	-0.609953	0.0099805	0.0469915	0.655218	-0.183614
P06748	NPM_HUMAN	-0.207994	0.294136	0.388742	0.86574	-0.0626125
P07108	ACBP_HUMAN	0.605995	0.0765763	0.153153	1.52203	0.182423
P07195	LDHB_HUMAN	-0.131118	0.1554	0.254496	0.913123	-0.0394705
P07237	PDIA1_HUMAN	0.0779455	0.618574	0.692068	1.05551	0.0234639
P07339	CATD_HUMAN	-0.215063	0.00183113	0.0179929	0.861508	-0.0647405
P07355	ANXA2_HUMAN	-0.143605	0.0244288	0.0777594	0.905254	-0.0432295
P07602	SAP_HUMAN	-0.213207	0.00225665	0.0196155	0.862618	-0.0641817
P07711	CATL1_HUMAN	-0.444577	0.220877	0.319057	0.7348	-0.133831
P07737	PROF1_HUMAN	0.16257	0.070499	0.144843	1.11928	0.0489383
P07858	CATB_HUMAN	-0.234082	0.221646	0.319057	0.850226	-0.0704656
P07900	HS90A_HUMAN	0.295157	0.0554768	0.122233	1.22702	0.0888511
P08238	HS90B_HUMAN	0.123816	0.0330147	0.0877804	1.08961	0.0372723
P08253	MMP2_HUMAN	-0.137176	0.00292857	0.0242603	0.909297	-0.0412942
P08670	VIME_HUMAN	-0.324862	2.60071e-05	0.000839658	0.798375	-0.0977932
P08758	ANXA5_HUMAN	-0.0381396	0.679251	0.738032	0.97391	-0.0114812
P08865	RSSA_HUMAN	-0.380103	0.0222531	0.0728869	0.768383	-0.114422
P09211	GSTP1_HUMAN	-0.345735	0.0178874	0.0621932	0.786907	-0.104076
P09382	LEG1_HUMAN	-0.261356	0.0143888	0.0548417	0.834303	-0.0786761
P09486	SPRC_HUMAN	0.203021	0.0326651	0.0877804	1.15111	0.0611153
P09493	TPM1_HUMAN	-0.518379	0.00140843	0.0164586	0.698156	-0.156047
P09525	ANXA4_HUMAN	-0.195406	0.403292	0.503558	0.873327	-0.0588231
P0DME0	SETLP_HUMAN	0.00196512	0.987392	0.987392	1.00136	0.000591561
P0DMV9	HS71B_HUMAN	-0.184595	0.0391389	0.100914	0.879896	-0.0555687
P10599	THIO_HUMAN	-0.0668715	0.448202	0.547534	0.954706	-0.0201303
P10909	CLUS_HUMAN	-0.156054	0.387461	0.486479	0.897476	-0.046977
P11021	GRP78_HUMAN	-0.292412	0.0152877	0.0548417	0.816536	-0.0880247
P11142	HSP7C_HUMAN	-0.212706	0.00648914	0.0357694	0.862917	-0.0640309
P11413	G6PD_HUMAN	-0.362297	0.0277432	0.0840919	0.777925	-0.109062
P12814	ACTN1_HUMAN	-0.053348	0.16203	0.261563	0.963697	-0.0160594
P13639	EF2_HUMAN	-0.193477	0.00698828	0.0376036	0.874496	-0.0582424
P13645	K1C10_HUMAN	1.20545	3.06264e-06	0.000230719	2.3061	0.362877
P13929	ENOB_HUMAN	-0.162523	0.116412	0.200832	0.893461	-0.0489242
P13987	CD59_HUMAN	-0.87891	0.0125002	0.050484	0.543778	-0.264578
P14174	MIF_HUMAN	0.123235	0.190911	0.29351	1.08917	0.0370974
P14618	KPYM_HUMAN	-0.0364835	0.0118795	0.050484	0.975029	-0.0109826
P14625	ENPL_HUMAN	0.103296	0.268424	0.363256	1.07422	0.0310952
P15144	AMPN_HUMAN	-0.130389	0.287712	0.38475	0.913585	-0.039251
P15311	EZRI_HUMAN	-0.190267	0.110488	0.195081	0.876444	-0.057276
P15531	NDKA_HUMAN	0.0122204	0.838723	0.873509	1.00851	0.00367869
P16035	TIMP2_HUMAN	-0.253437	0.235168	0.334264	0.838896	-0.076292
P16070	CD44_HUMAN	-0.242301	0.00498916	0.032465	0.845396	-0.0729398
P17066	HSP76_HUMAN	-0.536614	0.0629178	0.131661	0.689387	-0.161537
P17096	HMGA1_HUMAN	-0.712747	0.0316535	0.0871341	0.610157	-0.214558
P17301	ITA2_HUMAN	-0.0834518	0.676215	0.738032	0.943797	-0.0251215
P17661	DESM_HUMAN	-0.12858	0.0258441	0.0811219	0.914732	-0.0387063
P17931	LEG3_HUMAN	-0.111223	0.441387	0.542138	0.925803	-0.0334815
P18206	VINC_HUMAN	0.0527391	0.925516	0.946455	1.03723	0.015876
P18669	PGAM1_HUMAN	-0.159093	0.00903445	0.0434423	0.895588	-0.0478916
P19012	K1C15_HUMAN	0.135079	0.031842	0.0871341	1.09815	0.0406629
P19338	NUCL_HUMAN	-0.218094	0.109237	0.194391	0.859701	-0.0656527
P20962	PTMS_HUMAN	-0.096613	0.108464	0.194391	0.935226	-0.0290834
P21333	FLNA_HUMAN	-0.269811	0.0381894	0.100358	0.829428	-0.0812212
P22392	NDKB_HUMAN	0.181015	0.135241	0.229808	1.13368	0.054491
P22626	ROA2_HUMAN	-0.114248	0.183982	0.288033	0.923864	-0.034392
P23284	PPIB_HUMAN	-0.11434	0.0878843	0.168517	0.923805	-0.0344198
P23528	COF1_HUMAN	0.0251843	0.614118	0.692001	1.01761	0.00758122
P24592	IBP6_HUMAN	-0.0126746	0.879484	0.907596	0.991253	-0.00381543
P25398	RS12_HUMAN	-0.231196	0.641902	0.704222	0.851928	-0.069597
P26006	ITA3_HUMAN	0.428444	0.20563	0.30574	1.34578	0.128975
P26038	MOES_HUMAN	0.0655069	0.631328	0.696001	1.04645	0.0197195
P26641	EF1G_HUMAN	-0.204451	0.228784	0.327248	0.867869	-0.0615459
P27348	1433T_HUMAN	-0.167024	0.1848	0.288033	0.890678	-0.0502793
P27797	CALR_HUMAN	-0.396201	0.00112421	0.0149325	0.759857	-0.119268
P29401	TKT_HUMAN	-0.120099	0.0738941	0.150451	0.920125	-0.0361533
P29692	EF1D_HUMAN	-0.495799	0.0409594	0.102063	0.709169	-0.14925
P30041	PRDX6_HUMAN	-0.267832	0.0296398	0.0847924	0.830567	-0.0806253
P30050	RL12_HUMAN	-0.314366	0.0308538	0.0871341	0.804204	-0.0946337
P30101	PDIA3_HUMAN	-0.962968	0.061505	0.13117	0.513001	-0.289882
P30443	1A01_HUMAN	-0.282425	0.10808	0.194391	0.822208	-0.0850184
P30530	UFO_HUMAN	-0.150206	0.248174	0.344802	0.901122	-0.0452164
P31431	SDC4_HUMAN	-0.194004	0.0211805	0.0714447	0.874176	-0.0584011
P31946	1433B_HUMAN	-0.0880499	0.0395013	0.100914	0.940794	-0.0265057
P31947	1433S_HUMAN	-0.0708307	0.578101	0.663203	0.95209	-0.0213222
P31948	STIP1_HUMAN	-0.326103	0.10025	0.182881	0.797688	-0.0981668
P31949	S10AB_HUMAN	-0.148102	0.00877513	0.0431126	0.902437	-0.0445831
P32004	L1CAM_HUMAN	-0.521461	0.0111892	0.0495833	0.696666	-0.156975
P35237	SPB6_HUMAN	-0.147804	0.418231	0.519342	0.902624	-0.0444933
P35527	K1C9_HUMAN	1.60884	7.00785e-07	7.91887e-05	3.05006	0.484309
P35579	MYH9_HUMAN	-0.198088	0.00633126	0.0357694	0.871705	-0.0596305
P35908	K22E_HUMAN	0.95563	2.00317e-05	0.000754526	1.93943	0.287673
P37802	TAGL2_HUMAN	-0.157205	0.204148	0.30574	0.896761	-0.0473235
P39060	COIA1_HUMAN	-0.113117	0.0541772	0.122233	0.924588	-0.0340517
P39687	AN32A_HUMAN	-0.292796	0.0320006	0.0871341	0.816319	-0.0881403
P40227	TCPZ_HUMAN	-0.0734593	0.615452	0.692001	0.950357	-0.0221134
P40925	MDHC_HUMAN	-0.0882824	0.265993	0.362135	0.940642	-0.0265757
P40926	MDHM_HUMAN	-0.0366743	0.756504	0.802675	0.9749	-0.0110401
P41219	PERI_HUMAN	-0.00132016	0.978621	0.987358	0.999085	-0.000397407
P48029	SC6A8_HUMAN	-0.438538	0.0115547	0.0502184	0.737882	-0.132013
P49368	TCPG_HUMAN	-0.410997	0.0894782	0.168517	0.752103	-0.123722
P54652	HSP72_HUMAN	-0.226924	0.00424016	0.0309121	0.854455	-0.0683109
P55072	TERA_HUMAN	-0.446593	0.0435149	0.105746	0.733774	-0.134438
P60174	TPIS_HUMAN	-0.165456	0.0282787	0.0840919	0.891647	-0.0498071
P60660	MYL6_HUMAN	-0.0999155	0.62512	0.692534	0.933088	-0.0300776
P60709	ACTB_HUMAN	-0.0744284	0.219404	0.319057	0.949718	-0.0224052
P60903	S10AA_HUMAN	0.134768	0.115387	0.200596	1.09792	0.0405693
P61604	CH10_HUMAN	0.3047	0.091912	0.17167	1.23516	0.0917237
P61769	B2MG_HUMAN	-0.178694	0.00794392	0.0398961	0.883502	-0.0537924
P61960	UFM1_HUMAN	-0.332742	0.198551	0.301157	0.794026	-0.100165
P61978	HNRPK_HUMAN	-0.45828	0.0615222	0.13117	0.727854	-0.137956
P61981	1433G_HUMAN	-0.493828	0.0217422	0.0722609	0.710138	-0.148657
P62158	CALM_HUMAN	0.085712	0.289677	0.3851	1.06121	0.0258019
P62241	RS8_HUMAN	-0.193614	0.623254	0.692534	0.874413	-0.0582836
P62258	1433E_HUMAN	-0.0261735	0.602016	0.68715	0.982021	-0.00787901
P62736	ACTA_HUMAN	-0.164538	0.000998332	0.0141014	0.892214	-0.0495308
P62805	H4_HUMAN	0.284786	0.0890128	0.168517	1.21823	0.085729
P62826	RAN_HUMAN	-0.174631	0.335072	0.432721	0.885994	-0.0525691
P62906	RL10A_HUMAN	-0.627563	0.0133152	0.0524	0.647269	-0.188915
P62937	PPIA_HUMAN	0.166582	0.00502776	0.032465	1.1224	0.0501463
P62987	RL40_HUMAN	0.344956	0.0268064	0.0829898	1.27011	0.103842
P63104	1433Z_HUMAN	0.0397799	0.380045	0.4813	1.02796	0.0119749
P63241	IF5A1_HUMAN	-0.156287	0.239141	0.336622	0.897331	-0.0470472
P68104	EF1A1_HUMAN	-0.0327515	0.06239	0.131661	0.977554	-0.00985918
P69891	HBG1_HUMAN	-0.637379	0.000682348	0.0139932	0.64288	-0.19187
P78371	TCPB_HUMAN	-0.369421	0.189046	0.292633	0.774093	-0.111207
P78417	GSTO1_HUMAN	-0.104611	0.566558	0.656626	0.930056	-0.031491
P78423	X3CL1_HUMAN	-0.421682	0.0279377	0.0840919	0.746554	-0.126939
P84077	ARF1_HUMAN	-0.443424	0.0288471	0.084668	0.735387	-0.133484
P98160	PGBM_HUMAN	0.0245445	0.962105	0.975048	1.01716	0.00738862
P99999	CYC_HUMAN	-0.109732	0.100342	0.182881	0.92676	-0.0330327
Q06481	APLP2_HUMAN	-0.358371	0.0881205	0.168517	0.780045	-0.107881
Q06830	PRDX1_HUMAN	-0.0589205	0.111772	0.195817	0.959982	-0.0177369
Q08380	LG3BP_HUMAN	-0.0428416	0.248685	0.344802	0.970741	-0.0128966
Q08431	MFGM_HUMAN	-0.244289	0.0172586	0.0609444	0.844232	-0.0735384
Q09666	AHNK_HUMAN	-0.340464	0.00461523	0.032465	0.789787	-0.10249
Q12802	AKP13_HUMAN	-0.17179	0.0750338	0.151407	0.887741	-0.051714
Q12931	TRAP1_HUMAN	0.23856	0.143462	0.2384	1.17981	0.0718138
Q13011	ECH1_HUMAN	-0.536409	0.286552	0.38475	0.689485	-0.161475
Q13867	BLMH_HUMAN	0.0876878	0.192702	0.294261	1.06267	0.0263966
Q13885	TBB2A_HUMAN	0.0121648	0.818493	0.860369	1.00847	0.00366196
Q14019	COTL1_HUMAN	-0.437939	0.128256	0.219591	0.738188	-0.131833
Q14103	HNRPD_HUMAN	-0.773181	0.043168	0.105746	0.585126	-0.232751
Q14697	GANAB_HUMAN	-0.342464	0.0474447	0.111982	0.788693	-0.103092
Q15233	NONO_HUMAN	-0.0529729	0.847224	0.878315	0.963948	-0.0159464
Q15582	BGH3_HUMAN	-0.405474	0.00644179	0.0357694	0.754988	-0.12206
Q15819	UB2V2_HUMAN	-0.196559	0.254429	0.350075	0.87263	-0.0591701
Q16270	IBP7_HUMAN	0.111951	0.210297	0.308618	1.08069	0.0337007
Q16352	AINX_HUMAN	-0.173676	0.461715	0.561008	0.886581	-0.0522816
Q16695	H31T_HUMAN	-0.102843	0.572818	0.660494	0.931196	-0.0309588
Q32P51	RA1L2_HUMAN	-0.347222	0.0546974	0.122233	0.786096	-0.104524
Q4L180	FIL1L_HUMAN	-1.36353	0.00158149	0.0164586	0.38863	-0.410463
Q58FF7	H90B3_HUMAN	0.00754512	0.916685	0.941686	1.00524	0.00227131
Q58FF8	H90B2_HUMAN	-0.0182388	0.702602	0.75255	0.987437	-0.00549043
Q58FG1	HS904_HUMAN	0.303581	0.00609578	0.0357694	1.2342	0.0913869
Q5H9J7	BEX5_HUMAN	-0.311319	0.00311305	0.0242603	0.805904	-0.0937165
Q6NXE6	ARMC6_HUMAN	0.122374	0.441051	0.542138	1.08852	0.0368384
Q6SA08	TSSK4_HUMAN	-3.82903	0.00160216	0.0164586	0.0703633	-1.15265
Q6VVX0	CP2R1_HUMAN	-1.19075	6.98968e-06	0.000394917	0.438075	-0.358451
Q6ZMR3	LDH6A_HUMAN	-0.198523	0.00199101	0.0187487	0.871442	-0.0597614
Q71U36	TBA1A_HUMAN	-0.065605	0.0855725	0.166719	0.955545	-0.0197491
Q7Z4L5	TT21B_HUMAN	-0.354893	0.012246	0.050484	0.781928	-0.106833
Q8IU54	IFNL1_HUMAN	-0.152053	0.20497	0.30574	0.899969	-0.0457726
Q8IYT4	KATL2_HUMAN	-0.0765082	0.709825	0.7567	0.94835	-0.0230313
Q8IYT8	ULK2_HUMAN	-0.489596	0.381207	0.4813	0.712225	-0.147383
Q8IU54	IFNL1_HUMAN	-0.765979	0.00538601	0.0338122	0.588054	-0.230583
Q8NFJ5	RAI3_HUMAN	-0.270645	0.183294	0.288033	0.828949	-0.0814724
Q8NHW5	RLA0L_HUMAN	-0.701379	0.0517752	0.118194	0.614984	-0.211136
Q8TAF3	WDR48_HUMAN	-2.14607	0.0557078	0.122233	0.225928	-0.64603
Q8WVE0	N6MT2_HUMAN	-3.0811	9.60865e-06	0.000434311	0.118167	-0.927503
Q92520	FAM3C_HUMAN	-0.189095	0.000928754	0.0139932	0.877156	-0.0569232
Q96KP4	CNDP2_HUMAN	-0.233218	0.239806	0.336622	0.850735	-0.0702055
P0C0S5	H2AZ_HUMAN	0.522791	0.00785791	0.0398961	1.43673	0.157376
Q99497	PARK7_HUMAN	-0.0578445	0.316387	0.413315	0.960698	-0.0174129
Q9BRK5	CAB45_HUMAN	-0.233349	0.298305	0.391959	0.850658	-0.0702449
Q9BTV7	CABL2_HUMAN	0.0947761	0.51866	0.613703	1.0679	0.0285305
Q9BYX7	ACTBM_HUMAN	-0.217755	0.14059	0.235357	0.859902	-0.0655508
Q9BYZ2	LDH6B_HUMAN	-0.117716	0.328855	0.427134	0.921645	-0.0354361
Q9BZF9	UACA_HUMAN	-2.11494	0.0230112	0.0742932	0.230855	-0.63666
Q9C0A0	CNTP4_HUMAN	-0.413277	0.0410962	0.102063	0.750916	-0.124409
Q9NQC3	RTN4_HUMAN	-0.0350613	0.809924	0.85534	0.97599	-0.0105545
Q9NTK5	OLA1_HUMAN	-0.266389	0.138884	0.234236	0.831398	-0.0801912
Q9ULC6	PADI1_HUMAN	-0.117516	0.0701656	0.144843	0.921773	-0.0353759
Q9UNN8	EPCR_HUMAN	-0.192681	0.0602075	0.130836	0.874978	-0.0580026
Q9Y426	CU025_HUMAN	-0.308341	0.00500695	0.032465	0.80757	-0.0928198
Q9Y536	PAL4A_HUMAN	0.103659	0.518531	0.613703	1.07449	0.0312044
Q9Y666	S12A7_HUMAN	0.236225	0.496296	0.596611	1.17791	0.0711108
