# Supplementary material for: Chemotherapy enhances HMGA1 secretion through the mutant p53-CK2 axis in pancreatic ductal adenocarcinoma cells
Source: Cell Death Dis. 2025 Oct 27;16(1):766. doi: 10.1038/s41419-025-08082-1 (PMC12559235; doi:10.1038/s41419-025-08082-1)
Supplement: Supplementary file 3 — Supplementary Table 2 [file 41419_2025_8082_MOESM3_ESM.xlsx]

## Sheet: Table S2
Supplementary Table 2. Phosphoproteomic analysis of HMGA1 KO PANC-1 cells treated with conditioned medium (CM) from PANC-1 and HMGA1 KO PANC-1 cells.
Accession	Description	Coverage [%]	# Peptides	# Unique Peptides	# AAs	MW [kDa]	calc. pI	Biological Process	Cellular Component	Molecular Function	Pfam IDs	Entrez Gene ID	Gene Symbol	Gene ID	Ensembl Gene ID	Reactome Pathways	WikiPathways	# Protein Pathway Groups	Abundance Ratio: (CM KO) / (CM PANC1)	Abundance Ratio Adj. P-Value: (CM KO) / (CM PANC1)	Abundance: F1: Sample, CM KO, sample 1	Abundance: F2: Sample, CM KO, sample 1	Abundance: F3: Sample, CM KO, sample 1	Abundance: F7: Sample, CM KO, sample 3	Abundance: F8: Sample, CM KO, sample 3	Abundance: F9: Sample, CM KO, sample 3	Abundance: F10: Sample, CM KO, sample 4	Abundance: F11: Sample, CM KO, sample 4	Abundance: F12: Sample, CM KO, sample 4	Abundance: F13: Sample, CM KO, sample 5	Abundance: F14: Sample, CM KO, sample 5	Abundance: F15: Sample, CM KO, sample 5	Abundance: F19: Sample, CM PANC1, sample 7	Abundance: F20: Sample, CM PANC1, sample 7	Abundance: F21: Sample, CM PANC1, sample 7	Abundance: F22: Sample, CM PANC1, sample 8	Abundance: F23: Sample, CM PANC1, sample 8	Abundance: F24: Sample, CM PANC1, sample 8	Abundance: F25: Sample, CM PANC1, sample 9	Abundance: F26: Sample, CM PANC1, sample 9	Abundance: F27: Sample, CM PANC1, sample 10	Abundance: F28: Sample, CM PANC1, sample 10	Abundance: F29: Sample, CM PANC1, sample 10
Q9UQ35	serine/arginine repetitive matrix protein 2 [OS=Homo sapiens]	40	131	131	2752	299.4	12.06	RNA metabolism OR transcription;other metabolic processes	nucleus	nucleic acid binding activity;other molecular function	Pf08312	23524	SRRM2	A6NKB9; D3DU97; hsa:23524; O15038; O94803; Q6NSL3; Q6PIM3; Q6PK40; Q8IW17; Q96GY7; Q9P0G1; Q9UHA8; Q9UQ35; Q9UQ36; Q9UQ37; Q9UQ38; Q9UQ40	ENSG00000167978	mRNA Splicing - Major Pathway		1	0.951	0.999486	1.91064e+08	1.64347e+08	1.81263e+08	2.40636e+08	2.48413e+08	2.35399e+08	3.42649e+08	4.5851e+08	4.58599e+08	3.52622e+08	4.1083e+08	3.79163e+08	2.39796e+08	2.7875e+08	2.5208e+08	3.35465e+08	3.75562e+08	3.91443e+08	4.20129e+08	4.82496e+08	3.1359e+08	3.76822e+08	3.98113e+08
Identifying Node	PSM Ambiguity	Protein Accessions	# Missed Cleavages	DeltaScore	DeltaCn	Rank	Search Engine Rank	Marked as	MH+ [Da]	Theo. MH+ [Da]	DeltaM [ppm]	Deltam/z [Da]	Activation Type	NCE [%]	MS Order	Isolation Interference [%]	Ion Inject Time [ms]	RT [min]	First Scan	Spectrum File	Percolator PEP	Precursor Abundance	Apex RT [min]	Sequence in Protein	Positions in Proteins	PSM Modification Positions in Proteins	PSM Modification Positions in Proteins (all Sites)
Sequest HT (A2)	Unambiguous	Q9UQ35	0	0.8163	0	1	1	Homo sapiens (SwissProt TaxID=9606)	1310.58	1310.58	0.73	0.00048	HCD (High Energy Collision Dissociation)	30	MS2	76.2875	54	57.6195	32901	CM_PANC1_2_001.raw	2.884e-06	446492	57.76	R.SPGMLEPLGSSR.T	[2132-2143]	1xPhospho [S2132]	1xPhospho [S2132]
Sequest HT (A2)	Unambiguous	Q9UQ35; Q9UQ35-2	0	0.241	0	1	1	Homo sapiens (SwissProt TaxID=9606)	3092.32	3092.32	0.49	0.0005	HCD (High Energy Collision Dissociation)	30	MS2	42.7456	54	64.0743	37423	CM_PANC1_2_001.raw	1.832e-06	163043	64.25	R.HGGSPQPLATTPLSQEPVNPPSEASPTR.D	[374-401]	3xPhospho [S377; S387; S395]	3xPhospho [S377; S387; S395]
Sequest HT (A2)	Unambiguous	Q9UQ35; Q9UQ35-2	0	0.2746	0	1	2	Homo sapiens (SwissProt TaxID=9606)	1995.92	1995.92	-0.31	-0.00031	HCD (High Energy Collision Dissociation)	30	MS2	68.6485	54	64.6707	37842	CM_PANC1_2_001.raw	1.082e-06	356007	64.78	K.AGMSSNQSISSPVLDAVPR.T	[1394-1412]	1xPhospho [S1404]	1xPhospho [S1404]
Sequest HT (A2)	Unambiguous	Q9UQ35; Q9UQ35-2	0	0.2746	0	1	1	Homo sapiens (SwissProt TaxID=9606)	1995.92	1995.92	-0.31	-0.00031	HCD (High Energy Collision Dissociation)	30	MS2	68.6485	54	64.6707	37842	CM_PANC1_2_001.raw	1.082e-06	356007	64.78	K.AGMSSNQSISSPVLDAVPR.T	[1394-1412]	1xPhospho [S1403]	1xPhospho [S1403]
Sequest HT (A2)	Unambiguous	Q9UQ35; Q9UQ35-2	0	0.2373	0	1	1	Homo sapiens (SwissProt TaxID=9606)	1362.57	1362.57	-0.14	-0.0001	HCD (High Energy Collision Dissociation)	30	MS2	68.2179	54	66.5868	39139	CM_PANC1_2_001.raw	1.567e-05	449470	66.67	R.ENSFGSPLEFR.N	[1324-1334]	1xPhospho [S1329]	1xPhospho [S1329]
Sequest HT (A2)	Unambiguous	Q9UQ35-3; Q9UQ35; Q9UQ35-2	1	0.2275	0	1	1	Homo sapiens (SwissProt TaxID=9606)	3125.37	3125.37	-0.24	-0.00025	HCD (High Energy Collision Dissociation)	30	MS2	5.05423	54	60.242	34736	CM_PANC1_2_001.raw	1.532e-12	797515	60.31	K.SATRPSPSPERSSTGPEPPAPTPLLAER.H	[346-373]	3xPhospho [S351; S353; S357]	3xPhospho [S351; S353; S357]
Sequest HT (A2)	Unambiguous	Q9UQ35; Q9UQ35-2	0	0.1963	0	1	1	Homo sapiens (SwissProt TaxID=9606)	3092.32	3092.32	0.49	0.0005	HCD (High Energy Collision Dissociation)	30	MS2	17.7076	54	61.9155	35909	CM_PANC1_2_001.raw	1.751e-07	337804	62.1	R.HGGSPQPLATTPLSQEPVNPPSEASPTR.D	[374-401]	3xPhospho [S377; S387; S395]	3xPhospho [S377; S387; S395]
Sequest HT (A2)	Unambiguous	Q9UQ35; Q9UQ35-2	0	0.3508	0	1	1	Homo sapiens (SwissProt TaxID=9606)	1357.58	1357.58	0.8	0.00054	HCD (High Energy Collision Dissociation)	30	MS2	64.365	54	44.6789	23803	CM_PANC1_2_001.raw	5.245e-05	2.289e+06	44.78	R.SPVPSAFSDQSR.C	[2449-2460]	1xPhospho [S2449]	1xPhospho [S2449]
Sequest HT (A2)	Unambiguous	Q9UQ35; Q9UQ35-2	0	0.0288	0	1	1	Homo sapiens (SwissProt TaxID=9606)	2007.91	2007.91	0.5	0.0005	HCD (High Energy Collision Dissociation)	30	MS2	80.2304	54	39.6963	20298	CM_PANC1_2_001.raw	7.143e-07	68046.8	39.73	R.QGSITSPQANEQSVTPQR.R	[852-869]	1xPhospho [S857]	1xPhospho [S857]
Sequest HT (A2)	Unambiguous	Q9UQ35; Q9UQ35-2	0	0.6048	0	1	1	Homo sapiens (SwissProt TaxID=9606)	2061.85	2061.85	-0.09	-6e-05	HCD (High Energy Collision Dissociation)	30	MS2	76.705	54	38.752	19629	CM_PANC1_2_001.raw	1.128e-06	213826	38.84	R.SGSSQELDVKPSASPQER.S	[1539-1556]	2xPhospho [S1542; S1550]	2xPhospho [S1542; S1550]
Sequest HT (A2)	Unambiguous	Q9UQ35; Q9UQ35-2	0	0.5352	0	1	1	Homo sapiens (SwissProt TaxID=9606)	2061.86	2061.85	1.33	0.00138	HCD (High Energy Collision Dissociation)	30	MS2	0	54	38.7494	19627	CM_PANC1_2_001.raw	1.248e-05	223832	38.86	R.SGSSQELDVKPSASPQER.S	[1539-1556]	2xPhospho [S1542; S1550]	2xPhospho [S1542; S1550]
Sequest HT (A2)	Unambiguous	Q9UQ35-3; Q9UQ35; Q9UQ35-2	0	0.0186	0	1	1	Homo sapiens (SwissProt TaxID=9606)	2715.18	2715.18	0.28	0.00025	HCD (High Energy Collision Dissociation)	30	MS2	2.46019	54	41.2619	21401	CM_PANC1_2_001.raw	3.627e-08	2.71052e+06	41.37	R.GEGDAPFSEPGTTSTQRPSSPETATK.Q	[304-329]	1xPhospho [S323]	1xPhospho [S323]
Sequest HT (A2)	Unambiguous	Q9UQ35; Q9UQ35-2	0	0.7273	0	1	2	Homo sapiens (SwissProt TaxID=9606)	2061.86	2061.85	1.33	0.00138	HCD (High Energy Collision Dissociation)	30	MS2	34.483	54	40.3807	20780	CM_PANC1_2_001.raw	9.326e-06	73920.8	40.37	R.SGSSQELDVKPSASPQER.S	[1539-1556]	2xPhospho [S1541; S1542]	2xPhospho [S1541; S1542]
Sequest HT (A2)	Unambiguous	Q9UQ35; Q9UQ35-2	0	0.7273	0	1	1	Homo sapiens (SwissProt TaxID=9606)	2061.86	2061.85	1.33	0.00138	HCD (High Energy Collision Dissociation)	30	MS2	34.483	54	40.3807	20780	CM_PANC1_2_001.raw	9.326e-06	73920.8	40.37	R.SGSSQELDVKPSASPQER.S	[1539-1556]	2xPhospho [S1539; S1541]	2xPhospho [S1539; S1541]
Sequest HT (A2)	Unambiguous	Q9UQ35; Q9UQ35-2	1	0.0175	0	1	1	Homo sapiens (SwissProt TaxID=9606)	2683.19	2683.19	-0.4	-0.00036	HCD (High Energy Collision Dissociation)	30	MS2	37.804	54	40.2865	20714	CM_PANC1_2_001.raw	1.161e-05	282556	40.41	K.SGTPPRQGSITSPQANEQSVTPQR.R	[846-869]	2xPhospho [S846; S854]	2xPhospho [S846; S854]
Sequest HT (A2)	Unambiguous	Q9UQ35	0	0.1751	0	1	1	Homo sapiens (SwissProt TaxID=9606)	1318.65	1318.65	0.51	0.00034	HCD (High Energy Collision Dissociation)	30	MS2	91.9278	54	49.1663	26962	CM_PANC1_2_001.raw	3.201e-05	164594	49.23	R.TPTAPAVNLAGAR.T	[2289-2301]	1xPhospho [T2289]	1xPhospho [T2289]
Sequest HT (A2)	Unambiguous	Q9UQ35	0	0.6992	0	1	1	Homo sapiens (SwissProt TaxID=9606)	1421.66	1421.66	-0.36	-0.00026	HCD (High Energy Collision Dissociation)	30	MS2	76.0273	54	50.7242	28059	CM_PANC1_2_001.raw	1.171e-07	108185	50.64	R.TPAAAAAMNLASPR.T	[2261-2274]	1xPhospho [S2272]	1xPhospho [S2272]
Sequest HT (A2)	Unambiguous	Q9UQ35-3; Q9UQ35; Q9UQ35-2	0	0.44	0	1	1	Homo sapiens (SwissProt TaxID=9606)	1578.86	1578.86	0	0	HCD (High Energy Collision Dissociation)	30	MS2	45.9361	54	46.1942	24874	CM_PANC1_2_001.raw	3.685e-05	66230.8	46.19	K.QPAPEPPKPYSLVR.E	[162-175]
Sequest HT (A2)	Unambiguous	Q9UQ35; Q9UQ35-2	0	0.6136	0	1	1	Homo sapiens (SwissProt TaxID=9606)	2141.82	2141.82	0.52	0.00056	HCD (High Energy Collision Dissociation)	30	MS2	94.3461	54	46.1864	24868	CM_PANC1_2_001.raw	4.27e-05	220517	46.29	R.SGSSQELDVKPSASPQER.S	[1539-1556]	3xPhospho [S1541; S1542; S1550]	3xPhospho [S1541; S1542; S1550]
Sequest HT (A2)	Unambiguous	Q9UQ35; Q9UQ35-2	0		0.0438	2	2	Homo sapiens (SwissProt TaxID=9606)	1475.57	1475.58	-0.85	-0.00063	HCD (High Energy Collision Dissociation)	30	MS2	90.6449	54	46.3849	25008	CM_PANC1_2_001.raw	1.837e-05	4.89916e+06	46.49	R.SCFESSPDPELK.S	[871-882]	1xPhospho [S875]	1xPhospho [S875]
Sequest HT (A2)	Unambiguous	Q9UQ35-3; Q9UQ35; Q9UQ35-2	0	0.0585	0	1	1	Homo sapiens (SwissProt TaxID=9606)	2795.15	2795.14	0.23	0.00022	HCD (High Energy Collision Dissociation)	30	MS2	6.98144	54	46.9518	25409	CM_PANC1_2_001.raw	7.063e-07	912537	46.94	R.GEGDAPFSEPGTTSTQRPSSPETATK.Q	[304-329]	2xPhospho [S322; S323]	2xPhospho [S322; S323]
Sequest HT (A2)	Unambiguous	Q9UQ35; Q9UQ35-2	1	0.0693	0	1	1	Homo sapiens (SwissProt TaxID=9606)	2164.02	2164.01	0.73	0.00052	HCD (High Energy Collision Dissociation)	30	MS2	57.8007	54	30.9884	14141	CM_PANC1_2_002.raw	2.222e-05	1.08448e+06	31.14	R.QGSITSPQANEQSVTPQRR.S	[852-870]	1xPhospho [T866]	1xPhospho [T866]
Sequest HT (A2)	Unambiguous	Q9UQ35; Q9UQ35-2	1	0.0501	0	1	1	Homo sapiens (SwissProt TaxID=9606)	2132.97	2132.97	0.32	0.00022	HCD (High Energy Collision Dissociation)	30	MS2	31.1848	54	33.0417	15587	CM_PANC1_2_002.raw	6.062e-08	549120	33.11	K.AQTPPGPSLSGSKSPCPQEK.S	[1001-1020]	1xPhospho [S1014]	1xPhospho [S1014]
Sequest HT (A2)	Unambiguous	Q9UQ35; Q9UQ35-2	0	0.2247	0	1	1	Homo sapiens (SwissProt TaxID=9606)	1696.71	1696.71	0.19	0.00011	HCD (High Energy Collision Dissociation)	30	MS2	51.7087	54	31.8558	14753	CM_PANC1_2_002.raw	1.318e-05	357410	31.88	R.SSGHSSSELSPDAVEK.A	[1378-1393]	1xPhospho [S1387]	1xPhospho [S1387]
Sequest HT (A2)	Unambiguous	Q9UQ35; Q9UQ35-2	0	0.0772	0	1	1	Homo sapiens (SwissProt TaxID=9606)	1696.7	1696.71	-1.27	-0.00108	HCD (High Energy Collision Dissociation)	30	MS2	66.7427	54	31.8942	14780	CM_PANC1_2_002.raw	5.253e-05	377730	31.86	R.SSGHSSSELSPDAVEK.A	[1378-1393]	1xPhospho [S1387]	1xPhospho [S1387]
Sequest HT (A2)	Unambiguous	Q9UQ35-3; Q9UQ35; Q9UQ35-2	1	0.2885	0	1	1	Homo sapiens (SwissProt TaxID=9606)	1826.79	1826.79	0.11	0.0001	HCD (High Energy Collision Dissociation)	30	MS2	0	54	26.0496	10614	CM_PANC1_2_002.raw	4.189e-06	415474	26.17	K.THTTALAGRSPSPASGR.R	[286-302]	2xPhospho [S295; S297]	2xPhospho [S295; S297]
Sequest HT (A2)	Unambiguous	Q9UQ35; Q9UQ35-2	1	0.2421	0	1	1	Homo sapiens (SwissProt TaxID=9606)	1475.59	1475.59	-0.4	-0.0003	HCD (High Energy Collision Dissociation)	30	MS2	42.443	54	25.6969	10358	CM_PANC1_2_002.raw	1.527e-05	700342	25.75	R.SRSPSSPELNNK.C	[1497-1508]	2xPhospho [S1497; S1499]	2xPhospho [S1497; S1499]
Sequest HT (A2)	Unambiguous	Q9UQ35; Q9UQ35-2	0	0.5344	0	1	1	Homo sapiens (SwissProt TaxID=9606)	2061.85	2061.85	-0.22	-0.00015	HCD (High Energy Collision Dissociation)	30	MS2	87.8263	54	38.7619	19602	CM_PANC1_2_002.raw	1.505e-05	203298	38.83	R.SGSSQELDVKPSASPQER.S	[1539-1556]	2xPhospho [S1542; S1550]	2xPhospho [S1542; S1550]
Sequest HT (A2)	Unambiguous	Q9UQ35; Q9UQ35-2	0	0.4781	0	1	1	Homo sapiens (SwissProt TaxID=9606)	2061.85	2061.85	-0.3	-0.00031	HCD (High Energy Collision Dissociation)	30	MS2	19.5817	54	38.7436	19588	CM_PANC1_2_002.raw	8.876e-07	296963	38.87	R.SGSSQELDVKPSASPQER.S	[1539-1556]	2xPhospho [S1542; S1550]	2xPhospho [S1542; S1550]
Sequest HT (A2)	Unambiguous	Q9UQ35-3; Q9UQ35; Q9UQ35-2	1	0.0178	0	1	1	Homo sapiens (SwissProt TaxID=9606)	2871.28	2871.28	-0.02	-1e-05	HCD (High Energy Collision Dissociation)	30	MS2	63.8854	54	38.2054	19210	CM_PANC1_2_002.raw	3.222e-08	564194	38.25	R.RGEGDAPFSEPGTTSTQRPSSPETATK.Q	[303-329]	1xPhospho [S322]	1xPhospho [S322]
Sequest HT (A2)	Unambiguous	Q9UQ35; Q9UQ35-2	0	0.7185	0	1	2	Homo sapiens (SwissProt TaxID=9606)	2061.86	2061.85	1.24	0.00128	HCD (High Energy Collision Dissociation)	30	MS2	46.6172	54	40.3763	20738	CM_PANC1_2_002.raw	1.168e-06	74640.2	40.38	R.SGSSQELDVKPSASPQER.S	[1539-1556]	2xPhospho [S1541; S1542]	2xPhospho [S1541; S1542]
Sequest HT (A2)	Unambiguous	Q9UQ35; Q9UQ35-2	0	0.7185	0	1	1	Homo sapiens (SwissProt TaxID=9606)	2061.86	2061.85	1.24	0.00128	HCD (High Energy Collision Dissociation)	30	MS2	46.6172	54	40.3763	20738	CM_PANC1_2_002.raw	1.168e-06	74640.2	40.38	R.SGSSQELDVKPSASPQER.S	[1539-1556]	2xPhospho [S1539; S1541]	2xPhospho [S1539; S1541]
Sequest HT (A2)	Unambiguous	Q9UQ35; Q9UQ35-2	1	0.06	0	1	1	Homo sapiens (SwissProt TaxID=9606)	2683.19	2683.19	-0.68	-0.00061	HCD (High Energy Collision Dissociation)	30	MS2	78.1753	54	40.3199	20698	CM_PANC1_2_002.raw	4.01e-06	266988	40.45	K.SGTPPRQGSITSPQANEQSVTPQR.R	[846-869]	2xPhospho [T848; T856]	2xPhospho [T848; T856]
Sequest HT (A2)	Unambiguous	Q9UQ35; Q9UQ35-2	0	0.0526	0	1	1	Homo sapiens (SwissProt TaxID=9606)	2007.91	2007.91	-0.74	-0.00074	HCD (High Energy Collision Dissociation)	30	MS2	47.4664	54	39.7674	20309	CM_PANC1_2_002.raw	9.208e-07	71529.1	39.74	R.QGSITSPQANEQSVTPQR.R	[852-869]	1xPhospho [S857]	1xPhospho [S857]
Sequest HT (A2)	Unambiguous	Q9UQ35; Q9UQ35-2	1	0.4468	0	1	1	Homo sapiens (SwissProt TaxID=9606)	2212.93	2212.93	-0.16	-0.00012	HCD (High Energy Collision Dissociation)	30	MS2	14.0857	54	37.6845	18846	CM_PANC1_2_002.raw	1.743e-07	9040781	37.32	K.AQTPPGPSLSGSKSPCPQEK.S	[1001-1020]	2xPhospho [T1003; S1014]	2xPhospho [T1003; S1014]
Sequest HT (A2)	Unambiguous	Q9UQ35; Q9UQ35-2	0	0.0278	0	1	2	Homo sapiens (SwissProt TaxID=9606)	1981.88	1981.89	-2.25	-0.00223	HCD (High Energy Collision Dissociation)	30	MS2	31.4252	54	34.4805	16602	CM_PANC1_2_002.raw	9.561e-08	196080	34.55	R.SGSSQELDVKPSASPQER.S	[1539-1556]	1xPhospho [S1539]	1xPhospho [S1539]
Sequest HT (A2)	Unambiguous	Q9UQ35; Q9UQ35-2	0	0.0278	0	1	1	Homo sapiens (SwissProt TaxID=9606)	1981.88	1981.89	-2.25	-0.00223	HCD (High Energy Collision Dissociation)	30	MS2	31.4252	54	34.4805	16602	CM_PANC1_2_002.raw	9.561e-08	196080	34.55	R.SGSSQELDVKPSASPQER.S	[1539-1556]	1xPhospho [S1541]	1xPhospho [S1541]
Sequest HT (A2)	Unambiguous	Q9UQ35; Q9UQ35-2	0	0.0103	0	1	1	Homo sapiens (SwissProt TaxID=9606)	1981.89	1981.89	0.67	0.00044	HCD (High Energy Collision Dissociation)	30	MS2	90.2301	54	34.474	16597	CM_PANC1_2_002.raw	1.628e-05	303363	34.54	R.SGSSQELDVKPSASPQER.S	[1539-1556]	1xPhospho [S1541]	1xPhospho [S1541]
Sequest HT (A2)	Unambiguous	Q9UQ35; Q9UQ35-2	0	0.2733	0	1	1	Homo sapiens (SwissProt TaxID=9606)	1776.67	1776.67	0.53	0.00031	HCD (High Energy Collision Dissociation)	30	MS2	68.0855	54	36.9009	18304	CM_PANC1_2_002.raw	2.773e-05	232143	36.95	R.SSGHSSSELSPDAVEK.A	[1378-1393]	2xPhospho [S1384; S1387]	2xPhospho [S1384; S1387]
Sequest HT (A2)	Unambiguous	Q9UQ35; Q9UQ35-2	0	0.1349	0	1	1	Homo sapiens (SwissProt TaxID=9606)	1776.67	1776.67	0.2	0.00017	HCD (High Energy Collision Dissociation)	30	MS2	8.56496	54	36.7687	18212	CM_PANC1_2_002.raw	7.351e-08	917286	36.98	R.SSGHSSSELSPDAVEK.A	[1378-1393]	2xPhospho [S1384; S1387]	2xPhospho [S1384; S1387]
Sequest HT (A2)	Unambiguous	Q9UQ35; Q9UQ35-2	1	0.0787	0	1	1	Homo sapiens (SwissProt TaxID=9606)	2259.04	2259.04	0.1	7e-05	HCD (High Energy Collision Dissociation)	30	MS2	59.929	54	68.6987	40550	CM_PANC1_2_001.raw	2.396e-06	478281	68.83	K.ELSNSPLRENSFGSPLEFR.N	[1316-1334]	1xPhospho [S1320]	1xPhospho [S1320]
Sequest HT (A2)	Unambiguous	Q9UQ35; Q9UQ35-2	0	0.1129	0	1	1	Homo sapiens (SwissProt TaxID=9606)	1394.59	1394.59	0.06	5e-05	HCD (High Energy Collision Dissociation)	30	MS2	12.8667	54	18.6313	5264	CM_PANC1_2_002.raw	1.751e-06	414416	18.6	R.QSHSESPSLQSK.S	[1078-1089]	1xPhospho [S1083]	1xPhospho [S1083]
Sequest HT (A2)	Unambiguous	Q9UQ35; Q9UQ35-2	1	0.5	0	1	1	Homo sapiens (SwissProt TaxID=9606)	2763.15	2763.15	-0.03	-3e-05	HCD (High Energy Collision Dissociation)	30	MS2	37.6369	54	43.449	23302	CM_KO_5_003.raw	4.507e-05	74935	43.49	K.SGTPPRQGSITSPQANEQSVTPQR.R	[846-869]	3xPhospho [S846; S854; S857]	3xPhospho [S846; S854; S857]
Sequest HT (A2)	Unambiguous	Q9UQ35; Q9UQ35-2	0	0.611	0	1	1	Homo sapiens (SwissProt TaxID=9606)	2141.82	2141.82	0.25	0.00018	HCD (High Energy Collision Dissociation)	30	MS2	85.7569	54	45.9889	25078	CM_KO_5_003.raw	3.624e-06	149113	46.03	R.SGSSQELDVKPSASPQER.S	[1539-1556]	3xPhospho [S1541; S1542; S1550]	3xPhospho [S1541; S1542; S1550]
Sequest HT (A2)	Unambiguous	Q9UQ35	0	0.7695	0	1	1	Homo sapiens (SwissProt TaxID=9606)	1310.58	1310.58	0.16	0.0001	HCD (High Energy Collision Dissociation)	30	MS2	63.4211	54	57.7016	33223	CM_KO_5_003.raw	5.052e-05	296056	57.8	R.SPGMLEPLGSSR.T	[2132-2143]	1xPhospho [S2132]	1xPhospho [S2132]
Sequest HT (A2)	Unambiguous	Q9UQ35; Q9UQ35-2	0	0.0758	0	1	1	Homo sapiens (SwissProt TaxID=9606)	3012.35	3012.35	-0.32	-0.00032	HCD (High Energy Collision Dissociation)	30	MS2	67.2899	54	59.9144	34743	CM_KO_5_003.raw	1.136e-05	1.5102e+06	59.5	R.HGGSPQPLATTPLSQEPVNPPSEASPTR.D	[374-401]	2xPhospho [T383; S398]	2xPhospho [T383; S398]
Sequest HT (A2)	Unambiguous	Q9UQ35	0	0.1348	0	1	1	Homo sapiens (SwissProt TaxID=9606)	2028.78	2028.78	0.77	0.00052	HCD (High Energy Collision Dissociation)	30	MS2	16.2164	54	57.8968	33358	CM_KO_5_003.raw	3.029e-05	521495	58.07	R.MSCFSRPSMSPTPLDR.C	[2114-2129]	2xPhospho [S2121; S2123]	2xPhospho [S2121; S2123]
Sequest HT (A2)	Unambiguous	Q9UQ35; Q9UQ35-2	1	0.155	0	1	1	Homo sapiens (SwissProt TaxID=9606)	1616.61	1616.61	0.82	0.00066	HCD (High Energy Collision Dissociation)	30	MS2	59.4644	54	52.351	29522	CM_KO_5_003.raw	2.445e-06	1.02173e+06	52.24	R.SRSSSPVTELASR.S	[1099-1111]	3xPhospho [S1099; S1101; S1102]	3xPhospho [S1099; S1101; S1102]
Sequest HT (A2)	Unambiguous	Q9UQ35; Q9UQ35-2	2	0.3183	0	1	1	Homo sapiens (SwissProt TaxID=9606)	2225.93	2225.94	-0.17	-0.00013	HCD (High Energy Collision Dissociation)	30	MS2	15.646	54	51.0277	28598	CM_KO_5_003.raw	1.405e-05	1.7232e+06	50.91	R.SSSPVTELASRSPIRQDR.G	[1101-1118]	3xPhospho [S1102; S1103; S1110]	3xPhospho [S1102; S1103; S1110]
Sequest HT (A2)	Unambiguous	Q9UQ35; Q9UQ35-2	0	0.0652	0	1	1	Homo sapiens (SwissProt TaxID=9606)	1555.54	1555.54	0.2	0.00016	HCD (High Energy Collision Dissociation)	30	MS2	47.5623	54	53.5855	30382	CM_KO_5_003.raw	1.55e-05	323368	53.66	R.SCFESSPDPELK.S	[871-882]	2xPhospho [S871; S875]	2xPhospho [S871; S875]
Sequest HT (A2)	Unambiguous	Q9UQ35-3; Q9UQ35; Q9UQ35-2	1	0.2852	0	1	1	Homo sapiens (SwissProt TaxID=9606)	3045.41	3045.41	-0.15	-0.00015	HCD (High Energy Collision Dissociation)	30	MS2	51.1973	54	53.925	30618	CM_KO_5_003.raw	1.75e-05	66175.9	53.94	K.SATRPSPSPERSSTGPEPPAPTPLLAER.H	[346-373]	2xPhospho [S351; S353]	2xPhospho [S351; S353]
Sequest HT (A2)	Unambiguous	Q9UQ35; Q9UQ35-2	1	0.1158	0	1	1	Homo sapiens (SwissProt TaxID=9606)	2230.88	2230.88	-0.33	-0.00024	HCD (High Energy Collision Dissociation)	30	MS2	85.6687	54	22.2661	8446	CM_KO_5_003.raw	6.126e-06			K.GQSQTSPDHRSDTSSPEVR.Q	[1059-1077]	2xPhospho [S1064; S1069]	2xPhospho [S1064; S1069]
Sequest HT (A2)	Unambiguous	Q9UQ35-3; Q9UQ35; Q9UQ35-2	1	0.195	0	1	1	Homo sapiens (SwissProt TaxID=9606)	1826.79	1826.79	-0.47	-0.00028	HCD (High Energy Collision Dissociation)	30	MS2	12.7815	32.575	26.2559	11277	CM_KO_5_003.raw	1.563e-06	4487452	26.35	K.THTTALAGRSPSPASGR.R	[286-302]	2xPhospho [S295; S297]	2xPhospho [S295; S297]
Sequest HT (A2)	Unambiguous	Q9UQ35; Q9UQ35-2	1	0.2109	0	1	1	Homo sapiens (SwissProt TaxID=9606)	1475.59	1475.59	-0.29	-0.00022	HCD (High Energy Collision Dissociation)	30	MS2	22.651	54	25.5717	10789	CM_KO_5_003.raw	2.411e-06	1.18393e+06	25.62	R.SRSPSSPELNNK.C	[1497-1508]	2xPhospho [S1497; S1499]	2xPhospho [S1497; S1499]
Sequest HT (A2)	Unambiguous	Q9UQ35-3; Q9UQ35; Q9UQ35-2	1	0.222	0	1	1	Homo sapiens (SwissProt TaxID=9606)	1826.79	1826.79	-0.42	-0.00039	HCD (High Energy Collision Dissociation)	30	MS2	7.55538	54	26.2676	11283	CM_KO_5_003.raw	9.437e-07	495702	26.34	K.THTTALAGRSPSPASGR.R	[286-302]	2xPhospho [S295; S297]	2xPhospho [S295; S297]
Sequest HT (A2)	Unambiguous	Q9UQ35-3; Q9UQ35; Q9UQ35-2	1	0.1654	0	1	1	Homo sapiens (SwissProt TaxID=9606)	1826.79	1826.79	-0.47	-0.00028	HCD (High Energy Collision Dissociation)	30	MS2	11.6977	54	27.0919	11859	CM_KO_5_003.raw	5.507e-05	4487452	26.35	K.THTTALAGRSPSPASGR.R	[286-302]	2xPhospho [S295; S297]	2xPhospho [S295; S297]
Sequest HT (A2)	Unambiguous	Q9UQ35; Q9UQ35-2	0	0.5649	0	1	1	Homo sapiens (SwissProt TaxID=9606)	2061.85	2061.85	0.81	0.00056	HCD (High Energy Collision Dissociation)	30	MS2	78.9693	54	38.6931	19978	CM_KO_5_003.raw	2.486e-06	252966	38.76	R.SGSSQELDVKPSASPQER.S	[1539-1556]	2xPhospho [S1542; S1550]	2xPhospho [S1542; S1550]
Sequest HT (A2)	Unambiguous	Q9UQ35-3; Q9UQ35; Q9UQ35-2	1	0.023	0	1	1	Homo sapiens (SwissProt TaxID=9606)	2871.28	2871.28	0.75	0.00072	HCD (High Energy Collision Dissociation)	30	MS2	21.611	54	38.6865	19976	CM_KO_5_003.raw	1.396e-08	553025	38.71	R.RGEGDAPFSEPGTTSTQRPSSPETATK.Q	[303-329]	1xPhospho [S323]	1xPhospho [S323]
Sequest HT (A2)	Unambiguous	Q9UQ35; Q9UQ35-2	0	0.4698	0	1	1	Homo sapiens (SwissProt TaxID=9606)	2061.85	2061.85	-0.07	-7e-05	HCD (High Energy Collision Dissociation)	30	MS2	12.7533	54	38.6509	19949	CM_KO_5_003.raw	2.484e-06	304592	38.76	R.SGSSQELDVKPSASPQER.S	[1539-1556]	2xPhospho [S1542; S1550]	2xPhospho [S1542; S1550]
Sequest HT (A2)	Unambiguous	Q9UQ35-3; Q9UQ35; Q9UQ35-2	1	0.0029	0	1	1	Homo sapiens (SwissProt TaxID=9606)	2951.25	2951.25	0.28	0.00021	HCD (High Energy Collision Dissociation)	30	MS2	83.8679	54	41.5019	21946	CM_KO_5_003.raw	1.024e-05	92814.3	41.5	R.RGEGDAPFSEPGTTSTQRPSSPETATK.Q	[303-329]	2xPhospho [T316; T318]	2xPhospho [T316; T318]
Sequest HT (A2)	Unambiguous	Q9UQ35-3; Q9UQ35; Q9UQ35-2	1	0.0901	0	1	1	Homo sapiens (SwissProt TaxID=9606)	2951.25	2951.25	-0.03	-3e-05	HCD (High Energy Collision Dissociation)	30	MS2	11.5372	54	41.435	21901	CM_KO_5_003.raw	1.429e-09	971960	41.51	R.RGEGDAPFSEPGTTSTQRPSSPETATK.Q	[303-329]	2xPhospho [S322; S323]	2xPhospho [S322; S323]
Sequest HT (A2)	Unambiguous	Q9UQ35-3; Q9UQ35; Q9UQ35-2	0	0.014	0	1	1	Homo sapiens (SwissProt TaxID=9606)	2715.18	2715.18	0.19	0.00018	HCD (High Energy Collision Dissociation)	30	MS2	7.79463	54	41.385	21866	CM_KO_5_003.raw	2.695e-08	844122	41.4	R.GEGDAPFSEPGTTSTQRPSSPETATK.Q	[304-329]	1xPhospho [S323]	1xPhospho [S323]
Sequest HT (A2)	Unambiguous	Q9UQ35; Q9UQ35-2	0	0.0035	0	1	1	Homo sapiens (SwissProt TaxID=9606)	2061.85	2061.85	0.4	0.00042	HCD (High Energy Collision Dissociation)	30	MS2	61.2748	54	40.2286	21056	CM_KO_5_003.raw	1.741e-06	78203	40.24	R.SGSSQELDVKPSASPQER.S	[1539-1556]	2xPhospho [S1541; S1542]	2xPhospho [S1541; S1542]
Sequest HT (A2)	Unambiguous	Q9UQ35; Q9UQ35-2	1	0.0034	0	1	1	Homo sapiens (SwissProt TaxID=9606)	2683.19	2683.19	0.26	0.00023	HCD (High Energy Collision Dissociation)	30	MS2	58.3072	54	40.1156	20976	CM_KO_5_003.raw	6.68e-06	304121	40.28	K.SGTPPRQGSITSPQANEQSVTPQR.R	[846-869]	2xPhospho [S854; S857]	2xPhospho [S854; S857]
Sequest HT (A2)	Unambiguous	Q9UQ35; Q9UQ35-2	0	0.0179	0	1	2	Homo sapiens (SwissProt TaxID=9606)	1981.89	1981.89	0.4	0.00027	HCD (High Energy Collision Dissociation)	30	MS2	72.9642	54	34.5914	17120	CM_KO_5_003.raw	1.515e-07	141998	34.6	R.SGSSQELDVKPSASPQER.S	[1539-1556]	1xPhospho [S1539]	1xPhospho [S1539]
Sequest HT (A2)	Unambiguous	Q9UQ35; Q9UQ35-2	0	0.0179	0	1	1	Homo sapiens (SwissProt TaxID=9606)	1981.89	1981.89	0.4	0.00027	HCD (High Energy Collision Dissociation)	30	MS2	72.9642	54	34.5914	17120	CM_KO_5_003.raw	1.515e-07	141998	34.6	R.SGSSQELDVKPSASPQER.S	[1539-1556]	1xPhospho [S1541]	1xPhospho [S1541]
Sequest HT (A2)	Unambiguous	Q9UQ35; Q9UQ35-2	0		0.0034	3	3	Homo sapiens (SwissProt TaxID=9606)	1981.89	1981.89	0.72	0.00071	HCD (High Energy Collision Dissociation)	30	MS2	55.7627	54	34.5727	17109	CM_KO_5_003.raw	2.598e-06	87775.8	34.61	R.SGSSQELDVKPSASPQER.S	[1539-1556]	1xPhospho [S1539]	1xPhospho [S1539]
Sequest HT (A2)	Unambiguous	Q9UQ35; Q9UQ35-2	1	0.0476	0	1	1	Homo sapiens (SwissProt TaxID=9606)	2304.99	2304.99	-0.11	-8e-05	HCD (High Energy Collision Dissociation)	30	MS2	34.5678	54	34.0919	16771	CM_KO_5_003.raw	1.686e-05	179608	33.78	R.SRSGSSQELDVKPSASPQER.S	[1537-1556]	2xPhospho [S1539; S1541]	2xPhospho [S1539; S1541]
Sequest HT (A2)	Unambiguous	Q9UQ35; Q9UQ35-2	2	0.275	0	1	1	Homo sapiens (SwissProt TaxID=9606)	2839.29	2839.29	-0.73	-0.00052	HCD (High Energy Collision Dissociation)	30	MS2	26.8487	54	33.7402	16525	CM_KO_5_003.raw	1.074e-07	580138	33.78	K.SGTPPRQGSITSPQANEQSVTPQRR.S	[846-870]	2xPhospho [T848; S864]	2xPhospho [T848; S864]
Sequest HT (A2)	Unambiguous	Q9UQ35; Q9UQ35-2	0	0.221	0	1	1	Homo sapiens (SwissProt TaxID=9606)	1776.67	1776.67	-0.18	-0.00011	HCD (High Energy Collision Dissociation)	30	MS2	53.1842	54	36.7844	18653	CM_KO_5_003.raw	5.463e-06	308946	36.89	R.SSGHSSSELSPDAVEK.A	[1378-1393]	2xPhospho [S1384; S1387]	2xPhospho [S1384; S1387]
Sequest HT (A2)	Unambiguous	Q9UQ35; Q9UQ35-2	0	0.0673	0	1	1	Homo sapiens (SwissProt TaxID=9606)	1776.67	1776.67	-0.31	-0.00028	HCD (High Energy Collision Dissociation)	30	MS2	36.0263	54	36.7317	18616	CM_KO_5_003.raw	3.448e-06	1.06933e+06	36.87	R.SSGHSSSELSPDAVEK.A	[1378-1393]	2xPhospho [S1384; S1387]	2xPhospho [S1384; S1387]
Sequest HT (A2)	Unambiguous	Q9UQ35; Q9UQ35-2	2	0.0166	0	1	1	Homo sapiens (SwissProt TaxID=9606)	2919.25	2919.25	-0.33	-0.00024	HCD (High Energy Collision Dissociation)	30	MS2	39.498	54	36.563	18500	CM_KO_5_003.raw	5.558e-05	1.0166e+06	36.66	K.SGTPPRQGSITSPQANEQSVTPQRR.S	[846-870]	3xPhospho [T848; S857; S864]	3xPhospho [T848; S857; S864]
Sequest HT (A2)	Unambiguous	Q9UQ35-3; Q9UQ35; Q9UQ35-2	1	0.3908	0	1	1	Homo sapiens (SwissProt TaxID=9606)	1826.8	1826.79	1.05	0.00096	HCD (High Energy Collision Dissociation)	30	MS2	12.9937	54	26.0937	10658	CM_PANC1_2_001.raw	4.848e-05	232442	26.4	K.THTTALAGRSPSPASGR.R	[286-302]	2xPhospho [S295; S297]	2xPhospho [S295; S297]
Sequest HT (A2)	Unambiguous	Q9UQ35; Q9UQ35-2	0	0.1083	0	1	1	Homo sapiens (SwissProt TaxID=9606)	1394.59	1394.59	0.1	7e-05	HCD (High Energy Collision Dissociation)	30	MS2	5.78356	54	18.6584	5316	CM_PANC1_2_001.raw	2.516e-05	410158	18.52	R.QSHSESPSLQSK.S	[1078-1089]	1xPhospho [S1083]	1xPhospho [S1083]
Sequest HT (A2)	Unambiguous	Q9UQ35; Q9UQ35-2	1	0.5418	0	1	1	Homo sapiens (SwissProt TaxID=9606)	2212.93	2212.93	-0.28	-0.00021	HCD (High Energy Collision Dissociation)	30	MS2	13.4338	54	37.605	18823	CM_PANC1_2_001.raw	3.2e-07	9970085	37.3	K.AQTPPGPSLSGSKSPCPQEK.S	[1001-1020]	2xPhospho [T1003; S1014]	2xPhospho [T1003; S1014]
Sequest HT (A2)	Unambiguous	Q9UQ35-3; Q9UQ35; Q9UQ35-2	1	0.0364	0	1	1	Homo sapiens (SwissProt TaxID=9606)	2871.28	2871.28	0.53	0.00038	HCD (High Energy Collision Dissociation)	30	MS2	53.5564	54	38.2016	19241	CM_PANC1_2_001.raw	8.436e-09	656486	38.25	R.RGEGDAPFSEPGTTSTQRPSSPETATK.Q	[303-329]	1xPhospho [S322]	1xPhospho [S322]
Sequest HT (A2)	Unambiguous	Q9UQ35-3; Q9UQ35; Q9UQ35-2	1	0.0028	0	1	1	Homo sapiens (SwissProt TaxID=9606)	2871.28	2871.28	0.6	0.00057	HCD (High Energy Collision Dissociation)	30	MS2	94.6956	54	38.1408	19200	CM_PANC1_2_001.raw	1.621e-05	1.84052e+06	38.25	R.RGEGDAPFSEPGTTSTQRPSSPETATK.Q	[303-329]	1xPhospho [S323]	1xPhospho [S323]
Sequest HT (A2)	Unambiguous	Q9UQ35; Q9UQ35-2	0	0.0746	0	1	1	Homo sapiens (SwissProt TaxID=9606)	1776.67	1776.67	0.75	0.00067	HCD (High Energy Collision Dissociation)	30	MS2	50.6524	54	36.7905	18260	CM_PANC1_2_001.raw	1.323e-06	788177	36.93	R.SSGHSSSELSPDAVEK.A	[1378-1393]	2xPhospho [S1384; S1387]	2xPhospho [S1384; S1387]
Sequest HT (A2)	Unambiguous	Q9UQ35; Q9UQ35-2	0	0.1118	0	1	1	Homo sapiens (SwissProt TaxID=9606)	1696.7	1696.71	-1.93	-0.00163	HCD (High Energy Collision Dissociation)	30	MS2	65.4117	54	31.8481	14780	CM_PANC1_2_001.raw	2.097e-05	363250	31.83	R.SSGHSSSELSPDAVEK.A	[1378-1393]	1xPhospho [S1387]	1xPhospho [S1387]
Sequest HT (A2)	Unambiguous	Q9UQ35; Q9UQ35-2	0	0.1003	0	1	1	Homo sapiens (SwissProt TaxID=9606)	1696.71	1696.71	-0.2	-0.00017	HCD (High Energy Collision Dissociation)	30	MS2	88.2731	54	31.808	14752	CM_PANC1_2_001.raw	4.017e-06	363250	31.83	R.SSGHSSSELSPDAVEK.A	[1378-1393]	1xPhospho [S1387]	1xPhospho [S1387]
Sequest HT (A2)	Unambiguous	Q9UQ35; Q9UQ35-2	1	0.0775	0	1	1	Homo sapiens (SwissProt TaxID=9606)	2164.01	2164.01	-0.67	-0.00048	HCD (High Energy Collision Dissociation)	30	MS2	58.4301	54	30.9482	14143	CM_PANC1_2_001.raw	2.453e-05	959095	31.11	R.QGSITSPQANEQSVTPQRR.S	[852-870]	1xPhospho [T866]	1xPhospho [T866]
Sequest HT (A2)	Unambiguous	Q9UQ35; Q9UQ35-2	0	0.6457	0	1	3	Homo sapiens (SwissProt TaxID=9606)	1981.88	1981.89	-2.72	-0.00269	HCD (High Energy Collision Dissociation)	30	MS2	18.7908	54	34.501	16647	CM_PANC1_2_001.raw	1.883e-06	200875	34.56	R.SGSSQELDVKPSASPQER.S	[1539-1556]	1xPhospho [S1539]	1xPhospho [S1539]
Sequest HT (A2)	Unambiguous	Q9UQ35; Q9UQ35-2	0	0.6457	0	1	2	Homo sapiens (SwissProt TaxID=9606)	1981.88	1981.89	-2.72	-0.00269	HCD (High Energy Collision Dissociation)	30	MS2	18.7908	54	34.501	16647	CM_PANC1_2_001.raw	1.883e-06	200875	34.56	R.SGSSQELDVKPSASPQER.S	[1539-1556]	1xPhospho [S1541]	1xPhospho [S1541]
Sequest HT (A2)	Unambiguous	Q9UQ35; Q9UQ35-2	0	0.6457	0	1	1	Homo sapiens (SwissProt TaxID=9606)	1981.88	1981.89	-2.72	-0.00269	HCD (High Energy Collision Dissociation)	30	MS2	18.7908	54	34.501	16647	CM_PANC1_2_001.raw	1.883e-06	200875	34.56	R.SGSSQELDVKPSASPQER.S	[1539-1556]	1xPhospho [S1542]	1xPhospho [S1542]
Sequest HT (A2)	Unambiguous	Q9UQ35; Q9UQ35-2	0	0.065	0	1	2	Homo sapiens (SwissProt TaxID=9606)	1981.89	1981.89	0.51	0.00034	HCD (High Energy Collision Dissociation)	30	MS2	85.8883	54	34.4736	16626	CM_PANC1_2_001.raw	1.413e-06	348528	34.53	R.SGSSQELDVKPSASPQER.S	[1539-1556]	1xPhospho [S1539]	1xPhospho [S1539]
Sequest HT (A2)	Unambiguous	Q9UQ35; Q9UQ35-2	0	0.065	0	1	1	Homo sapiens (SwissProt TaxID=9606)	1981.89	1981.89	0.51	0.00034	HCD (High Energy Collision Dissociation)	30	MS2	85.8883	54	34.4736	16626	CM_PANC1_2_001.raw	1.413e-06	348528	34.53	R.SGSSQELDVKPSASPQER.S	[1539-1556]	1xPhospho [S1541]	1xPhospho [S1541]
Sequest HT (A2)	Unambiguous	Q9UQ35; Q9UQ35-2	2	0.1995	0	1	1	Homo sapiens (SwissProt TaxID=9606)	2839.29	2839.29	-0.08	-6e-05	HCD (High Energy Collision Dissociation)	30	MS2	50.6369	54	33.7703	16130	CM_PANC1_2_001.raw	4.318e-05	319847	33.75	K.SGTPPRQGSITSPQANEQSVTPQRR.S	[846-870]	2xPhospho [T848; S864]	2xPhospho [T848; S864]
Sequest HT (A2)	Unambiguous	Q9UQ35; Q9UQ35-2	1	0.1062	0	1	1	Homo sapiens (SwissProt TaxID=9606)	2132.97	2132.97	0.78	0.00056	HCD (High Energy Collision Dissociation)	30	MS2	38.4278	54	33.0322	15609	CM_PANC1_2_001.raw	3.204e-07	561135	33.11	K.AQTPPGPSLSGSKSPCPQEK.S	[1001-1020]	1xPhospho [S1014]	1xPhospho [S1014]
Sequest HT (A2)	Unambiguous	Q9UQ35; Q9UQ35-2	0	0.0176	0	1	1	Homo sapiens (SwissProt TaxID=9606)	1981.88	1981.89	-1.15	-0.00076	HCD (High Energy Collision Dissociation)	30	MS2	72.4647	54	33.3354	15823	CM_PANC1_2_001.raw	1.219e-05	131799	33.33	R.SGSSQELDVKPSASPQER.S	[1539-1556]	1xPhospho [S1552]	1xPhospho [S1552]
Sequest HT (A2)	Unambiguous	Q9UQ35; Q9UQ35-2	1	0.0915	0	1	1	Homo sapiens (SwissProt TaxID=9606)	2259.05	2259.04	0.74	0.00056	HCD (High Energy Collision Dissociation)	30	MS2	34.5218	54	68.9811	40825	CM_KO_5_003.raw	8.793e-06	127184	69.05	K.ELSNSPLRENSFGSPLEFR.N	[1316-1334]	1xPhospho [S1320]	1xPhospho [S1320]
Sequest HT (A2)	Unambiguous	Q9UQ35; Q9UQ35-2	0	0.1771	0	1	1	Homo sapiens (SwissProt TaxID=9606)	3092.32	3092.32	0.03	3e-05	HCD (High Energy Collision Dissociation)	30	MS2	18.5998	54	61.7576	36001	CM_KO_5_003.raw	7.604e-06	384271	61.99	R.HGGSPQPLATTPLSQEPVNPPSEASPTR.D	[374-401]	3xPhospho [S377; S387; S395]	3xPhospho [S377; S387; S395]
Sequest HT (A2)	Unambiguous	Q9UQ35-3; Q9UQ35; Q9UQ35-2	1	0.1378	0	1	1	Homo sapiens (SwissProt TaxID=9606)	3125.38	3125.37	0.37	0.00039	HCD (High Energy Collision Dissociation)	30	MS2	18.1228	54	60.2077	34948	CM_KO_5_003.raw	4.285e-09	1.64933e+06	60.31	K.SATRPSPSPERSSTGPEPPAPTPLLAER.H	[346-373]	3xPhospho [S351; S353; S357]	3xPhospho [S351; S353; S357]
Sequest HT (A2)	Unambiguous	Q9UQ35-3; Q9UQ35; Q9UQ35-2	1	0.0399	0	1	1	Homo sapiens (SwissProt TaxID=9606)	3125.38	3125.37	0.39	0.0003	HCD (High Energy Collision Dissociation)	30	MS2	61.2247	54	60.1889	34934	CM_KO_5_003.raw	1.35e-06	258621	60.31	K.SATRPSPSPERSSTGPEPPAPTPLLAER.H	[346-373]	3xPhospho [S351; S353; S357]	3xPhospho [S351; S353; S357]
Sequest HT (A2)	Unambiguous	Q9UQ35; Q9UQ35-2	0	0.1127	0	1	1	Homo sapiens (SwissProt TaxID=9606)	2075.89	2075.89	0.23	0.00024	HCD (High Energy Collision Dissociation)	30	MS2	19.2269	54	74.3681	43915	CM_KO_5_003.raw	2.057e-06	178115	74.38	K.AGMSSNQSISSPVLDAVPR.T	[1394-1412]	2xPhospho [S1401; S1403]	2xPhospho [S1401; S1403]
Sequest HT (A2)	Unambiguous	Q9UQ35; Q9UQ35-2	0	0.1895	0	1	1	Homo sapiens (SwissProt TaxID=9606)	3092.31	3092.32	-1.4	-0.00144	HCD (High Energy Collision Dissociation)	30	MS2	16.7158	54	64.351	37382	CM_PANC1_2_003.raw	4.283e-06	199048	64.53	R.HGGSPQPLATTPLSQEPVNPPSEASPTR.D	[374-401]	3xPhospho [S377; S387; S395]	3xPhospho [S377; S387; S395]
Sequest HT (A2)	Unambiguous	Q9UQ35; Q9UQ35-2	1	0.1053	0	1	1	Homo sapiens (SwissProt TaxID=9606)	2259.05	2259.04	0.44	0.00033	HCD (High Energy Collision Dissociation)	30	MS2	79.6393	54	68.6298	40263	CM_PANC1_2_003.raw	4.393e-05	455826	68.76	K.ELSNSPLRENSFGSPLEFR.N	[1316-1334]	1xPhospho [S1320]	1xPhospho [S1320]
Sequest HT (A2)	Unambiguous	Q9UQ35-3; Q9UQ35; Q9UQ35-2	1	0.1714	0	1	1	Homo sapiens (SwissProt TaxID=9606)	3125.37	3125.37	-0.82	-0.00085	HCD (High Energy Collision Dissociation)	30	MS2	31.1133	54	60.2947	34542	CM_PANC1_2_003.raw	6.293e-07	863036	60.47	K.SATRPSPSPERSSTGPEPPAPTPLLAER.H	[346-373]	3xPhospho [S351; S353; S357]	3xPhospho [S351; S353; S357]
Sequest HT (A2)	Unambiguous	Q9UQ35; Q9UQ35-2	0	0.1375	0	1	1	Homo sapiens (SwissProt TaxID=9606)	3092.31	3092.32	-1.87	-0.00193	HCD (High Energy Collision Dissociation)	30	MS2	83.017	54	62.1473	35837	CM_PANC1_2_003.raw	2.472e-05	260971	62.35	R.HGGSPQPLATTPLSQEPVNPPSEASPTR.D	[374-401]	3xPhospho [S377; S387; S395]	3xPhospho [S377; S387; S395]
Sequest HT (A2)	Unambiguous	Q9UQ35-3; Q9UQ35; Q9UQ35-2	0	0.6571	0	1	3	Homo sapiens (SwissProt TaxID=9606)	1799.86	1799.86	0.82	0.00073	HCD (High Energy Collision Dissociation)	30	MS2	61.0829	54	62.1227	35821	CM_PANC1_2_003.raw	3.343e-05	77057.5	62.16	R.SSTGPEPPAPTPLLAER.H	[357-373]	1xPhospho [T359]	1xPhospho [T359]
Sequest HT (A2)	Unambiguous	Q9UQ35-3; Q9UQ35; Q9UQ35-2	0	0.6571	0	1	2	Homo sapiens (SwissProt TaxID=9606)	1799.86	1799.86	0.82	0.00073	HCD (High Energy Collision Dissociation)	30	MS2	61.0829	54	62.1227	35821	CM_PANC1_2_003.raw	3.343e-05	77057.5	62.16	R.SSTGPEPPAPTPLLAER.H	[357-373]	1xPhospho [S357]	1xPhospho [S357]
Sequest HT (A2)	Unambiguous	Q9UQ35-3; Q9UQ35; Q9UQ35-2	0	0.6571	0	1	1	Homo sapiens (SwissProt TaxID=9606)	1799.86	1799.86	0.82	0.00073	HCD (High Energy Collision Dissociation)	30	MS2	61.0829	54	62.1227	35821	CM_PANC1_2_003.raw	3.343e-05	77057.5	62.16	R.SSTGPEPPAPTPLLAER.H	[357-373]	1xPhospho [S358]	1xPhospho [S358]
Sequest HT (A2)	Unambiguous	Q9UQ35; Q9UQ35-2	0	0.029	0	1	1	Homo sapiens (SwissProt TaxID=9606)	1963.91	1963.9	0.64	0.00062	HCD (High Energy Collision Dissociation)	30	MS2	16.2108	54	75.3005	44274	CM_PANC1_2_003.raw	5.132e-08	408200	75.42	K.SSTPPGESYFGVSSLQLK.G	[1041-1058]	1xPhospho [T1043]	1xPhospho [T1043]
Sequest HT (A2)	Unambiguous	Q9UQ35; Q9UQ35-2	0	0.0438	0	1	1	Homo sapiens (SwissProt TaxID=9606)	1660.74	1660.74	0.06	5e-05	HCD (High Energy Collision Dissociation)	30	MS2	51.6441	54	48.9727	26599	CM_PANC1_2_003.raw	5.87e-06	363415	49.34	K.MALPPQEDATASPPR.Q	[1168-1182]	1xPhospho [S1179]	1xPhospho [S1179]
Sequest HT (A2)	Unambiguous	Q9UQ35	0	0.6828	0	1	1	Homo sapiens (SwissProt TaxID=9606)	1421.66	1421.66	-0.39	-0.00028	HCD (High Energy Collision Dissociation)	30	MS2	84.9489	54	50.6629	27782	CM_PANC1_2_003.raw	1.347e-07	130859	50.68	R.TPAAAAAMNLASPR.T	[2261-2274]	1xPhospho [S2272]	1xPhospho [S2272]
Sequest HT (A2)	Unambiguous	Q9UQ35; Q9UQ35-2	0	0.0771	0	1	1	Homo sapiens (SwissProt TaxID=9606)	1475.58	1475.58	0.83	0.00062	HCD (High Energy Collision Dissociation)	30	MS2	14.962	54	46.398	24782	CM_PANC1_2_003.raw	2.589e-05	4900106	46.48	R.SCFESSPDPELK.S	[871-882]	1xPhospho [S876]	1xPhospho [S876]
Sequest HT (A2)	Unambiguous	Q9UQ35; Q9UQ35-2	0	0.5737	0	1	1	Homo sapiens (SwissProt TaxID=9606)	2141.82	2141.82	1.43	0.00153	HCD (High Energy Collision Dissociation)	30	MS2	85.5672	54	46.3499	24748	CM_PANC1_2_003.raw	1.247e-05	251748	46.39	R.SGSSQELDVKPSASPQER.S	[1539-1556]	3xPhospho [S1541; S1542; S1550]	3xPhospho [S1541; S1542; S1550]
Sequest HT (A2)	Unambiguous	Q9UQ35-3; Q9UQ35; Q9UQ35-2	0	0.533	0	1	1	Homo sapiens (SwissProt TaxID=9606)	1578.86	1578.86	0.58	0.00031	HCD (High Energy Collision Dissociation)	30	MS2	23.8672	54	46.321	24729	CM_PANC1_2_003.raw	2.02e-05	43355	46.29	K.QPAPEPPKPYSLVR.E	[162-175]
Sequest HT (A2)	Unambiguous	Q9UQ35	0	0.8333	0	1	1	Homo sapiens (SwissProt TaxID=9606)	1310.58	1310.58	0.64	0.00042	HCD (High Energy Collision Dissociation)	30	MS2	47.9721	54	57.6635	32694	CM_PANC1_2_003.raw	1.346e-05	502623	57.78	R.SPGMLEPLGSSR.T	[2132-2143]	1xPhospho [S2132]	1xPhospho [S2132]
Sequest HT (A2)	Unambiguous	Q9UQ35; Q9UQ35-2	0	0.0145	0	1	1	Homo sapiens (SwissProt TaxID=9606)	2932.39	2932.38	0.74	0.00073	HCD (High Energy Collision Dissociation)	30	MS2	84.745	54	55.3278	31056	CM_PANC1_2_003.raw	5.387e-06	128962	55.32	R.HGGSPQPLATTPLSQEPVNPPSEASPTR.D	[374-401]	1xPhospho [S398]	1xPhospho [S398]
Sequest HT (A2)	Unambiguous	Q9UQ35-3; Q9UQ35; Q9UQ35-2	0	0.1241	0	1	2	Homo sapiens (SwissProt TaxID=9606)	2715.17	2715.18	-1.31	-0.00177	HCD (High Energy Collision Dissociation)	30	MS2	20.6569	54	41.3401	21465	CM_PANC1_3_001.raw	8.372e-06	100936	41.36	R.GEGDAPFSEPGTTSTQRPSSPETATK.Q	[304-329]	1xPhospho [S323]	1xPhospho [S323]
Sequest HT (A2)	Unambiguous	Q9UQ35-3; Q9UQ35; Q9UQ35-2	0	0.1241	0	1	1	Homo sapiens (SwissProt TaxID=9606)	2715.17	2715.18	-1.31	-0.00177	HCD (High Energy Collision Dissociation)	30	MS2	20.6569	54	41.3401	21465	CM_PANC1_3_001.raw	8.372e-06	100936	41.36	R.GEGDAPFSEPGTTSTQRPSSPETATK.Q	[304-329]	1xPhospho [S322]	1xPhospho [S322]
Sequest HT (A2)	Unambiguous	Q9UQ35-3; Q9UQ35; Q9UQ35-2	1	0.1171	0	1	1	Homo sapiens (SwissProt TaxID=9606)	2951.24	2951.25	-0.68	-0.00067	HCD (High Energy Collision Dissociation)	30	MS2	23.6697	54	41.314	21448	CM_PANC1_3_001.raw	3.795e-09	1.31762e+06	41.38	R.RGEGDAPFSEPGTTSTQRPSSPETATK.Q	[303-329]	2xPhospho [S322; S323]	2xPhospho [S322; S323]
Sequest HT (A2)	Unambiguous	Q9UQ35-3; Q9UQ35; Q9UQ35-2	0	0.0152	0	1	1	Homo sapiens (SwissProt TaxID=9606)	2715.18	2715.18	0.98	0.00089	HCD (High Energy Collision Dissociation)	30	MS2	8.47889	54	41.2708	21415	CM_PANC1_3_001.raw	1.38e-08	2707664	41.35	R.GEGDAPFSEPGTTSTQRPSSPETATK.Q	[304-329]	1xPhospho [S323]	1xPhospho [S323]
Sequest HT (A2)	Unambiguous	Q9UQ35; Q9UQ35-2	0	0.6138	0	1	2	Homo sapiens (SwissProt TaxID=9606)	2061.85	2061.85	0.24	0.00025	HCD (High Energy Collision Dissociation)	30	MS2	7.12394	54	40.3877	20794	CM_PANC1_3_001.raw	3.64e-07	124560	40.42	R.SGSSQELDVKPSASPQER.S	[1539-1556]	2xPhospho [S1539; S1541]	2xPhospho [S1539; S1541]
Sequest HT (A2)	Unambiguous	Q9UQ35; Q9UQ35-2	0	0.6138	0	1	1	Homo sapiens (SwissProt TaxID=9606)	2061.85	2061.85	0.24	0.00025	HCD (High Energy Collision Dissociation)	30	MS2	7.12394	54	40.3877	20794	CM_PANC1_3_001.raw	3.64e-07	124560	40.42	R.SGSSQELDVKPSASPQER.S	[1539-1556]	2xPhospho [S1541; S1542]	2xPhospho [S1541; S1542]
Sequest HT (A2)	Unambiguous	Q9UQ35; Q9UQ35-2	0	0.085	0	1	1	Homo sapiens (SwissProt TaxID=9606)	2087.88	2087.88	-0.68	-0.00071	HCD (High Energy Collision Dissociation)	30	MS2	36.3323	54	42.6143	22360	CM_PANC1_3_001.raw	8.722e-06	269396	42.53	R.QGSITSPQANEQSVTPQR.R	[852-869]	2xPhospho [T856; T866]	2xPhospho [T856; T866]
Sequest HT (A2)	Unambiguous	Q9UQ35; Q9UQ35-2	1	0.4321	0	1	1	Homo sapiens (SwissProt TaxID=9606)	2212.94	2212.93	0.44	0.00032	HCD (High Energy Collision Dissociation)	30	MS2	11.5675	54	37.7217	18933	CM_PANC1_3_001.raw	4.586e-06	9394631	37.4	K.AQTPPGPSLSGSKSPCPQEK.S	[1001-1020]	2xPhospho [T1003; S1014]	2xPhospho [T1003; S1014]
Sequest HT (A2)	Unambiguous	Q9UQ35-3; Q9UQ35; Q9UQ35-2	1	0.0316	0	1	1	Homo sapiens (SwissProt TaxID=9606)	2871.28	2871.28	0.42	0.0003	HCD (High Energy Collision Dissociation)	30	MS2	34.2188	54	38.2291	19278	CM_PANC1_3_001.raw	1.378e-08	439802	38.23	R.RGEGDAPFSEPGTTSTQRPSSPETATK.Q	[303-329]	1xPhospho [S322]	1xPhospho [S322]
Sequest HT (A2)	Unambiguous	Q9UQ35-3; Q9UQ35; Q9UQ35-2	1	0.0051	0	1	1	Homo sapiens (SwissProt TaxID=9606)	2871.28	2871.28	1.79	0.00171	HCD (High Energy Collision Dissociation)	30	MS2	93.9944	54	38.1438	19221	CM_PANC1_3_001.raw	1.167e-05	1.77952e+06	38.24	R.RGEGDAPFSEPGTTSTQRPSSPETATK.Q	[303-329]	1xPhospho [S323]	1xPhospho [S323]
Sequest HT (A2)	Unambiguous	Q9UQ35; Q9UQ35-2	0	0.0318	0	1	1	Homo sapiens (SwissProt TaxID=9606)	2007.91	2007.91	-0.26	-0.00026	HCD (High Energy Collision Dissociation)	30	MS2	21.8758	54	39.7191	20326	CM_PANC1_3_001.raw	1.767e-07	129210	39.77	R.QGSITSPQANEQSVTPQR.R	[852-869]	1xPhospho [S857]	1xPhospho [S857]
Sequest HT (A2)	Unambiguous	Q9UQ35; Q9UQ35-2	0	0.5326	0	1	1	Homo sapiens (SwissProt TaxID=9606)	2061.85	2061.85	0.87	0.0006	HCD (High Energy Collision Dissociation)	30	MS2	55.8783	54	38.8845	19738	CM_PANC1_3_001.raw	9.706e-08	270632	38.93	R.SGSSQELDVKPSASPQER.S	[1539-1556]	2xPhospho [S1542; S1550]	2xPhospho [S1542; S1550]
Sequest HT (A2)	Unambiguous	Q9UQ35; Q9UQ35-2	0	0.5618	0	1	1	Homo sapiens (SwissProt TaxID=9606)	2061.85	2061.85	0.34	0.00023	HCD (High Energy Collision Dissociation)	30	MS2	58.4606	54	38.822	19694	CM_PANC1_3_001.raw	6.581e-07	270632	38.93	R.SGSSQELDVKPSASPQER.S	[1539-1556]	2xPhospho [S1542; S1550]	2xPhospho [S1542; S1550]
Sequest HT (A2)	Unambiguous	Q9UQ35; Q9UQ35-2	0	0.4413	0	1	1	Homo sapiens (SwissProt TaxID=9606)	2061.85	2061.85	-0.72	-0.00075	HCD (High Energy Collision Dissociation)	30	MS2	15.6921	54	38.7821	19666	CM_PANC1_3_001.raw	7.315e-07	617145	38.9	R.SGSSQELDVKPSASPQER.S	[1539-1556]	2xPhospho [S1542; S1550]	2xPhospho [S1542; S1550]
Sequest HT (A2)	Unambiguous	Q9UQ35; Q9UQ35-2	0	0.5695	0	1	1	Homo sapiens (SwissProt TaxID=9606)	2141.82	2141.82	0.28	0.0002	HCD (High Energy Collision Dissociation)	30	MS2	68.4705	54	46.4096	25026	CM_PANC1_3_001.raw	9.215e-06	143224	46.49	R.SGSSQELDVKPSASPQER.S	[1539-1556]	3xPhospho [S1541; S1542; S1550]	3xPhospho [S1541; S1542; S1550]
Sequest HT (A2)	Unambiguous	Q9UQ35; Q9UQ35-2	0	0.0992	0	1	1	Homo sapiens (SwissProt TaxID=9606)	1475.58	1475.58	0.04	3e-05	HCD (High Energy Collision Dissociation)	30	MS2	56.3403	54	46.4018	25020	CM_PANC1_3_001.raw	2.068e-05	3956650	46.5	R.SCFESSPDPELK.S	[871-882]	1xPhospho [S876]	1xPhospho [S876]
Sequest HT (A2)	Unambiguous	Q9UQ35-3; Q9UQ35; Q9UQ35-2	0		0.0136	2	2	Homo sapiens (SwissProt TaxID=9606)	2795.15	2795.14	0.49	0.00046	HCD (High Energy Collision Dissociation)	30	MS2	3.75907	54	47.0748	25496	CM_PANC1_3_001.raw	2.233e-06	1.96362e+06	46.96	R.GEGDAPFSEPGTTSTQRPSSPETATK.Q	[304-329]	2xPhospho [S317; S322]	2xPhospho [S317; S322]
Sequest HT (A2)	Unambiguous	Q9UQ35; Q9UQ35-2	1	0.5909	0	1	1	Homo sapiens (SwissProt TaxID=9606)	2763.15	2763.15	0.46	0.00042	HCD (High Energy Collision Dissociation)	30	MS2	19.9864	54	43.9153	23269	CM_PANC1_3_001.raw	1.441e-05	116856	43.91	K.SGTPPRQGSITSPQANEQSVTPQR.R	[846-869]	3xPhospho [S846; S854; S857]	3xPhospho [S846; S854; S857]
Sequest HT (A2)	Unambiguous	Q9UQ35-3; Q9UQ35; Q9UQ35-2	0	0.5769	0	1	1	Homo sapiens (SwissProt TaxID=9606)	1578.86	1578.86	-0.17	-9e-05	HCD (High Energy Collision Dissociation)	30	MS2	61.9421	54	46.0766	24792	CM_PANC1_3_001.raw	3.822e-06	82301.2	46.19	K.QPAPEPPKPYSLVR.E	[162-175]
Sequest HT (A2)	Unambiguous	Q9UQ35; Q9UQ35-2	0	0.5659	0	1	1	Homo sapiens (SwissProt TaxID=9606)	2141.82	2141.82	1.26	0.00135	HCD (High Energy Collision Dissociation)	30	MS2	77.3055	54	46.347	24981	CM_PANC1_3_001.raw	7.945e-06	556100	46.47	R.SGSSQELDVKPSASPQER.S	[1539-1556]	3xPhospho [S1541; S1542; S1550]	3xPhospho [S1541; S1542; S1550]
Sequest HT (A2)	Unambiguous	Q9UQ35; Q9UQ35-2	0	0.0768	0	1	1	Homo sapiens (SwissProt TaxID=9606)	1776.67	1776.67	0.15	0.00013	HCD (High Energy Collision Dissociation)	30	MS2	13.3972	54	36.8367	18312	CM_PANC1_3_001.raw	8.143e-07	1.35478e+06	36.98	R.SSGHSSSELSPDAVEK.A	[1378-1393]	2xPhospho [S1384; S1387]	2xPhospho [S1384; S1387]
Sequest HT (A2)	Unambiguous	Q9UQ35; Q9UQ35-2	1	0.2273	0	1	1	Homo sapiens (SwissProt TaxID=9606)	1475.59	1475.59	-0.11	-8e-05	HCD (High Energy Collision Dissociation)	30	MS2	61.4094	54	25.689	10423	CM_PANC1_3_001.raw	1.43e-06			R.SRSPSSPELNNK.C	[1497-1508]	2xPhospho [S1497; S1499]	2xPhospho [S1497; S1499]
Sequest HT (A2)	Unambiguous	Q9UQ35-3; Q9UQ35; Q9UQ35-2	1	0.3062	0	1	1	Homo sapiens (SwissProt TaxID=9606)	1826.8	1826.79	0.73	0.00067	HCD (High Energy Collision Dissociation)	30	MS2	54.8843	54	26.0812	10710	CM_PANC1_3_001.raw	9.52e-06	482023	26.24	K.THTTALAGRSPSPASGR.R	[286-302]	2xPhospho [S295; S297]	2xPhospho [S295; S297]
Sequest HT (A2)	Unambiguous	Q9UQ35; Q9UQ35-2	0	0.0169	0	1	2	Homo sapiens (SwissProt TaxID=9606)	1981.88	1981.89	-3.06	-0.00303	HCD (High Energy Collision Dissociation)	30	MS2	35.1817	54	34.5042	16681	CM_PANC1_3_001.raw	5.063e-06	181679	34.57	R.SGSSQELDVKPSASPQER.S	[1539-1556]	1xPhospho [S1539]	1xPhospho [S1539]
Sequest HT (A2)	Unambiguous	Q9UQ35; Q9UQ35-2	0	0.0169	0	1	1	Homo sapiens (SwissProt TaxID=9606)	1981.88	1981.89	-3.06	-0.00303	HCD (High Energy Collision Dissociation)	30	MS2	35.1817	54	34.5042	16681	CM_PANC1_3_001.raw	5.063e-06	181679	34.57	R.SGSSQELDVKPSASPQER.S	[1539-1556]	1xPhospho [S1541]	1xPhospho [S1541]
Sequest HT (A2)	Unambiguous	Q9UQ35; Q9UQ35-2	1	0.0602	0	1	1	Homo sapiens (SwissProt TaxID=9606)	2132.97	2132.97	0.53	0.00038	HCD (High Energy Collision Dissociation)	30	MS2	81.44	54	33.0862	15688	CM_PANC1_3_001.raw	4.317e-06	318012	33.15	K.AQTPPGPSLSGSKSPCPQEK.S	[1001-1020]	1xPhospho [S1014]	1xPhospho [S1014]
Sequest HT (A2)	Unambiguous	Q9UQ35; Q9UQ35-2	0	0.1238	0	1	1	Homo sapiens (SwissProt TaxID=9606)	2007.91	2007.91	-0.33	-0.00033	HCD (High Energy Collision Dissociation)	30	MS2	0	54	35.9509	17693	CM_PANC1_3_001.raw	5.275e-05	101930	35.92	R.QGSITSPQANEQSVTPQR.R	[852-869]	1xPhospho [T866]	1xPhospho [T866]
Sequest HT (A2)	Unambiguous	Q9UQ35; Q9UQ35-2	0	0.3448	0	1	1	Homo sapiens (SwissProt TaxID=9606)	1696.7	1696.71	-1.34	-0.00076	HCD (High Energy Collision Dissociation)	30	MS2	57.1869	54	31.8577	14837	CM_PANC1_3_001.raw	1.132e-05	193282	31.92	R.SSGHSSSELSPDAVEK.A	[1378-1393]	1xPhospho [S1387]	1xPhospho [S1387]
Sequest HT (A2)	Unambiguous	Q9UQ35; Q9UQ35-2	1	0.1061	0	1	1	Homo sapiens (SwissProt TaxID=9606)	2164.02	2164.01	0.78	0.00057	HCD (High Energy Collision Dissociation)	30	MS2	47.6614	54	30.9756	14216	CM_PANC1_3_001.raw	4.158e-06	1.34023e+06	31.12	R.QGSITSPQANEQSVTPQRR.S	[852-870]	1xPhospho [T866]	1xPhospho [T866]
Sequest HT (A2)	Unambiguous	Q9UQ35; Q9UQ35-2	0	0.0696	0	1	1	Homo sapiens (SwissProt TaxID=9606)	3012.35	3012.35	0.75	0.00075	HCD (High Energy Collision Dissociation)	30	MS2	68.1778	54	59.2059	33917	CM_PANC1_2_002.raw	2.311e-06	1.59593e+06	59.56	R.HGGSPQPLATTPLSQEPVNPPSEASPTR.D	[374-401]	2xPhospho [T383; S398]	2xPhospho [T383; S398]
Sequest HT (A2)	Unambiguous	Q9UQ35-3; Q9UQ35; Q9UQ35-2	1	0.0407	0	1	1	Homo sapiens (SwissProt TaxID=9606)	3125.37	3125.37	-0.86	-0.00067	HCD (High Energy Collision Dissociation)	30	MS2	7.80872	54	60.459	34790	CM_PANC1_2_002.raw	4.22e-05	109606	60.4	K.SATRPSPSPERSSTGPEPPAPTPLLAER.H	[346-373]	3xPhospho [S351; S353; S357]	3xPhospho [S351; S353; S357]
Sequest HT (A2)	Unambiguous	Q9UQ35-3; Q9UQ35; Q9UQ35-2	1	0.195	0	1	1	Homo sapiens (SwissProt TaxID=9606)	3125.37	3125.37	-0.21	-0.00022	HCD (High Energy Collision Dissociation)	30	MS2	6.80922	54	60.297	34683	CM_PANC1_2_002.raw	6.48e-10	882178	60.41	K.SATRPSPSPERSSTGPEPPAPTPLLAER.H	[346-373]	3xPhospho [S351; S353; S357]	3xPhospho [S351; S353; S357]
Sequest HT (A2)	Unambiguous	Q9UQ35	0	0.8262	0	1	1	Homo sapiens (SwissProt TaxID=9606)	1310.58	1310.58	-0.04	-2e-05	HCD (High Energy Collision Dissociation)	30	MS2	58.4448	54	57.6372	32822	CM_PANC1_2_002.raw	3.67e-06	490085	57.77	R.SPGMLEPLGSSR.T	[2132-2143]	1xPhospho [S2132]	1xPhospho [S2132]
Sequest HT (A2)	Unambiguous	Q9UQ35; Q9UQ35-2	1	0.0475	0	1	1	Homo sapiens (SwissProt TaxID=9606)	2259.04	2259.04	-0.76	-0.00057	HCD (High Energy Collision Dissociation)	30	MS2	83.279	54	68.6799	40449	CM_PANC1_2_002.raw	9.164e-07	464130	68.8	K.ELSNSPLRENSFGSPLEFR.N	[1316-1334]	1xPhospho [S1320]	1xPhospho [S1320]
Sequest HT (A2)	Unambiguous	Q9UQ35; Q9UQ35-2	0	0.2709	0	1	1	Homo sapiens (SwissProt TaxID=9606)	1362.57	1362.57	0.18	0.00012	HCD (High Energy Collision Dissociation)	30	MS2	30.6528	54	66.5686	39043	CM_PANC1_2_002.raw	3.8e-05	496488	66.64	R.ENSFGSPLEFR.N	[1324-1334]	1xPhospho [S1329]	1xPhospho [S1329]
Sequest HT (A2)	Unambiguous	Q9UQ35; Q9UQ35-2	1	0.0145	0	1	1	Homo sapiens (SwissProt TaxID=9606)	2259.04	2259.04	-0.19	-0.00015	HCD (High Energy Collision Dissociation)	30	MS2	26.6615	54	69.0475	40685	CM_PANC1_2_002.raw	6.68e-06	464130	68.8	K.ELSNSPLRENSFGSPLEFR.N	[1316-1334]	1xPhospho [S1320]	1xPhospho [S1320]
Sequest HT (A2)	Unambiguous	Q9UQ35; Q9UQ35-2	0	0.1547	0	1	1	Homo sapiens (SwissProt TaxID=9606)	3092.32	3092.32	0.16	0.00016	HCD (High Energy Collision Dissociation)	30	MS2	78.2991	54	61.9838	35857	CM_PANC1_2_002.raw	1.773e-06	361671	62.19	R.HGGSPQPLATTPLSQEPVNPPSEASPTR.D	[374-401]	3xPhospho [S377; S387; S395]	3xPhospho [S377; S387; S395]
Sequest HT (A2)	Unambiguous	Q9UQ35; Q9UQ35-2	0	0.1923	0	1	1	Homo sapiens (SwissProt TaxID=9606)	3092.32	3092.32	0.99	0.00102	HCD (High Energy Collision Dissociation)	30	MS2	41.5711	54	64.2382	37445	CM_PANC1_2_002.raw	8.327e-07	161068	64.41	R.HGGSPQPLATTPLSQEPVNPPSEASPTR.D	[374-401]	3xPhospho [S377; S387; S395]	3xPhospho [S377; S387; S395]
Sequest HT (A2)	Unambiguous	Q9UQ35; Q9UQ35-2	0	0.0422	0	1	1	Homo sapiens (SwissProt TaxID=9606)	1995.92	1995.92	0.7	0.0007	HCD (High Energy Collision Dissociation)	30	MS2	66.4928	54	64.6894	37761	CM_PANC1_2_002.raw	3.774e-06	159674	64.84	K.AGMSSNQSISSPVLDAVPR.T	[1394-1412]	1xPhospho [S1404]	1xPhospho [S1404]
Sequest HT (A2)	Unambiguous	Q9UQ35-3; Q9UQ35; Q9UQ35-2	0	0.0709	0	1	1	Homo sapiens (SwissProt TaxID=9606)	2795.14	2795.14	0.09	8e-05	HCD (High Energy Collision Dissociation)	30	MS2	9.93891	54	46.9045	25319	CM_PANC1_2_002.raw	1.024e-05	954040	46.95	R.GEGDAPFSEPGTTSTQRPSSPETATK.Q	[304-329]	2xPhospho [S322; S323]	2xPhospho [S322; S323]
Sequest HT (A2)	Unambiguous	Q9UQ35; Q9UQ35-2	0	0.076	0	1	1	Homo sapiens (SwissProt TaxID=9606)	1475.58	1475.58	0.34	0.00025	HCD (High Energy Collision Dissociation)	30	MS2	16.904	54	46.4106	24970	CM_PANC1_2_002.raw	3.923e-05	5.0886e+06	46.49	R.SCFESSPDPELK.S	[871-882]	1xPhospho [S876]	1xPhospho [S876]
Sequest HT (A2)	Unambiguous	Q9UQ35-3; Q9UQ35; Q9UQ35-2	1	0.1099	0	1	1	Homo sapiens (SwissProt TaxID=9606)	2951.25	2951.25	0.4	0.00039	HCD (High Energy Collision Dissociation)	30	MS2	41.7585	54	41.6389	21627	CM_PANC1_2_002.raw	5.402e-07	718982	41.45	R.RGEGDAPFSEPGTTSTQRPSSPETATK.Q	[303-329]	2xPhospho [S322; S323]	2xPhospho [S322; S323]
Sequest HT (A2)	Unambiguous	Q9UQ35-3; Q9UQ35; Q9UQ35-2	0	0.0108	0	1	1	Homo sapiens (SwissProt TaxID=9606)	2715.18	2715.18	0.34	0.0003	HCD (High Energy Collision Dissociation)	30	MS2	3.68785	54	41.2499	21351	CM_PANC1_2_002.raw	1.021e-08	2775481	41.34	R.GEGDAPFSEPGTTSTQRPSSPETATK.Q	[304-329]	1xPhospho [S323]	1xPhospho [S323]
Sequest HT (A2)	Unambiguous	Q9UQ35; Q9UQ35-2	2	0.2375	0	1	1	Homo sapiens (SwissProt TaxID=9606)	2145.97	2145.97	-0.58	-0.00042	HCD (High Energy Collision Dissociation)	30	MS2	69.6644	54	43.9344	23231	CM_PANC1_2_002.raw	5.574e-05	882139	44.05	R.SSSPVTELASRSPIRQDR.G	[1101-1118]	2xPhospho [S1103; S1110]	2xPhospho [S1103; S1110]
Sequest HT (A2)	Unambiguous	Q9UQ35; Q9UQ35-2	1	0.5694	0	1	1	Homo sapiens (SwissProt TaxID=9606)	2763.15	2763.15	-0.04	-3e-05	HCD (High Energy Collision Dissociation)	30	MS2	29.5093	54	43.7626	23112	CM_PANC1_2_002.raw	1.167e-05	82334.9	43.82	K.SGTPPRQGSITSPQANEQSVTPQR.R	[846-869]	3xPhospho [S846; S854; S857]	3xPhospho [S846; S854; S857]
Sequest HT (A2)	Unambiguous	Q9UQ35; Q9UQ35-2	0	0.083	0	1	1	Homo sapiens (SwissProt TaxID=9606)	1660.74	1660.74	-0.12	-0.0001	HCD (High Energy Collision Dissociation)	30	MS2	48.1357	54	48.8544	26676	CM_PANC1_2_002.raw	8.539e-07	327273	48.88	K.MALPPQEDATASPPR.Q	[1168-1182]	1xPhospho [S1179]	1xPhospho [S1179]
Sequest HT (A2)	Unambiguous	Q9UQ35; Q9UQ35-2	0	0.0146	0	1	2	Homo sapiens (SwissProt TaxID=9606)	1981.88	1981.89	-2.87	-0.00285	HCD (High Energy Collision Dissociation)	30	MS2	69.3255	54	34.519	16432	CM_PANC1_2_003.raw	3.002e-06	213726	34.63	R.SGSSQELDVKPSASPQER.S	[1539-1556]	1xPhospho [S1539]	1xPhospho [S1539]
Sequest HT (A2)	Unambiguous	Q9UQ35; Q9UQ35-2	0	0.0146	0	1	1	Homo sapiens (SwissProt TaxID=9606)	1981.88	1981.89	-2.87	-0.00285	HCD (High Energy Collision Dissociation)	30	MS2	69.3255	54	34.519	16432	CM_PANC1_2_003.raw	3.002e-06	213726	34.63	R.SGSSQELDVKPSASPQER.S	[1539-1556]	1xPhospho [S1541]	1xPhospho [S1541]
Sequest HT (A2)	Unambiguous	Q9UQ35; Q9UQ35-2	0	0.1035	0	1	1	Homo sapiens (SwissProt TaxID=9606)	1776.67	1776.67	0.97	0.00086	HCD (High Energy Collision Dissociation)	30	MS2	10.8835	54	36.8302	18057	CM_PANC1_2_003.raw	2.913e-07	1.22119e+06	37	R.SSGHSSSELSPDAVEK.A	[1378-1393]	2xPhospho [S1384; S1387]	2xPhospho [S1384; S1387]
Sequest HT (A2)	Unambiguous	Q9UQ35; Q9UQ35-2	1	0.0639	0	1	1	Homo sapiens (SwissProt TaxID=9606)	2164.02	2164.01	0.39	0.00028	HCD (High Energy Collision Dissociation)	30	MS2	41.6404	54	31.0099	13962	CM_PANC1_2_003.raw	2.421e-06	1.03759e+06	31.14	R.QGSITSPQANEQSVTPQRR.S	[852-870]	1xPhospho [T866]	1xPhospho [T866]
Sequest HT (A2)	Unambiguous	Q9UQ35; Q9UQ35-2	1	0.0856	0	1	1	Homo sapiens (SwissProt TaxID=9606)	2132.97	2132.97	0.24	0.00017	HCD (High Energy Collision Dissociation)	30	MS2	81.4043	54	33.0676	15408	CM_PANC1_2_003.raw	1.428e-06	529706	33.15	K.AQTPPGPSLSGSKSPCPQEK.S	[1001-1020]	1xPhospho [S1014]	1xPhospho [S1014]
Sequest HT (A2)	Unambiguous	Q9UQ35; Q9UQ35-2	0	0.2635	0	1	1	Homo sapiens (SwissProt TaxID=9606)	1696.71	1696.71	-0.38	-0.00022	HCD (High Energy Collision Dissociation)	30	MS2	73.1703	54	31.8202	14535	CM_PANC1_2_003.raw	2.066e-05	319215	31.87	R.SSGHSSSELSPDAVEK.A	[1378-1393]	1xPhospho [S1387]	1xPhospho [S1387]
Sequest HT (A2)	Unambiguous	Q9UQ35; Q9UQ35-2	0	0.0987	0	1	1	Homo sapiens (SwissProt TaxID=9606)	1696.7	1696.71	-0.73	-0.00062	HCD (High Energy Collision Dissociation)	30	MS2	76.1112	54	31.8164	14532	CM_PANC1_2_003.raw	2.131e-06	388056	31.88	R.SSGHSSSELSPDAVEK.A	[1378-1393]	1xPhospho [S1387]	1xPhospho [S1387]
Sequest HT (A2)	Unambiguous	Q9UQ35; Q9UQ35-2	0	0.2081	0	1	1	Homo sapiens (SwissProt TaxID=9606)	2087.88	2087.88	-1.87	-0.00195	HCD (High Energy Collision Dissociation)	30	MS2	89.6945	54	42.5856	22100	CM_PANC1_2_003.raw	1.209e-05	89435.6	42.49	R.QGSITSPQANEQSVTPQR.R	[852-869]	2xPhospho [T856; T866]	2xPhospho [T856; T866]
Sequest HT (A2)	Unambiguous	Q9UQ35-3; Q9UQ35; Q9UQ35-2	1	0.1207	0	1	1	Homo sapiens (SwissProt TaxID=9606)	2951.25	2951.25	1.02	0.001	HCD (High Energy Collision Dissociation)	30	MS2	49.7693	54	41.3454	21227	CM_PANC1_2_003.raw	1.015e-06	741490	41.47	R.RGEGDAPFSEPGTTSTQRPSSPETATK.Q	[303-329]	2xPhospho [S322; S323]	2xPhospho [S322; S323]
Sequest HT (A2)	Unambiguous	Q9UQ35-3; Q9UQ35; Q9UQ35-2	0	0.0109	0	1	1	Homo sapiens (SwissProt TaxID=9606)	2715.18	2715.18	0.15	0.00014	HCD (High Energy Collision Dissociation)	30	MS2	13.676	54	41.2578	21166	CM_PANC1_2_003.raw	3.42e-07	2515380	41.36	R.GEGDAPFSEPGTTSTQRPSSPETATK.Q	[304-329]	1xPhospho [S323]	1xPhospho [S323]
Sequest HT (A2)	Unambiguous	Q9UQ35; Q9UQ35-2	0	0.6092	0	1	1	Homo sapiens (SwissProt TaxID=9606)	2061.85	2061.85	-0.02	-2e-05	HCD (High Energy Collision Dissociation)	30	MS2	74.4258	54	38.8231	19450	CM_PANC1_2_003.raw	4.531e-06	149906	38.91	R.SGSSQELDVKPSASPQER.S	[1539-1556]	2xPhospho [S1542; S1550]	2xPhospho [S1542; S1550]
Sequest HT (A2)	Unambiguous	Q9UQ35; Q9UQ35-2	0	0.4719	0	1	1	Homo sapiens (SwissProt TaxID=9606)	2061.85	2061.85	-0.55	-0.00057	HCD (High Energy Collision Dissociation)	30	MS2	0	54	38.8047	19439	CM_PANC1_2_003.raw	3.515e-06	328290	38.91	R.SGSSQELDVKPSASPQER.S	[1539-1556]	2xPhospho [S1542; S1550]	2xPhospho [S1542; S1550]
Sequest HT (A2)	Unambiguous	Q9UQ35; Q9UQ35-2	1	0.5125	0	1	1	Homo sapiens (SwissProt TaxID=9606)	2212.93	2212.93	-0.17	-0.00012	HCD (High Energy Collision Dissociation)	30	MS2	9.06485	54	37.7174	18683	CM_PANC1_2_003.raw	3.498e-07	8573090	37.38	K.AQTPPGPSLSGSKSPCPQEK.S	[1001-1020]	2xPhospho [T1003; S1014]	2xPhospho [T1003; S1014]
Sequest HT (A2)	Unambiguous	Q9UQ35-3; Q9UQ35; Q9UQ35-2	1	0.0125	0	1	1	Homo sapiens (SwissProt TaxID=9606)	2871.28	2871.28	-0.19	-0.00013	HCD (High Energy Collision Dissociation)	30	MS2	31.7645	54	38.219	19025	CM_PANC1_2_003.raw	2.665e-09	437134	38.24	R.RGEGDAPFSEPGTTSTQRPSSPETATK.Q	[303-329]	1xPhospho [S322]	1xPhospho [S322]
Sequest HT (A2)	Unambiguous	Q9UQ35-3; Q9UQ35; Q9UQ35-2	1	0.0144	0	1	1	Homo sapiens (SwissProt TaxID=9606)	2871.28	2871.28	-0.37	-0.00036	HCD (High Energy Collision Dissociation)	30	MS2	64.1686	54	38.1626	18988	CM_PANC1_2_003.raw	5.172e-07	1.72938e+06	38.25	R.RGEGDAPFSEPGTTSTQRPSSPETATK.Q	[303-329]	1xPhospho [S323]	1xPhospho [S323]
Sequest HT (A2)	Unambiguous	Q9UQ35; Q9UQ35-2	0	0.6938	0	1	2	Homo sapiens (SwissProt TaxID=9606)	2061.86	2061.85	2.06	0.00212	HCD (High Energy Collision Dissociation)	30	MS2	32.2779	54	40.4311	20585	CM_PANC1_2_003.raw	1.821e-06	66386.9	40.43	R.SGSSQELDVKPSASPQER.S	[1539-1556]	2xPhospho [S1541; S1542]	2xPhospho [S1541; S1542]
Sequest HT (A2)	Unambiguous	Q9UQ35; Q9UQ35-2	0	0.6938	0	1	1	Homo sapiens (SwissProt TaxID=9606)	2061.86	2061.85	2.06	0.00212	HCD (High Energy Collision Dissociation)	30	MS2	32.2779	54	40.4311	20585	CM_PANC1_2_003.raw	1.821e-06	66386.9	40.43	R.SGSSQELDVKPSASPQER.S	[1539-1556]	2xPhospho [S1539; S1541]	2xPhospho [S1539; S1541]
Sequest HT (A2)	Unambiguous	Q9UQ35; Q9UQ35-2	0		0.0161	2	2	Homo sapiens (SwissProt TaxID=9606)	2007.91	2007.91	-0.2	-0.0002	HCD (High Energy Collision Dissociation)	30	MS2	49.557	54	39.7428	20101	CM_PANC1_2_003.raw	6.152e-07	55078.2	39.76	R.QGSITSPQANEQSVTPQR.R	[852-869]	1xPhospho [T856]	1xPhospho [T856]
Sequest HT (A2)	Unambiguous	Q9UQ35; Q9UQ35-2	0	0.0607	0	1	1	Homo sapiens (SwissProt TaxID=9606)	2075.89	2075.89	0.11	0.00012	HCD (High Energy Collision Dissociation)	30	MS2	43.8735	54	74.4727	44006	CM_PANC1_2_002.raw	3.251e-05	129833	74.53	K.AGMSSNQSISSPVLDAVPR.T	[1394-1412]	2xPhospho [S1401; S1403]	2xPhospho [S1401; S1403]
Sequest HT (A2)	Unambiguous	Q9UQ35-3; Q9UQ35; Q9UQ35-2	1	0.2812	0	1	1	Homo sapiens (SwissProt TaxID=9606)	1826.8	1826.79	0.26	0.00023	HCD (High Energy Collision Dissociation)	30	MS2	0	54	26.0654	10415	CM_PANC1_2_003.raw	4.542e-06	549128	26.23	K.THTTALAGRSPSPASGR.R	[286-302]	2xPhospho [S295; S297]	2xPhospho [S295; S297]
Sequest HT (A2)	Unambiguous	Q9UQ35; Q9UQ35-2	1	0.3139	0	1	1	Homo sapiens (SwissProt TaxID=9606)	1475.59	1475.59	0.58	0.00043	HCD (High Energy Collision Dissociation)	30	MS2	53.4932	54	25.6786	10132	CM_PANC1_2_003.raw	4.531e-05	705937	25.78	R.SRSPSSPELNNK.C	[1497-1508]	2xPhospho [S1497; S1499]	2xPhospho [S1497; S1499]
Sequest HT (A2)	Unambiguous	Q9UQ35; Q9UQ35-2	0	0.1051	0	1	1	Homo sapiens (SwissProt TaxID=9606)	1394.59	1394.59	-0.01	-1e-05	HCD (High Energy Collision Dissociation)	30	MS2	18.1571	54	18.7064	5108	CM_PANC1_2_003.raw	3.682e-05	444324	18.53	R.QSHSESPSLQSK.S	[1078-1089]	1xPhospho [S1083]	1xPhospho [S1083]
Sequest HT (A2)	Unambiguous	Q9UQ35; Q9UQ35-2	0	0.0317	0	1	1	Homo sapiens (SwissProt TaxID=9606)	2056.86	2056.86	-0.41	-0.00028	HCD (High Energy Collision Dissociation)	30	MS2	57.7807	54	20.5549	6434	CM_PANC1_2_003.raw	3.118e-06	373129	20.59	R.HASSSPESPKPAPAPGSHR.E	[433-451]	2xPhospho [S435; S436]	2xPhospho [S435; S436]
Sequest HT (A2)	Unambiguous	Q9UQ35; Q9UQ35-2	2	0.4203	0	1	1	Homo sapiens (SwissProt TaxID=9606)	2225.94	2225.94	0.44	0.00032	HCD (High Energy Collision Dissociation)	30	MS2	32.7323	54	50.8343	28704	CM_KO_4_002.raw	1.462e-05	1.32588e+06	50.92	R.SSSPVTELASRSPIRQDR.G	[1101-1118]	3xPhospho [S1102; S1103; S1110]	3xPhospho [S1102; S1103; S1110]
Sequest HT (A2)	Unambiguous	Q9UQ35; Q9UQ35-2	1	0.0286	0	1	1	Homo sapiens (SwissProt TaxID=9606)	1616.61	1616.61	-0.41	-0.00033	HCD (High Energy Collision Dissociation)	30	MS2	10.3568	54	52.2995	29728	CM_KO_4_002.raw	2.708e-06	1.8376e+06	52.06	R.SRSSSPVTELASR.S	[1099-1111]	3xPhospho [S1099; S1101; S1102]	3xPhospho [S1099; S1101; S1102]
Sequest HT (A2)	Unambiguous	Q9UQ35-3; Q9UQ35; Q9UQ35-2	1	0.1715	0	1	1	Homo sapiens (SwissProt TaxID=9606)	3125.37	3125.37	-1.34	-0.0014	HCD (High Energy Collision Dissociation)	30	MS2	14.2469	54	60.411	35348	CM_KO_4_002.raw	2.171e-12	1766403	60.48	K.SATRPSPSPERSSTGPEPPAPTPLLAER.H	[346-373]	3xPhospho [S351; S353; S357]	3xPhospho [S351; S353; S357]
Sequest HT (A2)	Unambiguous	Q9UQ35; Q9UQ35-2	0	0.0662	0	1	1	Homo sapiens (SwissProt TaxID=9606)	3012.35	3012.35	-0.38	-0.00038	HCD (High Energy Collision Dissociation)	30	MS2	35.8976	54	59.3699	34627	CM_KO_4_002.raw	9.876e-07	1.73045e+06	59.67	R.HGGSPQPLATTPLSQEPVNPPSEASPTR.D	[374-401]	2xPhospho [T383; S398]	2xPhospho [T383; S398]
Sequest HT (A2)	Unambiguous	Q9UQ35; Q9UQ35-2	0	0.1966	0	1	1	Homo sapiens (SwissProt TaxID=9606)	3092.32	3092.32	1.02	0.00105	HCD (High Energy Collision Dissociation)	30	MS2	35.9587	54	61.7975	36296	CM_KO_4_002.raw	1.211e-06	427527	62.01	R.HGGSPQPLATTPLSQEPVNPPSEASPTR.D	[374-401]	3xPhospho [S377; S387; S395]	3xPhospho [S377; S387; S395]
Sequest HT (A2)	Unambiguous	Q9UQ35; Q9UQ35-2	0	0.3786	0	1	1	Homo sapiens (SwissProt TaxID=9606)	1277.43	1277.43	-0.11	-7e-05	HCD (High Energy Collision Dissociation)	30	MS2	7.36234	54	60.7146	35558	CM_KO_4_002.raw	3.504e-05	358389	61.02	R.SLSYSPVER.R	[2690-2698]	3xPhospho [S2690; S2692; S2694]	3xPhospho [S2690; S2692; S2694]
Sequest HT (A2)	Unambiguous	Q9UQ35; Q9UQ35-2	0	0.0073	0	1	1	Homo sapiens (SwissProt TaxID=9606)	2932.39	2932.38	2.07	0.00203	HCD (High Energy Collision Dissociation)	30	MS2	74.0378	54	55.8932	32218	CM_KO_4_002.raw	4.378e-05	56791.2	55.92	R.HGGSPQPLATTPLSQEPVNPPSEASPTR.D	[374-401]	1xPhospho [S395]	1xPhospho [S395]
Sequest HT (A2)	Unambiguous	Q9UQ35; Q9UQ35-2	0	0.4673	0	1	1	Homo sapiens (SwissProt TaxID=9606)	1555.54	1555.54	-0.5	-0.00039	HCD (High Energy Collision Dissociation)	30	MS2	13.7555	54	55.0391	31636	CM_KO_4_002.raw	9.01e-06	889028	55.02	R.SCFESSPDPELK.S	[871-882]	2xPhospho [S875; S876]	2xPhospho [S875; S876]
Sequest HT (A2)	Unambiguous	Q9UQ35	0	0.162	0	1	1	Homo sapiens (SwissProt TaxID=9606)	2028.78	2028.78	0.76	0.00052	HCD (High Energy Collision Dissociation)	30	MS2	13.8404	54	57.9956	33677	CM_KO_4_002.raw	4.246e-06	345768	58.12	R.MSCFSRPSMSPTPLDR.C	[2114-2129]	2xPhospho [S2121; S2123]	2xPhospho [S2121; S2123]
Sequest HT (A2)	Unambiguous	Q9UQ35	0	0.7796	0	1	1	Homo sapiens (SwissProt TaxID=9606)	1310.58	1310.58	0.54	0.00036	HCD (High Energy Collision Dissociation)	30	MS2	52.9432	54	57.7948	33538	CM_KO_4_002.raw	1.576e-05	388652	57.88	R.SPGMLEPLGSSR.T	[2132-2143]	1xPhospho [S2132]	1xPhospho [S2132]
Sequest HT (A2)	Unambiguous	Q9UQ35; Q9UQ35-2	2	0.2946	0	1	1	Homo sapiens (SwissProt TaxID=9606)	2839.29	2839.29	0.01	1e-05	HCD (High Energy Collision Dissociation)	30	MS2	31.1144	54	33.7918	16907	CM_KO_4_002.raw	4.839e-06	318237	33.87	K.SGTPPRQGSITSPQANEQSVTPQRR.S	[846-870]	2xPhospho [T848; S864]	2xPhospho [T848; S864]
Sequest HT (A2)	Unambiguous	Q9UQ35; Q9UQ35-2	0	0.0615	0	1	2	Homo sapiens (SwissProt TaxID=9606)	1981.89	1981.89	-0.33	-0.00022	HCD (High Energy Collision Dissociation)	30	MS2	85.1638	54	34.8397	17638	CM_KO_4_002.raw	9.466e-06	136485	34.78	R.SGSSQELDVKPSASPQER.S	[1539-1556]	1xPhospho [S1539]	1xPhospho [S1539]
Sequest HT (A2)	Unambiguous	Q9UQ35; Q9UQ35-2	0	0.0615	0	1	1	Homo sapiens (SwissProt TaxID=9606)	1981.89	1981.89	-0.33	-0.00022	HCD (High Energy Collision Dissociation)	30	MS2	85.1638	54	34.8397	17638	CM_KO_4_002.raw	9.466e-06	136485	34.78	R.SGSSQELDVKPSASPQER.S	[1539-1556]	1xPhospho [S1541]	1xPhospho [S1541]
Sequest HT (A2)	Unambiguous	Q9UQ35; Q9UQ35-2	0	0.7317	0	1	3	Homo sapiens (SwissProt TaxID=9606)	1981.89	1981.89	0.24	0.00023	HCD (High Energy Collision Dissociation)	30	MS2	70.6773	54	34.7408	17569	CM_KO_4_002.raw	1.263e-05	90261.7	34.78	R.SGSSQELDVKPSASPQER.S	[1539-1556]	1xPhospho [S1539]	1xPhospho [S1539]
Sequest HT (A2)	Unambiguous	Q9UQ35; Q9UQ35-2	0	0.7317	0	1	2	Homo sapiens (SwissProt TaxID=9606)	1981.89	1981.89	0.24	0.00023	HCD (High Energy Collision Dissociation)	30	MS2	70.6773	54	34.7408	17569	CM_KO_4_002.raw	1.263e-05	90261.7	34.78	R.SGSSQELDVKPSASPQER.S	[1539-1556]	1xPhospho [S1541]	1xPhospho [S1541]
Sequest HT (A2)	Unambiguous	Q9UQ35; Q9UQ35-2	0	0.7317	0	1	1	Homo sapiens (SwissProt TaxID=9606)	1981.89	1981.89	0.24	0.00023	HCD (High Energy Collision Dissociation)	30	MS2	70.6773	54	34.7408	17569	CM_KO_4_002.raw	1.263e-05	90261.7	34.78	R.SGSSQELDVKPSASPQER.S	[1539-1556]	1xPhospho [S1542]	1xPhospho [S1542]
Sequest HT (A2)	Unambiguous	Q9UQ35; Q9UQ35-2	0	0.2484	0	1	1	Homo sapiens (SwissProt TaxID=9606)	1776.67	1776.67	-0.52	-0.00031	HCD (High Energy Collision Dissociation)	30	MS2	61.2106	54	36.8079	19015	CM_KO_4_002.raw	2.579e-05	254770	36.89	R.SSGHSSSELSPDAVEK.A	[1378-1393]	2xPhospho [S1384; S1387]	2xPhospho [S1384; S1387]
Sequest HT (A2)	Unambiguous	Q9UQ35; Q9UQ35-2	0	0.1184	0	1	1	Homo sapiens (SwissProt TaxID=9606)	1776.67	1776.67	0.18	0.00016	HCD (High Energy Collision Dissociation)	30	MS2	60.7822	54	36.7422	18968	CM_KO_4_002.raw	4.873e-06	1.13465e+06	36.88	R.SSGHSSSELSPDAVEK.A	[1378-1393]	2xPhospho [S1384; S1387]	2xPhospho [S1384; S1387]
Sequest HT (A2)	Unambiguous	Q9UQ35; Q9UQ35-2	1	0.1413	0	1	1	Homo sapiens (SwissProt TaxID=9606)	1555.56	1555.56	-0.26	-0.0002	HCD (High Energy Collision Dissociation)	30	MS2	10.5312	54	27.155	12355	CM_KO_4_002.raw	1e-06	3063802	27.27	R.SRSPSSPELNNK.C	[1497-1508]	3xPhospho [S1497; S1499; S1501]	3xPhospho [S1497; S1499; S1501]
Sequest HT (A2)	Unambiguous	Q9UQ35-3; Q9UQ35; Q9UQ35-2	1	0.0172	0	1	1	Homo sapiens (SwissProt TaxID=9606)	2951.24	2951.25	-0.6	-0.00044	HCD (High Energy Collision Dissociation)	30	MS2	88.8977	54	41.5736	22317	CM_KO_4_002.raw	4.885e-05	63351.3	41.59	R.RGEGDAPFSEPGTTSTQRPSSPETATK.Q	[303-329]	2xPhospho [T315; T316]	2xPhospho [T315; T316]
Sequest HT (A2)	Unambiguous	Q9UQ35-3; Q9UQ35; Q9UQ35-2	1	0.1079	0	1	1	Homo sapiens (SwissProt TaxID=9606)	2951.25	2951.25	-0.14	-0.00013	HCD (High Energy Collision Dissociation)	30	MS2	48.1439	54	41.4586	22237	CM_KO_4_002.raw	5.952e-06	1.31002e+06	41.59	R.RGEGDAPFSEPGTTSTQRPSSPETATK.Q	[303-329]	2xPhospho [S322; S323]	2xPhospho [S322; S323]
Sequest HT (A2)	Unambiguous	Q9UQ35-3; Q9UQ35; Q9UQ35-2	0	0.01	0	1	1	Homo sapiens (SwissProt TaxID=9606)	2715.18	2715.18	0.05	5e-05	HCD (High Energy Collision Dissociation)	30	MS2	10.5257	54	41.4045	22200	CM_KO_4_002.raw	9.877e-08	1.09831e+06	41.45	R.GEGDAPFSEPGTTSTQRPSSPETATK.Q	[304-329]	1xPhospho [S323]	1xPhospho [S323]
Sequest HT (A2)	Unambiguous	Q9UQ35; Q9UQ35-2	0	0.64	0	1	1	Homo sapiens (SwissProt TaxID=9606)	2061.85	2061.85	-0.27	-0.00018	HCD (High Energy Collision Dissociation)	30	MS2	70.2225	54	38.6301	20276	CM_KO_4_002.raw	1.681e-06	293306	38.7	R.SGSSQELDVKPSASPQER.S	[1539-1556]	2xPhospho [S1542; S1550]	2xPhospho [S1542; S1550]
Sequest HT (A2)	Unambiguous	Q9UQ35; Q9UQ35-2	0	0.4095	0	1	1	Homo sapiens (SwissProt TaxID=9606)	2061.85	2061.85	0.45	0.00046	HCD (High Energy Collision Dissociation)	30	MS2	12.4547	54	38.5845	20244	CM_KO_4_002.raw	8.683e-07	410356	38.68	R.SGSSQELDVKPSASPQER.S	[1539-1556]	2xPhospho [S1542; S1550]	2xPhospho [S1542; S1550]
Sequest HT (A2)	Unambiguous	Q9UQ35; Q9UQ35-2	1	0.5101	0	1	1	Homo sapiens (SwissProt TaxID=9606)	2212.93	2212.93	-0.18	-0.00013	HCD (High Energy Collision Dissociation)	30	MS2	17.0408	54	37.5228	19516	CM_KO_4_002.raw	8.392e-08	8.28024e+06	37.22	K.AQTPPGPSLSGSKSPCPQEK.S	[1001-1020]	2xPhospho [T1003; S1014]	2xPhospho [T1003; S1014]
Sequest HT (A2)	Unambiguous	Q9UQ35; Q9UQ35-2	0	0.0233	0	1	1	Homo sapiens (SwissProt TaxID=9606)	2061.85	2061.85	-0.97	-0.001	HCD (High Energy Collision Dissociation)	30	MS2	15.6306	54	40.1514	21334	CM_KO_4_002.raw	1.038e-05	126646	40.17	R.SGSSQELDVKPSASPQER.S	[1539-1556]	2xPhospho [S1541; S1542]	2xPhospho [S1541; S1542]
Sequest HT (A2)	Unambiguous	Q9UQ35; Q9UQ35-2	1	0.003	0	1	1	Homo sapiens (SwissProt TaxID=9606)	2683.19	2683.19	0.67	0.0006	HCD (High Energy Collision Dissociation)	30	MS2	23.9655	54	40.105	21302	CM_KO_4_002.raw	1.234e-05	267637	40.24	K.SGTPPRQGSITSPQANEQSVTPQR.R	[846-869]	2xPhospho [S854; S857]	2xPhospho [S854; S857]
Sequest HT (A2)	Unambiguous	Q9UQ35-3; Q9UQ35; Q9UQ35-2	1	0.0029	0	1	1	Homo sapiens (SwissProt TaxID=9606)	2871.28	2871.28	-0.14	-0.0001	HCD (High Energy Collision Dissociation)	30	MS2	67.6279	54	39.0401	20561	CM_KO_4_002.raw	2.67e-05	213678	39.02	R.RGEGDAPFSEPGTTSTQRPSSPETATK.Q	[303-329]	1xPhospho [S322]	1xPhospho [S322]
Sequest HT (A2)	Unambiguous	Q9UQ35-3; Q9UQ35; Q9UQ35-2	1	0.0264	0	1	1	Homo sapiens (SwissProt TaxID=9606)	2871.28	2871.28	0.46	0.00044	HCD (High Energy Collision Dissociation)	30	MS2	18.092	54	38.9823	20521	CM_KO_4_002.raw	3.327e-10	701845	39.02	R.RGEGDAPFSEPGTTSTQRPSSPETATK.Q	[303-329]	1xPhospho [S323]	1xPhospho [S323]
Sequest HT (A2)	Unambiguous	Q9UQ35; Q9UQ35-2	1	0.1242	0	1	1	Homo sapiens (SwissProt TaxID=9606)	1555.56	1555.56	-0.52	-0.0004	HCD (High Energy Collision Dissociation)	30	MS2	14.6165	54	27.1694	12395	CM_KO_4_003.raw	5.613e-07	2.96676e+06	27.28	R.SRSPSSPELNNK.C	[1497-1508]	3xPhospho [S1497; S1499; S1501]	3xPhospho [S1497; S1499; S1501]
Sequest HT (A2)	Unambiguous	Q9UQ35; Q9UQ35-2	1	0.0897	0	1	1	Homo sapiens (SwissProt TaxID=9606)	2164.01	2164.01	0.09	7e-05	HCD (High Energy Collision Dissociation)	30	MS2	66.9943	54	31.1697	15128	CM_KO_4_003.raw	1.37e-05	408174	31.25	R.QGSITSPQANEQSVTPQRR.S	[852-870]	1xPhospho [T866]	1xPhospho [T866]
Sequest HT (A2)	Unambiguous	Q9UQ35; Q9UQ35-2	1	0.0565	0	1	1	Homo sapiens (SwissProt TaxID=9606)	2084.76	2084.75	0.31	0.00021	HCD (High Energy Collision Dissociation)	30	MS2	60.2548	54	30.5183	14679	CM_KO_4_003.raw	3.317e-05	607813	30.59	R.DGSGTPSRHSLSGSSPGMK.D	[1449-1467]	3xPhospho [S1455; S1458; S1460]	3xPhospho [S1455; S1458; S1460]
Sequest HT (A2)	Unambiguous	Q9UQ35; Q9UQ35-2	0	0.2445	0	1	1	Homo sapiens (SwissProt TaxID=9606)	2136.83	2136.83	0.09	7e-05	HCD (High Energy Collision Dissociation)	30	MS2	53.5732	54	23.0158	9594	CM_KO_4_003.raw	1.604e-10	378749	23.09	R.HASSSPESPKPAPAPGSHR.E	[433-451]	3xPhospho [S435; S436; S437]	3xPhospho [S435; S436; S437]
Sequest HT (A2)	Unambiguous	Q9UQ35; Q9UQ35-2	0	0.0359	0	1	1	Homo sapiens (SwissProt TaxID=9606)	2056.87	2056.86	0.85	0.00059	HCD (High Energy Collision Dissociation)	30	MS2	78.7054	54	21.3296	8468	CM_KO_4_003.raw	1.313e-06	523415	21.12	R.HASSSPESPKPAPAPGSHR.E	[433-451]	2xPhospho [S435; S436]	2xPhospho [S435; S436]
Sequest HT (A2)	Unambiguous	Q9UQ35; Q9UQ35-2	0	0.005	0	1	1	Homo sapiens (SwissProt TaxID=9606)	2056.86	2056.86	0.05	4e-05	HCD (High Energy Collision Dissociation)	30	MS2	20.1234	54	21.0695	8290	CM_KO_4_003.raw	2.319e-07	523415	21.12	R.HASSSPESPKPAPAPGSHR.E	[433-451]	2xPhospho [S435; S436]	2xPhospho [S435; S436]
Sequest HT (A2)	Unambiguous	Q9UQ35; Q9UQ35-2	1	0.1575	0	1	1	Homo sapiens (SwissProt TaxID=9606)	1475.59	1475.59	-0.77	-0.00057	HCD (High Energy Collision Dissociation)	30	MS2	43.9389	54	22.4194	9191	CM_KO_4_003.raw	5.609e-05	289303	22.46	R.SRSPSSPELNNK.C	[1497-1508]	2xPhospho [S1499; S1501]	2xPhospho [S1499; S1501]
Sequest HT (A2)	Unambiguous	Q9UQ35; Q9UQ35-2	1	0.1681	0	1	1	Homo sapiens (SwissProt TaxID=9606)	2230.87	2230.88	-2.03	-0.00151	HCD (High Energy Collision Dissociation)	30	MS2	28.1483	54	22.2474	9073	CM_KO_4_003.raw	1.698e-05			K.GQSQTSPDHRSDTSSPEVR.Q	[1059-1077]	2xPhospho [S1064; S1069]	2xPhospho [S1064; S1069]
Sequest HT (A2)	Unambiguous	Q9UQ35-3; Q9UQ35; Q9UQ35-2	1	0.2176	0	1	1	Homo sapiens (SwissProt TaxID=9606)	1826.79	1826.79	-0.41	-0.00025	HCD (High Energy Collision Dissociation)	30	MS2	38.7882	54	26.4973	11948	CM_KO_4_003.raw	5.422e-08	8645334	26.61	K.THTTALAGRSPSPASGR.R	[286-302]	2xPhospho [S295; S297]	2xPhospho [S295; S297]
Sequest HT (A2)	Unambiguous	Q9UQ35-3; Q9UQ35; Q9UQ35-2	1	0.1779	0	1	1	Homo sapiens (SwissProt TaxID=9606)	1826.79	1826.79	-0.27	-0.00024	HCD (High Energy Collision Dissociation)	30	MS2	0	54	26.5492	11983	CM_KO_4_003.raw	4.045e-07	1.18708e+06	26.62	K.THTTALAGRSPSPASGR.R	[286-302]	2xPhospho [S295; S297]	2xPhospho [S295; S297]
Sequest HT (A2)	Unambiguous	Q9UQ35; Q9UQ35-2	1	0.2013	0	1	1	Homo sapiens (SwissProt TaxID=9606)	1624.62	1624.62	0.04	3e-05	HCD (High Energy Collision Dissociation)	30	MS2	57.8941	54	26.9106	12220	CM_KO_4_003.raw	4.877e-05	661175	26.97	R.SRSVSPCSNVESR.L	[950-962]	2xPhospho [S952; S954]	2xPhospho [S952; S954]
Sequest HT (A2)	Unambiguous	Q9UQ35; Q9UQ35-2	1	0.2155	0	1	1	Homo sapiens (SwissProt TaxID=9606)	1475.59	1475.59	-1.43	-0.00106	HCD (High Energy Collision Dissociation)	30	MS2	38.8706	54	25.5749	11325	CM_KO_4_003.raw	2.831e-06			R.SRSPSSPELNNK.C	[1497-1508]	2xPhospho [S1497; S1499]	2xPhospho [S1497; S1499]
Sequest HT (A2)	Unambiguous	Q9UQ35-3; Q9UQ35; Q9UQ35-2	1	0.0275	0	1	1	Homo sapiens (SwissProt TaxID=9606)	2871.28	2871.28	0.11	8e-05	HCD (High Energy Collision Dissociation)	30	MS2	82.2165	54	39.0039	20571	CM_KO_4_003.raw	2.752e-08	189923	39.01	R.RGEGDAPFSEPGTTSTQRPSSPETATK.Q	[303-329]	1xPhospho [S322]	1xPhospho [S322]
Sequest HT (A2)	Unambiguous	Q9UQ35-3; Q9UQ35; Q9UQ35-2	1	0.0417	0	1	1	Homo sapiens (SwissProt TaxID=9606)	2871.28	2871.28	-0.27	-0.00026	HCD (High Energy Collision Dissociation)	30	MS2	64.2823	54	38.9509	20534	CM_KO_4_003.raw	2.253e-07	589864	39.01	R.RGEGDAPFSEPGTTSTQRPSSPETATK.Q	[303-329]	1xPhospho [S323]	1xPhospho [S323]
Sequest HT (A2)	Unambiguous	Q9UQ35; Q9UQ35-2	0	0.4878	0	1	1	Homo sapiens (SwissProt TaxID=9606)	2061.85	2061.85	0.61	0.00042	HCD (High Energy Collision Dissociation)	30	MS2	84.393	54	38.6087	20296	CM_KO_4_003.raw	4.893e-05	187560	38.73	R.SGSSQELDVKPSASPQER.S	[1539-1556]	2xPhospho [S1542; S1550]	2xPhospho [S1542; S1550]
Sequest HT (A2)	Unambiguous	Q9UQ35; Q9UQ35-2	0	0.3966	0	1	1	Homo sapiens (SwissProt TaxID=9606)	2061.85	2061.85	0.59	0.00061	HCD (High Energy Collision Dissociation)	30	MS2	28.7012	54	38.5969	20287	CM_KO_4_003.raw	8.122e-07	420428	38.71	R.SGSSQELDVKPSASPQER.S	[1539-1556]	2xPhospho [S1542; S1550]	2xPhospho [S1542; S1550]
Sequest HT (A2)	Unambiguous	Q9UQ35-3; Q9UQ35; Q9UQ35-2	0	0.0107	0	1	1	Homo sapiens (SwissProt TaxID=9606)	2715.18	2715.18	-0.04	-4e-05	HCD (High Energy Collision Dissociation)	30	MS2	3.83921	54	41.4485	22268	CM_KO_4_003.raw	6.233e-09	1.08862e+06	41.44	R.GEGDAPFSEPGTTSTQRPSSPETATK.Q	[304-329]	1xPhospho [S323]	1xPhospho [S323]
Sequest HT (A2)	Unambiguous	Q9UQ35-3; Q9UQ35; Q9UQ35-2	1	0.1182	0	1	1	Homo sapiens (SwissProt TaxID=9606)	2951.24	2951.25	-1.23	-0.00121	HCD (High Energy Collision Dissociation)	30	MS2	40.641	54	41.4591	22273	CM_KO_4_003.raw	2.187e-07	1.28067e+06	41.57	R.RGEGDAPFSEPGTTSTQRPSSPETATK.Q	[303-329]	2xPhospho [S322; S323]	2xPhospho [S322; S323]
Sequest HT (A2)	Unambiguous	Q9UQ35; Q9UQ35-2	0	0.6074	0	1	2	Homo sapiens (SwissProt TaxID=9606)	2061.85	2061.85	0.71	0.00073	HCD (High Energy Collision Dissociation)	30	MS2	0	54	40.1688	21382	CM_KO_4_003.raw	1.002e-05	112696	40.19	R.SGSSQELDVKPSASPQER.S	[1539-1556]	2xPhospho [S1539; S1541]	2xPhospho [S1539; S1541]
Sequest HT (A2)	Unambiguous	Q9UQ35; Q9UQ35-2	0	0.6074	0	1	1	Homo sapiens (SwissProt TaxID=9606)	2061.85	2061.85	0.71	0.00073	HCD (High Energy Collision Dissociation)	30	MS2	0	54	40.1688	21382	CM_KO_4_003.raw	1.002e-05	112696	40.19	R.SGSSQELDVKPSASPQER.S	[1539-1556]	2xPhospho [S1541; S1542]	2xPhospho [S1541; S1542]
Sequest HT (A2)	Unambiguous	Q9UQ35; Q9UQ35-2	1	0.0382	0	1	1	Homo sapiens (SwissProt TaxID=9606)	2683.19	2683.19	0.03	2e-05	HCD (High Energy Collision Dissociation)	30	MS2	44.2008	54	40.0626	21308	CM_KO_4_003.raw	2.735e-05	259082	40.25	K.SGTPPRQGSITSPQANEQSVTPQR.R	[846-869]	2xPhospho [T848; T856]	2xPhospho [T848; T856]
Sequest HT (A2)	Unambiguous	Q9UQ35; Q9UQ35-2	0	0.0039	0	1	2	Homo sapiens (SwissProt TaxID=9606)	1981.89	1981.89	0.26	0.00026	HCD (High Energy Collision Dissociation)	30	MS2	76.8886	54	34.7989	17642	CM_KO_4_003.raw	3.599e-05	108046	34.81	R.SGSSQELDVKPSASPQER.S	[1539-1556]	1xPhospho [S1541]	1xPhospho [S1541]
Sequest HT (A2)	Unambiguous	Q9UQ35; Q9UQ35-2	0	0.0039	0	1	1	Homo sapiens (SwissProt TaxID=9606)	1981.89	1981.89	0.26	0.00026	HCD (High Energy Collision Dissociation)	30	MS2	76.8886	54	34.7989	17642	CM_KO_4_003.raw	3.599e-05	108046	34.81	R.SGSSQELDVKPSASPQER.S	[1539-1556]	1xPhospho [S1542]	1xPhospho [S1542]
Sequest HT (A2)	Unambiguous	Q9UQ35; Q9UQ35-2	0	0.0669	0	1	2	Homo sapiens (SwissProt TaxID=9606)	1981.89	1981.89	0.22	0.00015	HCD (High Energy Collision Dissociation)	30	MS2	85.6336	54	34.7435	17603	CM_KO_4_003.raw	4.594e-07	122236	34.79	R.SGSSQELDVKPSASPQER.S	[1539-1556]	1xPhospho [S1539]	1xPhospho [S1539]
Sequest HT (A2)	Unambiguous	Q9UQ35; Q9UQ35-2	0	0.0669	0	1	1	Homo sapiens (SwissProt TaxID=9606)	1981.89	1981.89	0.22	0.00015	HCD (High Energy Collision Dissociation)	30	MS2	85.6336	54	34.7435	17603	CM_KO_4_003.raw	4.594e-07	122236	34.79	R.SGSSQELDVKPSASPQER.S	[1539-1556]	1xPhospho [S1541]	1xPhospho [S1541]
Sequest HT (A2)	Unambiguous	Q9UQ35; Q9UQ35-2	0	0.2232	0	1	1	Homo sapiens (SwissProt TaxID=9606)	1776.67	1776.67	0.41	0.00025	HCD (High Energy Collision Dissociation)	30	MS2	77.5571	54	36.8267	19061	CM_KO_4_003.raw	1.203e-05	184697	36.89	R.SSGHSSSELSPDAVEK.A	[1378-1393]	2xPhospho [S1384; S1387]	2xPhospho [S1384; S1387]
Sequest HT (A2)	Unambiguous	Q9UQ35; Q9UQ35-2	1	0.47	0	1	1	Homo sapiens (SwissProt TaxID=9606)	2212.94	2212.93	0.63	0.00046	HCD (High Energy Collision Dissociation)	30	MS2	12.44	54	37.5332	19556	CM_KO_4_003.raw	3.735e-07	8066222	37.25	K.AQTPPGPSLSGSKSPCPQEK.S	[1001-1020]	2xPhospho [T1003; S1014]	2xPhospho [T1003; S1014]
Sequest HT (A2)	Unambiguous	Q9UQ35; Q9UQ35-2	0	0.0799	0	1	1	Homo sapiens (SwissProt TaxID=9606)	1776.67	1776.67	0.56	0.0005	HCD (High Energy Collision Dissociation)	30	MS2	72.9217	54	36.7503	19006	CM_KO_4_003.raw	2.198e-06	981686	36.89	R.SSGHSSSELSPDAVEK.A	[1378-1393]	2xPhospho [S1384; S1387]	2xPhospho [S1384; S1387]
Sequest HT (A2)	Unambiguous	Q9UQ35; Q9UQ35-2	1	0.0514	0	1	1	Homo sapiens (SwissProt TaxID=9606)	2259.04	2259.04	0.04	3e-05	HCD (High Energy Collision Dissociation)	30	MS2	16.6253	54	69.208	41339	CM_KO_4_002.raw	2.473e-06	116012	69.27	K.ELSNSPLRENSFGSPLEFR.N	[1316-1334]	1xPhospho [S1320]	1xPhospho [S1320]
Sequest HT (A2)	Unambiguous	Q9UQ35; Q9UQ35-2	1	0.0632	0	1	1	Homo sapiens (SwissProt TaxID=9606)	2339.01	2339.01	0.78	0.00061	HCD (High Energy Collision Dissociation)	30	MS2	5.63576	54	74.2563	44455	CM_KO_4_002.raw	4.091e-05	1.77901e+06	74.39	K.ELSNSPLRENSFGSPLEFR.N	[1316-1334]	2xPhospho [S1320; S1326]	2xPhospho [S1320; S1326]
Sequest HT (A2)	Unambiguous	Q9UQ35; Q9UQ35-2	0	0.223	0	1	1	Homo sapiens (SwissProt TaxID=9606)	2075.89	2075.89	0.27	0.00028	HCD (High Energy Collision Dissociation)	30	MS2	59.1485	54	74.1982	44417	CM_KO_4_002.raw	1.217e-05	287868	74.39	K.AGMSSNQSISSPVLDAVPR.T	[1394-1412]	2xPhospho [S1401; S1403]	2xPhospho [S1401; S1403]
Sequest HT (A2)	Unambiguous	Q9UQ35; Q9UQ35-2	0	0.3	0	1	1	Homo sapiens (SwissProt TaxID=9606)	1362.57	1362.57	0.22	0.00015	HCD (High Energy Collision Dissociation)	30	MS2	64.882	54	66.7226	39693	CM_KO_4_002.raw	4.372e-05	306795	66.8	R.ENSFGSPLEFR.N	[1324-1334]	1xPhospho [S1329]	1xPhospho [S1329]
Sequest HT (A2)	Unambiguous	Q9UQ35; Q9UQ35-2	1	0.2464	0	1	1	Homo sapiens (SwissProt TaxID=9606)	2339.01	2339.01	0.31	0.00024	HCD (High Energy Collision Dissociation)	30	MS2	22.5176	54	77.7495	46320	CM_KO_4_002.raw	9.725e-06	247726	77.95	K.ELSNSPLRENSFGSPLEFR.N	[1316-1334]	2xPhospho [S1318; S1320]	2xPhospho [S1318; S1320]
Sequest HT (A2)	Unambiguous	Q9UQ35; Q9UQ35-2	0	0.4788	0	1	1	Homo sapiens (SwissProt TaxID=9606)	2061.85	2061.85	0.08	8e-05	HCD (High Energy Collision Dissociation)	30	MS2	24.9584	54	38.5577	19997	CM_KO_4_001.raw	2.639e-05	388043	38.69	R.SGSSQELDVKPSASPQER.S	[1539-1556]	2xPhospho [S1542; S1550]	2xPhospho [S1542; S1550]
Sequest HT (A2)	Unambiguous	Q9UQ35-3; Q9UQ35; Q9UQ35-2	1	0.0032	0	1	1	Homo sapiens (SwissProt TaxID=9606)	2871.28	2871.28	0.47	0.00034	HCD (High Energy Collision Dissociation)	30	MS2	84.7344	54	38.9509	20270	CM_KO_4_001.raw	8.252e-06	188932	38.99	R.RGEGDAPFSEPGTTSTQRPSSPETATK.Q	[303-329]	1xPhospho [S322]	1xPhospho [S322]
Sequest HT (A2)	Unambiguous	Q9UQ35-3; Q9UQ35; Q9UQ35-2	1	0.0279	0	1	1	Homo sapiens (SwissProt TaxID=9606)	2871.28	2871.28	0.43	0.00042	HCD (High Energy Collision Dissociation)	30	MS2	11.6211	54	38.9443	20268	CM_KO_4_001.raw	8.468e-09	664944	38.97	R.RGEGDAPFSEPGTTSTQRPSSPETATK.Q	[303-329]	1xPhospho [S323]	1xPhospho [S323]
Sequest HT (A2)	Unambiguous	Q9UQ35-3; Q9UQ35; Q9UQ35-2	1	0.1649	0	1	1	Homo sapiens (SwissProt TaxID=9606)	2951.24	2951.25	-0.47	-0.00046	HCD (High Energy Collision Dissociation)	30	MS2	24.9957	54	41.4692	22015	CM_KO_4_001.raw	7.993e-07	1.26323e+06	41.59	R.RGEGDAPFSEPGTTSTQRPSSPETATK.Q	[303-329]	2xPhospho [S322; S323]	2xPhospho [S322; S323]
Sequest HT (A2)	Unambiguous	Q9UQ35-3; Q9UQ35; Q9UQ35-2	0	0.0197	0	1	1	Homo sapiens (SwissProt TaxID=9606)	2715.18	2715.18	0.56	0.0005	HCD (High Energy Collision Dissociation)	30	MS2	6.44638	54	41.4104	21977	CM_KO_4_001.raw	1.185e-08	1.04144e+06	41.44	R.GEGDAPFSEPGTTSTQRPSSPETATK.Q	[304-329]	1xPhospho [S323]	1xPhospho [S323]
Sequest HT (A2)	Unambiguous	Q9UQ35; Q9UQ35-2	0	0.66	0	1	2	Homo sapiens (SwissProt TaxID=9606)	2061.85	2061.85	-0.28	-0.00029	HCD (High Energy Collision Dissociation)	30	MS2	20.7814	54	40.1622	21112	CM_KO_4_001.raw	2.889e-06	118229	40.17	R.SGSSQELDVKPSASPQER.S	[1539-1556]	2xPhospho [S1541; S1542]	2xPhospho [S1541; S1542]
Sequest HT (A2)	Unambiguous	Q9UQ35; Q9UQ35-2	0	0.66	0	1	1	Homo sapiens (SwissProt TaxID=9606)	2061.85	2061.85	-0.28	-0.00029	HCD (High Energy Collision Dissociation)	30	MS2	20.7814	54	40.1622	21112	CM_KO_4_001.raw	2.889e-06	118229	40.17	R.SGSSQELDVKPSASPQER.S	[1539-1556]	2xPhospho [S1539; S1541]	2xPhospho [S1539; S1541]
Sequest HT (A2)	Unambiguous	Q9UQ35; Q9UQ35-2	1	0.0039	0	1	1	Homo sapiens (SwissProt TaxID=9606)	2683.19	2683.19	-0.73	-0.00065	HCD (High Energy Collision Dissociation)	30	MS2	36.8437	54	40.0586	21040	CM_KO_4_001.raw	3.571e-05	253677	40.25	K.SGTPPRQGSITSPQANEQSVTPQR.R	[846-869]	2xPhospho [S854; S857]	2xPhospho [S854; S857]
Sequest HT (A2)	Unambiguous	Q9UQ35; Q9UQ35-2	2	0.3043	0	1	1	Homo sapiens (SwissProt TaxID=9606)	2839.29	2839.29	1.75	0.00124	HCD (High Energy Collision Dissociation)	30	MS2	50.3292	54	33.7869	16683	CM_KO_4_001.raw	5.748e-06	330907	33.87	K.SGTPPRQGSITSPQANEQSVTPQRR.S	[846-870]	2xPhospho [T848; S864]	2xPhospho [T848; S864]
Sequest HT (A2)	Unambiguous	Q9UQ35; Q9UQ35-2	0	0.0046	0	1	2	Homo sapiens (SwissProt TaxID=9606)	1981.89	1981.89	0.64	0.00064	HCD (High Energy Collision Dissociation)	30	MS2	64.3074	54	34.8056	17392	CM_KO_4_001.raw	3.868e-05	101871	34.75	R.SGSSQELDVKPSASPQER.S	[1539-1556]	1xPhospho [S1541]	1xPhospho [S1541]
Sequest HT (A2)	Unambiguous	Q9UQ35; Q9UQ35-2	0	0.0046	0	1	1	Homo sapiens (SwissProt TaxID=9606)	1981.89	1981.89	0.64	0.00064	HCD (High Energy Collision Dissociation)	30	MS2	64.3074	54	34.8056	17392	CM_KO_4_001.raw	3.868e-05	101871	34.75	R.SGSSQELDVKPSASPQER.S	[1539-1556]	1xPhospho [S1542]	1xPhospho [S1542]
Sequest HT (A2)	Unambiguous	Q9UQ35; Q9UQ35-2	0	0.0437	0	1	2	Homo sapiens (SwissProt TaxID=9606)	1981.89	1981.89	0.33	0.00022	HCD (High Energy Collision Dissociation)	30	MS2	85.8449	54	34.8003	17388	CM_KO_4_001.raw	4.52e-05	126236	34.78	R.SGSSQELDVKPSASPQER.S	[1539-1556]	1xPhospho [S1539]	1xPhospho [S1539]
Sequest HT (A2)	Unambiguous	Q9UQ35; Q9UQ35-2	0	0.0437	0	1	1	Homo sapiens (SwissProt TaxID=9606)	1981.89	1981.89	0.33	0.00022	HCD (High Energy Collision Dissociation)	30	MS2	85.8449	54	34.8003	17388	CM_KO_4_001.raw	4.52e-05	126236	34.78	R.SGSSQELDVKPSASPQER.S	[1539-1556]	1xPhospho [S1541]	1xPhospho [S1541]
Sequest HT (A2)	Unambiguous	Q9UQ35; Q9UQ35-2	2	0.0082	0	1	1	Homo sapiens (SwissProt TaxID=9606)	2919.25	2919.25	-0.02	-2e-05	HCD (High Energy Collision Dissociation)	30	MS2	43.6652	54	36.5909	18635	CM_KO_4_001.raw	9.059e-06	587920	36.54	K.SGTPPRQGSITSPQANEQSVTPQRR.S	[846-870]	3xPhospho [T848; T856; T866]	3xPhospho [T848; T856; T866]
Sequest HT (A2)	Unambiguous	Q9UQ35; Q9UQ35-2	0	0.0941	0	1	1	Homo sapiens (SwissProt TaxID=9606)	1776.67	1776.67	0.76	0.00067	HCD (High Energy Collision Dissociation)	30	MS2	57.2712	54	36.7491	18745	CM_KO_4_001.raw	7.596e-07	1046862	36.88	R.SSGHSSSELSPDAVEK.A	[1378-1393]	2xPhospho [S1384; S1387]	2xPhospho [S1384; S1387]
Sequest HT (A2)	Unambiguous	Q9UQ35; Q9UQ35-2	0	0.5322	0	1	1	Homo sapiens (SwissProt TaxID=9606)	2141.82	2141.82	0.49	0.00035	HCD (High Energy Collision Dissociation)	30	MS2	77.1847	54	45.6936	24918	CM_KO_4_001.raw	1.563e-05	147792	45.8	R.SGSSQELDVKPSASPQER.S	[1539-1556]	3xPhospho [S1541; S1542; S1550]	3xPhospho [S1541; S1542; S1550]
Sequest HT (A2)	Unambiguous	Q9UQ35; Q9UQ35-2	0	0.4433	0	1	1	Homo sapiens (SwissProt TaxID=9606)	1357.58	1357.58	0.18	0.00012	HCD (High Energy Collision Dissociation)	30	MS2	75.2958	54	44.6127	24172	CM_KO_4_001.raw	2.775e-05	1.6165e+06	44.71	R.SPVPSAFSDQSR.C	[2449-2460]	1xPhospho [S2449]	1xPhospho [S2449]
Sequest HT (A2)	Unambiguous	Q9UQ35; Q9UQ35-2	1	0.5673	0	1	1	Homo sapiens (SwissProt TaxID=9606)	1337.59	1337.59	-0.09	-4e-05	HCD (High Energy Collision Dissociation)	30	MS2	21.1304	54	17.5822	5671	CM_KO_4_001.raw	4.324e-05	4711504	17.17	R.RRPSPQPSPR.D	[2699-2708]	2xPhospho [S2702; S2706]	2xPhospho [S2702; S2706]
Sequest HT (A2)	Unambiguous	Q9UQ35; Q9UQ35-2	1	0.173	0	1	1	Homo sapiens (SwissProt TaxID=9606)	1555.56	1555.56	0.23	0.00018	HCD (High Energy Collision Dissociation)	30	MS2	40.485	54	27.1501	12139	CM_KO_4_001.raw	9.216e-07	1.97862e+06	27.35	R.SRSPSSPELNNK.C	[1497-1508]	3xPhospho [S1497; S1499; S1501]	3xPhospho [S1497; S1499; S1501]
Sequest HT (A2)	Unambiguous	Q9UQ35; Q9UQ35-2	1	0.0631	0	1	1	Homo sapiens (SwissProt TaxID=9606)	2164.01	2164.01	0.12	9e-05	HCD (High Energy Collision Dissociation)	30	MS2	44.0267	54	31.16	14877	CM_KO_4_001.raw	3.104e-05	418074	31.21	R.QGSITSPQANEQSVTPQRR.S	[852-870]	1xPhospho [T866]	1xPhospho [T866]
Sequest HT (A2)	Unambiguous	Q9UQ35; Q9UQ35-2	1	0.1414	0	1	1	Homo sapiens (SwissProt TaxID=9606)	2084.76	2084.75	0.5	0.00035	HCD (High Energy Collision Dissociation)	30	MS2	35.7285	54	30.5436	14453	CM_KO_4_001.raw	4.502e-05	525580	30.58	R.DGSGTPSRHSLSGSSPGMK.D	[1449-1467]	3xPhospho [S1455; S1458; S1460]	3xPhospho [S1455; S1458; S1460]
Sequest HT (A2)	Unambiguous	Q9UQ35-3; Q9UQ35; Q9UQ35-2	1	0.2701	0	1	1	Homo sapiens (SwissProt TaxID=9606)	1826.79	1826.79	0.07	6e-05	HCD (High Energy Collision Dissociation)	30	MS2	0	54	26.519	11717	CM_KO_4_001.raw	1.166e-06	668526	26.6	K.THTTALAGRSPSPASGR.R	[286-302]	2xPhospho [S295; S297]	2xPhospho [S295; S297]
Sequest HT (A2)	Unambiguous	Q9UQ35; Q9UQ35-2	1	0.1256	0	1	1	Homo sapiens (SwissProt TaxID=9606)	1475.59	1475.59	-1.07	-0.00079	HCD (High Energy Collision Dissociation)	30	MS2	29.2202	54	22.4362	8948	CM_KO_4_001.raw	6.601e-06	240682	22.47	R.SRSPSSPELNNK.C	[1497-1508]	2xPhospho [S1499; S1501]	2xPhospho [S1499; S1501]
Sequest HT (A2)	Unambiguous	Q9UQ35; Q9UQ35-2	0	0.1074	0	1	1	Homo sapiens (SwissProt TaxID=9606)	1394.59	1394.59	-1.02	-0.00071	HCD (High Energy Collision Dissociation)	30	MS2	54.1382	54	19.0578	6684	CM_KO_4_001.raw	2.265e-05	430929	19.09	R.QSHSESPSLQSK.S	[1078-1089]	1xPhospho [S1083]	1xPhospho [S1083]
Sequest HT (A2)	Unambiguous	Q9UQ35; Q9UQ35-2	0	0.0674	0	1	1	Homo sapiens (SwissProt TaxID=9606)	2056.86	2056.86	0.07	5e-05	HCD (High Energy Collision Dissociation)	30	MS2	47.5745	54	20.8893	7929	CM_KO_4_001.raw	1.137e-06	493338	20.99	R.HASSSPESPKPAPAPGSHR.E	[433-451]	2xPhospho [S437; S440]	2xPhospho [S437; S440]
Sequest HT (A2)	Unambiguous	Q9UQ35; Q9UQ35-2	1	0.2383	0	1	1	Homo sapiens (SwissProt TaxID=9606)	1475.59	1475.59	-1.32	-0.00097	HCD (High Energy Collision Dissociation)	30	MS2	57.4178	54	25.5855	11084	CM_KO_4_001.raw	3.617e-06			R.SRSPSSPELNNK.C	[1497-1508]	2xPhospho [S1497; S1499]	2xPhospho [S1497; S1499]
Sequest HT (A2)	Unambiguous	Q9UQ35-3; Q9UQ35; Q9UQ35-2	1	0.2176	0	1	1	Homo sapiens (SwissProt TaxID=9606)	1826.79	1826.79	0.19	0.00012	HCD (High Energy Collision Dissociation)	30	MS2	9.58413	32.799	26.5095	11713	CM_KO_4_001.raw	4.756e-07	6.29066e+06	26.6	K.THTTALAGRSPSPASGR.R	[286-302]	2xPhospho [S295; S297]	2xPhospho [S295; S297]
Sequest HT (A2)	Unambiguous	Q9UQ35; Q9UQ35-2	0	0.1494	0	1	1	Homo sapiens (SwissProt TaxID=9606)	2155.85	2155.85	-0.61	-0.00066	HCD (High Energy Collision Dissociation)	30	MS2	27.8769	54	90.2523	51074	CM_KO_4_001.raw	5.352e-05	42917.9	90.75	K.AGMSSNQSISSPVLDAVPR.T	[1394-1412]	3xPhospho [S1398; S1401; S1403]	3xPhospho [S1398; S1401; S1403]
Sequest HT (A2)	Unambiguous	Q9UQ35; Q9UQ35-2	0	0.2577	0	1	1	Homo sapiens (SwissProt TaxID=9606)	2091.88	2091.88	0.69	0.00072	HCD (High Energy Collision Dissociation)	30	MS2	93.7211	54	70.225	41741	CM_KO_4_001.raw	2.189e-05	40679.6	70.25	K.AGMSSNQSISSPVLDAVPR.T	[1394-1412]	2xPhospho [S1401; S1403]	2xPhospho [S1401; S1403]
Sequest HT (A2)	Unambiguous	Q9UQ35; Q9UQ35-2	1	0.0493	0	1	1	Homo sapiens (SwissProt TaxID=9606)	2259.04	2259.04	0.3	0.00022	HCD (High Energy Collision Dissociation)	30	MS2	23.5846	54	69.2039	41103	CM_KO_4_001.raw	1.964e-06	121210	69.28	K.ELSNSPLRENSFGSPLEFR.N	[1316-1334]	1xPhospho [S1320]	1xPhospho [S1320]
Sequest HT (A2)	Unambiguous	Q9UQ35; Q9UQ35-2	0	0.0879	0	1	1	Homo sapiens (SwissProt TaxID=9606)	2075.88	2075.89	-1.04	-0.00108	HCD (High Energy Collision Dissociation)	30	MS2	82.2704	54	74.1396	44138	CM_KO_4_001.raw	3.317e-05	271736	74.35	K.AGMSSNQSISSPVLDAVPR.T	[1394-1412]	2xPhospho [S1401; S1403]	2xPhospho [S1401; S1403]
Sequest HT (A2)	Unambiguous	Q9UQ35; Q9UQ35-2	0	0.2951	0	1	1	Homo sapiens (SwissProt TaxID=9606)	2136.83	2136.83	-0.24	-0.00017	HCD (High Energy Collision Dissociation)	30	MS2	51.8446	54	23.0154	9561	CM_KO_4_002.raw	4.01e-09	266450	23.07	R.HASSSPESPKPAPAPGSHR.E	[433-451]	3xPhospho [S435; S436; S437]	3xPhospho [S435; S436; S437]
Sequest HT (A2)	Unambiguous	Q9UQ35; Q9UQ35-2	0	0.0372	0	1	1	Homo sapiens (SwissProt TaxID=9606)	2056.86	2056.86	-0.3	-0.0002	HCD (High Energy Collision Dissociation)	30	MS2	32.2453	54	21.0387	8240	CM_KO_4_002.raw	1.043e-05	560900	21.15	R.HASSSPESPKPAPAPGSHR.E	[433-451]	2xPhospho [S436; S437]	2xPhospho [S436; S437]
Sequest HT (A2)	Unambiguous	Q9UQ35; Q9UQ35-2	1	0.1079	0	1	1	Homo sapiens (SwissProt TaxID=9606)	1475.59	1475.59	-0.76	-0.00056	HCD (High Energy Collision Dissociation)	30	MS2	29.8421	54	22.4163	9155	CM_KO_4_002.raw	8.337e-06	297683	22.45	R.SRSPSSPELNNK.C	[1497-1508]	2xPhospho [S1499; S1501]	2xPhospho [S1499; S1501]
Sequest HT (A2)	Unambiguous	Q9UQ35; Q9UQ35-2	1	0.2732	0	1	1	Homo sapiens (SwissProt TaxID=9606)	1475.59	1475.59	-0.67	-0.0005	HCD (High Energy Collision Dissociation)	30	MS2	32.7288	54	25.5649	11288	CM_KO_4_002.raw	1.194e-05	1.87934e+06	25.64	R.SRSPSSPELNNK.C	[1497-1508]	2xPhospho [S1497; S1499]	2xPhospho [S1497; S1499]
Sequest HT (A2)	Unambiguous	Q9UQ35-3; Q9UQ35; Q9UQ35-2	1	0.1986	0	1	1	Homo sapiens (SwissProt TaxID=9606)	1826.79	1826.79	0.1	9e-05	HCD (High Energy Collision Dissociation)	30	MS2	0	54	26.5418	11948	CM_KO_4_002.raw	2.137e-07	1.10826e+06	26.63	K.THTTALAGRSPSPASGR.R	[286-302]	2xPhospho [S295; S297]	2xPhospho [S295; S297]
Sequest HT (A2)	Unambiguous	Q9UQ35-3; Q9UQ35; Q9UQ35-2	1	0.2074	0	1	1	Homo sapiens (SwissProt TaxID=9606)	1826.8	1826.79	0.59	0.00036	HCD (High Energy Collision Dissociation)	30	MS2	49.7835	54	26.4913	11914	CM_KO_4_002.raw	4.887e-06	8.27539e+06	26.62	K.THTTALAGRSPSPASGR.R	[286-302]	2xPhospho [S295; S297]	2xPhospho [S295; S297]
Sequest HT (A2)	Unambiguous	Q9UQ35; Q9UQ35-2	0	0.0826	0	1	1	Homo sapiens (SwissProt TaxID=9606)	1394.59	1394.59	-0.51	-0.00035	HCD (High Energy Collision Dissociation)	30	MS2	23.5488	54	19.222	6996	CM_KO_4_002.raw	3.214e-05	358996	19.21	R.QSHSESPSLQSK.S	[1078-1089]	1xPhospho [S1083]	1xPhospho [S1083]
Sequest HT (A2)	Unambiguous	Q9UQ35; Q9UQ35-2	0	0.5406	0	1	1	Homo sapiens (SwissProt TaxID=9606)	1555.54	1555.54	0.47	0.00036	HCD (High Energy Collision Dissociation)	30	MS2	23.3426	54	55.1651	31497	CM_KO_4_001.raw	5.398e-06	879183	55.02	R.SCFESSPDPELK.S	[871-882]	2xPhospho [S875; S876]	2xPhospho [S875; S876]
Sequest HT (A2)	Unambiguous	Q9UQ35	0	0.1695	0	1	1	Homo sapiens (SwissProt TaxID=9606)	2028.78	2028.78	0.23	0.00016	HCD (High Energy Collision Dissociation)	30	MS2	33.0695	54	57.9674	33429	CM_KO_4_001.raw	1.508e-05	337966	58.12	R.MSCFSRPSMSPTPLDR.C	[2114-2129]	2xPhospho [S2121; S2123]	2xPhospho [S2121; S2123]
Sequest HT (A2)	Unambiguous	Q9UQ35	0	0.7649	0	1	1	Homo sapiens (SwissProt TaxID=9606)	1310.58	1310.58	-0.01	-1e-05	HCD (High Energy Collision Dissociation)	30	MS2	73.5211	54	57.7876	33306	CM_KO_4_001.raw	1.887e-05	298471	57.88	R.SPGMLEPLGSSR.T	[2132-2143]	1xPhospho [S2132]	1xPhospho [S2132]
Sequest HT (A2)	Unambiguous	Q9UQ35; Q9UQ35-2	1	0.0563	0	1	1	Homo sapiens (SwissProt TaxID=9606)	1616.61	1616.61	0.15	0.00012	HCD (High Energy Collision Dissociation)	30	MS2	8.93617	54	52.2522	29468	CM_KO_4_001.raw	1.239e-05	1.6122e+06	52.04	R.SRSSSPVTELASR.S	[1099-1111]	3xPhospho [S1099; S1101; S1102]	3xPhospho [S1099; S1101; S1102]
Sequest HT (A2)	Unambiguous	Q9UQ35; Q9UQ35-2	2	0.3942	0	1	1	Homo sapiens (SwissProt TaxID=9606)	2225.94	2225.94	0.29	0.00021	HCD (High Energy Collision Dissociation)	30	MS2	22.2558	54	50.9151	28532	CM_KO_4_001.raw	9.692e-06	1.42647e+06	50.92	R.SSSPVTELASRSPIRQDR.G	[1101-1118]	3xPhospho [S1102; S1103; S1110]	3xPhospho [S1102; S1103; S1110]
Sequest HT (A2)	Unambiguous	Q9UQ35; Q9UQ35-2	0	0.1507	0	1	1	Homo sapiens (SwissProt TaxID=9606)	1555.54	1555.54	0.23	0.00018	HCD (High Energy Collision Dissociation)	30	MS2	64.745	54	53.3642	30242	CM_KO_4_001.raw	7.298e-06	378934	53.43	R.SCFESSPDPELK.S	[871-882]	2xPhospho [S871; S875]	2xPhospho [S871; S875]
Sequest HT (A2)	Unambiguous	Q9UQ35; Q9UQ35-2	0	0.2383	0	1	1	Homo sapiens (SwissProt TaxID=9606)	1362.57	1362.57	0.05	3e-05	HCD (High Energy Collision Dissociation)	30	MS2	74.1091	54	66.7285	39463	CM_KO_4_001.raw	2.31e-05	309765	66.85	R.ENSFGSPLEFR.N	[1324-1334]	1xPhospho [S1329]	1xPhospho [S1329]
Sequest HT (A2)	Unambiguous	Q9UQ35; Q9UQ35-2	1	0.6552	0	1	1	Homo sapiens (SwissProt TaxID=9606)	2597.09	2597.09	0.6	0.00052	HCD (High Energy Collision Dissociation)	30	MS2	18.4218	54	67.9606	40282	CM_KO_4_001.raw	3.856e-05	153313	67.99	K.AGMSSNQSISSPVLDAVPRTPSR.E	[1394-1416]	3xPhospho [S1403; S1404; S1415]	3xPhospho [S1403; S1404; S1415]
Sequest HT (A2)	Unambiguous	Q9UQ35-3; Q9UQ35; Q9UQ35-2	1	0.0681	0	1	1	Homo sapiens (SwissProt TaxID=9606)	3125.38	3125.37	0.72	0.00057	HCD (High Energy Collision Dissociation)	30	MS2	60.8352	54	60.3793	35094	CM_KO_4_001.raw	2.673e-06	191839	60.45	K.SATRPSPSPERSSTGPEPPAPTPLLAER.H	[346-373]	3xPhospho [S351; S353; S357]	3xPhospho [S351; S353; S357]
Sequest HT (A2)	Unambiguous	Q9UQ35-3; Q9UQ35; Q9UQ35-2	1	0.1941	0	1	1	Homo sapiens (SwissProt TaxID=9606)	3125.38	3125.37	0.28	0.00029	HCD (High Energy Collision Dissociation)	30	MS2	24.7145	54	60.3448	35071	CM_KO_4_001.raw	1.142e-11	1.8481e+06	60.44	K.SATRPSPSPERSSTGPEPPAPTPLLAER.H	[346-373]	3xPhospho [S351; S353; S357]	3xPhospho [S351; S353; S357]
Sequest HT (A2)	Unambiguous	Q9UQ35; Q9UQ35-2	1	0.5464	0	1	1	Homo sapiens (SwissProt TaxID=9606)	2517.12	2517.12	-1.1	-0.00092	HCD (High Energy Collision Dissociation)	30	MS2	72.0805	54	60.4961	35173	CM_KO_4_001.raw	4.471e-05	231772	60.52	K.AGMSSNQSISSPVLDAVPRTPSR.E	[1394-1416]	2xPhospho [S1404; S1415]	2xPhospho [S1404; S1415]
Sequest HT (A2)	Unambiguous	Q9UQ35; Q9UQ35-2	0	0.0712	0	1	1	Homo sapiens (SwissProt TaxID=9606)	3012.35	3012.35	0.39	0.00039	HCD (High Energy Collision Dissociation)	30	MS2	11.2557	54	59.4031	34421	CM_KO_4_001.raw	9.359e-11	1670218	59.64	R.HGGSPQPLATTPLSQEPVNPPSEASPTR.D	[374-401]	2xPhospho [T383; S398]	2xPhospho [T383; S398]
Sequest HT (A2)	Unambiguous	Q9UQ35; Q9UQ35-2	1	0.0385	0	1	1	Homo sapiens (SwissProt TaxID=9606)	2164.01	2164.01	-1.16	-0.00083	HCD (High Energy Collision Dissociation)	30	MS2	39.749	54	31.0668	14644	CM_KO_5_002.raw	1.141e-05	237021	31.14	R.QGSITSPQANEQSVTPQRR.S	[852-870]	1xPhospho [T866]	1xPhospho [T866]
Sequest HT (A2)	Unambiguous	Q9UQ35-3; Q9UQ35; Q9UQ35-2	1	0.193	0	1	1	Homo sapiens (SwissProt TaxID=9606)	1826.79	1826.79	0.13	8e-05	HCD (High Energy Collision Dissociation)	30	MS2	11.2867	54	27.044	11832	CM_KO_5_002.raw	2.366e-05	4758257	26.37	K.THTTALAGRSPSPASGR.R	[286-302]	2xPhospho [S295; S297]	2xPhospho [S295; S297]
Sequest HT (A2)	Unambiguous	Q9UQ35; Q9UQ35-2	1	0.0764	0	1	1	Homo sapiens (SwissProt TaxID=9606)	2230.87	2230.88	-0.59	-0.00044	HCD (High Energy Collision Dissociation)	30	MS2	38.8131	54	22.2602	8463	CM_KO_5_002.raw	1.529e-05			K.GQSQTSPDHRSDTSSPEVR.Q	[1059-1077]	2xPhospho [S1064; S1069]	2xPhospho [S1064; S1069]
Sequest HT (A2)	Unambiguous	Q9UQ35; Q9UQ35-2	0	0.0425	0	1	1	Homo sapiens (SwissProt TaxID=9606)	2056.86	2056.86	0.11	8e-05	HCD (High Energy Collision Dissociation)	30	MS2	30.086	54	20.8745	7521	CM_KO_5_002.raw	2.645e-08	384461	20.9	R.HASSSPESPKPAPAPGSHR.E	[433-451]	2xPhospho [S437; S440]	2xPhospho [S437; S440]
Sequest HT (A2)	Unambiguous	Q9UQ35; Q9UQ35-2	1	0.2465	0	1	1	Homo sapiens (SwissProt TaxID=9606)	1475.59	1475.59	-0.81	-0.0006	HCD (High Energy Collision Dissociation)	30	MS2	52.549	54	25.5402	10783	CM_KO_5_002.raw	2.197e-05	1.05817e+06	25.62	R.SRSPSSPELNNK.C	[1497-1508]	2xPhospho [S1497; S1499]	2xPhospho [S1497; S1499]
Sequest HT (A2)	Unambiguous	Q9UQ35-3; Q9UQ35; Q9UQ35-2	1	0.3123	0	1	1	Homo sapiens (SwissProt TaxID=9606)	1826.79	1826.79	0.1	9e-05	HCD (High Energy Collision Dissociation)	30	MS2	7.16426	54	26.2689	11295	CM_KO_5_002.raw	2.137e-05	522110	26.36	K.THTTALAGRSPSPASGR.R	[286-302]	2xPhospho [S295; S297]	2xPhospho [S295; S297]
Sequest HT (A2)	Unambiguous	Q9UQ35-3; Q9UQ35; Q9UQ35-2	1	0.187	0	1	1	Homo sapiens (SwissProt TaxID=9606)	1826.79	1826.79	-0.47	-0.00029	HCD (High Energy Collision Dissociation)	30	MS2	56.0011	54	26.2111	11254	CM_KO_5_002.raw	6.124e-06	4758257	26.37	K.THTTALAGRSPSPASGR.R	[286-302]	2xPhospho [S295; S297]	2xPhospho [S295; S297]
Sequest HT (A2)	Unambiguous	Q9UQ35-3; Q9UQ35; Q9UQ35-2	1	0.0461	0	1	2	Homo sapiens (SwissProt TaxID=9606)	2871.28	2871.28	-0.06	-6e-05	HCD (High Energy Collision Dissociation)	30	MS2	6.68903	54	38.7889	20028	CM_KO_5_002.raw	4.151e-07	542206	38.68	R.RGEGDAPFSEPGTTSTQRPSSPETATK.Q	[303-329]	1xPhospho [S322]	1xPhospho [S322]
Sequest HT (A2)	Unambiguous	Q9UQ35-3; Q9UQ35; Q9UQ35-2	1	0.0461	0	1	1	Homo sapiens (SwissProt TaxID=9606)	2871.28	2871.28	-0.06	-6e-05	HCD (High Energy Collision Dissociation)	30	MS2	6.68903	54	38.7889	20028	CM_KO_5_002.raw	4.151e-07	542206	38.68	R.RGEGDAPFSEPGTTSTQRPSSPETATK.Q	[303-329]	1xPhospho [S323]	1xPhospho [S323]
Sequest HT (A2)	Unambiguous	Q9UQ35; Q9UQ35-2	0	0.4503	0	1	1	Homo sapiens (SwissProt TaxID=9606)	2061.86	2061.85	1.39	0.00143	HCD (High Energy Collision Dissociation)	30	MS2	24.7219	54	38.6197	19908	CM_KO_5_002.raw	3.166e-05	313320	38.73	R.SGSSQELDVKPSASPQER.S	[1539-1556]	2xPhospho [S1542; S1550]	2xPhospho [S1542; S1550]
Sequest HT (A2)	Unambiguous	Q9UQ35-3; Q9UQ35; Q9UQ35-2	1	0.1169	0	1	1	Homo sapiens (SwissProt TaxID=9606)	2951.24	2951.25	-0.69	-0.00068	HCD (High Energy Collision Dissociation)	30	MS2	8.10025	54	41.4771	21916	CM_KO_5_002.raw	3.882e-10	971043	41.53	R.RGEGDAPFSEPGTTSTQRPSSPETATK.Q	[303-329]	2xPhospho [S322; S323]	2xPhospho [S322; S323]
Sequest HT (A2)	Unambiguous	Q9UQ35; Q9UQ35-2	0	0.0036	0	1	1	Homo sapiens (SwissProt TaxID=9606)	2061.85	2061.85	0.32	0.00033	HCD (High Energy Collision Dissociation)	30	MS2	20.8296	54	40.2168	21031	CM_KO_5_002.raw	3.213e-06	87645	40.24	R.SGSSQELDVKPSASPQER.S	[1539-1556]	2xPhospho [S1541; S1542]	2xPhospho [S1541; S1542]
Sequest HT (A2)	Unambiguous	Q9UQ35-3; Q9UQ35; Q9UQ35-2	0	0.0159	0	1	1	Homo sapiens (SwissProt TaxID=9606)	2715.18	2715.18	0.12	0.00011	HCD (High Energy Collision Dissociation)	30	MS2	52.3866	54	41.3366	21815	CM_KO_5_002.raw	2.935e-07	841917	41.42	R.GEGDAPFSEPGTTSTQRPSSPETATK.Q	[304-329]	1xPhospho [S323]	1xPhospho [S323]
Sequest HT (A2)	Unambiguous	Q9UQ35; Q9UQ35-2	0		0.0033	2	3	Homo sapiens (SwissProt TaxID=9606)	1981.89	1981.89	0.07	6e-05	HCD (High Energy Collision Dissociation)	30	MS2	55.1671	54	34.5851	17092	CM_KO_5_002.raw	1.774e-06	75446.2	34.67	R.SGSSQELDVKPSASPQER.S	[1539-1556]	1xPhospho [S1539]	1xPhospho [S1539]
Sequest HT (A2)	Unambiguous	Q9UQ35; Q9UQ35-2	0		0.0033	2	2	Homo sapiens (SwissProt TaxID=9606)	1981.89	1981.89	0.07	6e-05	HCD (High Energy Collision Dissociation)	30	MS2	55.1671	54	34.5851	17092	CM_KO_5_002.raw	1.774e-06	75446.2	34.67	R.SGSSQELDVKPSASPQER.S	[1539-1556]	1xPhospho [S1541]	1xPhospho [S1541]
Sequest HT (A2)	Unambiguous	Q9UQ35; Q9UQ35-2	0	0.0025	0	1	1	Homo sapiens (SwissProt TaxID=9606)	1981.89	1981.89	0.71	0.00047	HCD (High Energy Collision Dissociation)	30	MS2	83.035	54	34.5575	17071	CM_KO_5_002.raw	3.698e-07	146832	34.59	R.SGSSQELDVKPSASPQER.S	[1539-1556]	1xPhospho [S1541]	1xPhospho [S1541]
Sequest HT (A2)	Unambiguous	Q9UQ35; Q9UQ35-2	1	0.0733	0	1	1	Homo sapiens (SwissProt TaxID=9606)	2132.97	2132.97	0.62	0.00044	HCD (High Energy Collision Dissociation)	30	MS2	51.586	54	33.1969	16120	CM_KO_5_002.raw	2.707e-05	258288	33.21	K.AQTPPGPSLSGSKSPCPQEK.S	[1001-1020]	1xPhospho [S1014]	1xPhospho [S1014]
Sequest HT (A2)	Unambiguous	Q9UQ35; Q9UQ35-2	1	0.5294	0	1	1	Homo sapiens (SwissProt TaxID=9606)	2212.93	2212.93	0.18	0.00013	HCD (High Energy Collision Dissociation)	30	MS2	47.4634	54	37.5949	19194	CM_KO_5_002.raw	4.076e-05	11521173	37.25	K.AQTPPGPSLSGSKSPCPQEK.S	[1001-1020]	2xPhospho [T1003; S1014]	2xPhospho [T1003; S1014]
Sequest HT (A2)	Unambiguous	Q9UQ35; Q9UQ35-2	0	0.1653	0	1	1	Homo sapiens (SwissProt TaxID=9606)	1776.67	1776.67	0.63	0.00037	HCD (High Energy Collision Dissociation)	30	MS2	61.4833	54	36.79	18633	CM_KO_5_002.raw	1.366e-05	330596	36.88	R.SSGHSSSELSPDAVEK.A	[1378-1393]	2xPhospho [S1384; S1387]	2xPhospho [S1384; S1387]
Sequest HT (A2)	Unambiguous	Q9UQ35; Q9UQ35-2	1	0.4506	0	1	1	Homo sapiens (SwissProt TaxID=9606)	2212.94	2212.93	0.26	0.00019	HCD (High Energy Collision Dissociation)	30	MS2	84.6444	54	36.7716	18619	CM_KO_5_002.raw	3.581e-05	11521173	37.25	K.AQTPPGPSLSGSKSPCPQEK.S	[1001-1020]	2xPhospho [T1003; S1014]	2xPhospho [T1003; S1014]
Sequest HT (A2)	Unambiguous	Q9UQ35; Q9UQ35-2	0	0.0969	0	1	1	Homo sapiens (SwissProt TaxID=9606)	1776.67	1776.67	-0.33	-0.00029	HCD (High Energy Collision Dissociation)	30	MS2	27.522	54	36.7242	18586	CM_KO_5_002.raw	2.465e-06	1.05171e+06	36.87	R.SSGHSSSELSPDAVEK.A	[1378-1393]	2xPhospho [S1384; S1387]	2xPhospho [S1384; S1387]
Sequest HT (A2)	Unambiguous	Q9UQ35; Q9UQ35-2	2		0.0444	2	2	Homo sapiens (SwissProt TaxID=9606)	2919.26	2919.25	0.32	0.00023	HCD (High Energy Collision Dissociation)	30	MS2	28.0925	54	36.6169	18511	CM_KO_5_002.raw	2.14e-08	1.10998e+06	36.65	K.SGTPPRQGSITSPQANEQSVTPQRR.S	[846-870]	3xPhospho [T848; T856; T866]	3xPhospho [T848; T856; T866]
Sequest HT (A2)	Unambiguous	Q9UQ35; Q9UQ35-2	2	0.1226	0	1	1	Homo sapiens (SwissProt TaxID=9606)	2919.25	2919.25	-0.33	-0.00032	HCD (High Energy Collision Dissociation)	30	MS2	8.86431	54	36.5139	18441	CM_KO_5_002.raw	2.126e-06	4.44803e+06	36.64	K.SGTPPRQGSITSPQANEQSVTPQRR.S	[846-870]	3xPhospho [T848; T856; T866]	3xPhospho [T848; T856; T866]
Sequest HT (A2)	Unambiguous	Q9UQ35; Q9UQ35-2	1	0.0812	0	1	1	Homo sapiens (SwissProt TaxID=9606)	2259.04	2259.04	0.29	0.00022	HCD (High Energy Collision Dissociation)	30	MS2	56.5218	54	69.0429	40829	CM_KO_5_001.raw	1.253e-05	114164	69.13	K.ELSNSPLRENSFGSPLEFR.N	[1316-1334]	1xPhospho [S1320]	1xPhospho [S1320]
Sequest HT (A2)	Unambiguous	Q9UQ35; Q9UQ35-2	0	0.2257	0	1	1	Homo sapiens (SwissProt TaxID=9606)	3092.32	3092.32	1.42	0.00146	HCD (High Energy Collision Dissociation)	30	MS2	24.6289	54	61.65	35901	CM_KO_5_001.raw	6.449e-06	381282	61.95	R.HGGSPQPLATTPLSQEPVNPPSEASPTR.D	[374-401]	3xPhospho [S377; S387; S395]	3xPhospho [S377; S387; S395]
Sequest HT (A2)	Unambiguous	Q9UQ35; Q9UQ35-2	0	0.3805	0	1	1	Homo sapiens (SwissProt TaxID=9606)	1277.43	1277.43	-0.03	-2e-05	HCD (High Energy Collision Dissociation)	30	MS2	18.2338	54	61.4444	35768	CM_KO_5_001.raw	5.552e-05	205457	61.63	R.SLSYSPVER.R	[2690-2698]	3xPhospho [S2690; S2692; S2694]	3xPhospho [S2690; S2692; S2694]
Sequest HT (A2)	Unambiguous	Q9UQ35-3; Q9UQ35; Q9UQ35-2	1	0.1729	0	1	1	Homo sapiens (SwissProt TaxID=9606)	3125.38	3125.37	0.94	0.00098	HCD (High Energy Collision Dissociation)	30	MS2	12.2182	54	60.2193	34926	CM_KO_5_001.raw	7.443e-12	1.75887e+06	60.32	K.SATRPSPSPERSSTGPEPPAPTPLLAER.H	[346-373]	3xPhospho [S351; S353; S357]	3xPhospho [S351; S353; S357]
Sequest HT (A2)	Unambiguous	Q9UQ35-3; Q9UQ35; Q9UQ35-2	1	0.0718	0	1	1	Homo sapiens (SwissProt TaxID=9606)	3125.38	3125.37	0.99	0.00077	HCD (High Energy Collision Dissociation)	30	MS2	61.1602	54	60.2336	34934	CM_KO_5_001.raw	9.191e-06	195537	60.32	K.SATRPSPSPERSSTGPEPPAPTPLLAER.H	[346-373]	3xPhospho [S351; S353; S357]	3xPhospho [S351; S353; S357]
Sequest HT (A2)	Unambiguous	Q9UQ35; Q9UQ35-2	0	0.0968	0	1	1	Homo sapiens (SwissProt TaxID=9606)	1394.59	1394.59	-0.88	-0.00061	HCD (High Energy Collision Dissociation)	30	MS2	30.5157	54	18.7534	6015	CM_KO_5_002.raw	3.491e-05	504583	18.79	R.QSHSESPSLQSK.S	[1078-1089]	1xPhospho [S1083]	1xPhospho [S1083]
Sequest HT (A2)	Unambiguous	Q9UQ35; Q9UQ35-2	0	0.0958	0	1	1	Homo sapiens (SwissProt TaxID=9606)	2075.89	2075.89	-0.03	-3e-05	HCD (High Energy Collision Dissociation)	30	MS2	23.5218	54	74.3963	43900	CM_KO_5_001.raw	1.376e-06	188360	74.34	K.AGMSSNQSISSPVLDAVPR.T	[1394-1412]	2xPhospho [S1401; S1403]	2xPhospho [S1401; S1403]
Sequest HT (A2)	Unambiguous	Q9UQ35; Q9UQ35-2	0	0.1036	0	1	1	Homo sapiens (SwissProt TaxID=9606)	2075.89	2075.89	-0.03	-3e-05	HCD (High Energy Collision Dissociation)	30	MS2	23.8356	54	74.3819	43892	CM_KO_5_001.raw	1.606e-06	188360	74.34	K.AGMSSNQSISSPVLDAVPR.T	[1394-1412]	2xPhospho [S1401; S1403]	2xPhospho [S1401; S1403]
Sequest HT (A2)	Unambiguous	Q9UQ35; Q9UQ35-2	0	0.0791	0	1	1	Homo sapiens (SwissProt TaxID=9606)	2075.89	2075.89	-0.03	-3e-05	HCD (High Energy Collision Dissociation)	30	MS2	32.2942	54	74.3011	43848	CM_KO_5_001.raw	4.644e-07	188360	74.34	K.AGMSSNQSISSPVLDAVPR.T	[1394-1412]	2xPhospho [S1401; S1403]	2xPhospho [S1401; S1403]
Sequest HT (A2)	Unambiguous	Q9UQ35; Q9UQ35-2	0	0.1051	0	1	1	Homo sapiens (SwissProt TaxID=9606)	2075.89	2075.89	-0.38	-0.0004	HCD (High Energy Collision Dissociation)	30	MS2	81.5937	54	74.1608	43765	CM_KO_5_001.raw	1.91e-05	188360	74.34	K.AGMSSNQSISSPVLDAVPR.T	[1394-1412]	2xPhospho [S1401; S1403]	2xPhospho [S1401; S1403]
Sequest HT (A2)	Unambiguous	Q9UQ35-3; Q9UQ35; Q9UQ35-2	1	0.1061	0	1	1	Homo sapiens (SwissProt TaxID=9606)	3125.37	3125.37	-0.39	-0.0003	HCD (High Energy Collision Dissociation)	30	MS2	47.0265	54	60.2449	34950	CM_KO_5_002.raw	1.423e-05	247834	60.34	K.SATRPSPSPERSSTGPEPPAPTPLLAER.H	[346-373]	3xPhospho [S351; S353; S357]	3xPhospho [S351; S353; S357]
Sequest HT (A2)	Unambiguous	Q9UQ35-3; Q9UQ35; Q9UQ35-2	1	0.1719	0	1	1	Homo sapiens (SwissProt TaxID=9606)	3125.37	3125.37	-0.76	-0.00079	HCD (High Energy Collision Dissociation)	30	MS2	14.935	54	60.2266	34939	CM_KO_5_002.raw	1.281e-10	1.86898e+06	60.33	K.SATRPSPSPERSSTGPEPPAPTPLLAER.H	[346-373]	3xPhospho [S351; S353; S357]	3xPhospho [S351; S353; S357]
Sequest HT (A2)	Unambiguous	Q9UQ35; Q9UQ35-2	0	0.4702	0	1	3	Homo sapiens (SwissProt TaxID=9606)	1963.91	1963.9	0.17	0.00016	HCD (High Energy Collision Dissociation)	30	MS2	94.0097	54	75.5345	44538	CM_KO_5_002.raw	5.665e-06	63997.9	75.63	K.SSTPPGESYFGVSSLQLK.G	[1041-1058]	1xPhospho [T1043]	1xPhospho [T1043]
Sequest HT (A2)	Unambiguous	Q9UQ35; Q9UQ35-2	0	0.4702	0	1	2	Homo sapiens (SwissProt TaxID=9606)	1963.91	1963.9	0.17	0.00016	HCD (High Energy Collision Dissociation)	30	MS2	94.0097	54	75.5345	44538	CM_KO_5_002.raw	5.665e-06	63997.9	75.63	K.SSTPPGESYFGVSSLQLK.G	[1041-1058]	1xPhospho [S1041]	1xPhospho [S1041]
Sequest HT (A2)	Unambiguous	Q9UQ35; Q9UQ35-2	0	0.4702	0	1	1	Homo sapiens (SwissProt TaxID=9606)	1963.91	1963.9	0.17	0.00016	HCD (High Energy Collision Dissociation)	30	MS2	94.0097	54	75.5345	44538	CM_KO_5_002.raw	5.665e-06	63997.9	75.63	K.SSTPPGESYFGVSSLQLK.G	[1041-1058]	1xPhospho [S1042]	1xPhospho [S1042]
Sequest HT (A2)	Unambiguous	Q9UQ35; Q9UQ35-2	0	0.1816	0	1	1	Homo sapiens (SwissProt TaxID=9606)	2075.89	2075.89	0.39	0.0004	HCD (High Energy Collision Dissociation)	30	MS2	21.6472	54	74.3775	43938	CM_KO_5_002.raw	6.849e-07	178906	74.37	K.AGMSSNQSISSPVLDAVPR.T	[1394-1412]	2xPhospho [S1401; S1403]	2xPhospho [S1401; S1403]
Sequest HT (A2)	Unambiguous	Q9UQ35; Q9UQ35-2	0	0.0935	0	1	1	Homo sapiens (SwissProt TaxID=9606)	2075.89	2075.89	1.21	0.00126	HCD (High Energy Collision Dissociation)	30	MS2	51.4967	54	74.217	43849	CM_KO_5_002.raw	3.229e-05	178906	74.37	K.AGMSSNQSISSPVLDAVPR.T	[1394-1412]	2xPhospho [S1401; S1403]	2xPhospho [S1401; S1403]
Sequest HT (A2)	Unambiguous	Q9UQ35; Q9UQ35-2	1	0.1741	0	1	1	Homo sapiens (SwissProt TaxID=9606)	2339.01	2339.01	-0.24	-0.00019	HCD (High Energy Collision Dissociation)	30	MS2	21.823	54	74.204	43842	CM_KO_5_002.raw	5.468e-05	1.79626e+06	74.37	K.ELSNSPLRENSFGSPLEFR.N	[1316-1334]	2xPhospho [S1326; S1329]	2xPhospho [S1326; S1329]
Sequest HT (A2)	Unambiguous	Q9UQ35; Q9UQ35-2	0	0.072	0	1	1	Homo sapiens (SwissProt TaxID=9606)	3012.35	3012.35	-1.14	-0.00115	HCD (High Energy Collision Dissociation)	30	MS2	73.9168	54	59.2594	34270	CM_KO_5_002.raw	5.639e-08	1.52387e+06	59.52	R.HGGSPQPLATTPLSQEPVNPPSEASPTR.D	[374-401]	2xPhospho [T383; S398]	2xPhospho [T383; S398]
Sequest HT (A2)	Unambiguous	Q9UQ35	0	0.8041	0	1	1	Homo sapiens (SwissProt TaxID=9606)	1310.58	1310.58	0.64	0.00042	HCD (High Energy Collision Dissociation)	30	MS2	55.1125	54	57.7282	33217	CM_KO_5_002.raw	7.337e-06	260027	57.81	R.SPGMLEPLGSSR.T	[2132-2143]	1xPhospho [S2132]	1xPhospho [S2132]
Sequest HT (A2)	Unambiguous	Q9UQ35; Q9UQ35-2	0	0.5273	0	1	1	Homo sapiens (SwissProt TaxID=9606)	1555.54	1555.54	0.21	0.00016	HCD (High Energy Collision Dissociation)	30	MS2	23.5988	54	55.2444	31505	CM_KO_5_002.raw	1.378e-05	705319	55.24	R.SCFESSPDPELK.S	[871-882]	2xPhospho [S875; S876]	2xPhospho [S875; S876]
Sequest HT (A2)	Unambiguous	Q9UQ35; Q9UQ35-2	1	0.0724	0	1	1	Homo sapiens (SwissProt TaxID=9606)	2259.05	2259.04	0.42	0.00032	HCD (High Energy Collision Dissociation)	30	MS2	49.8753	54	69.1807	41392	CM_KO_4_003.raw	1.396e-05	108886	69.26	K.ELSNSPLRENSFGSPLEFR.N	[1316-1334]	1xPhospho [S1320]	1xPhospho [S1320]
Sequest HT (A2)	Unambiguous	Q9UQ35-3; Q9UQ35; Q9UQ35-2	1	0.1122	0	1	1	Homo sapiens (SwissProt TaxID=9606)	3125.37	3125.37	-0.57	-0.00044	HCD (High Energy Collision Dissociation)	30	MS2	81.1252	54	60.4295	35415	CM_KO_4_003.raw	8.044e-06	128683	60.46	K.SATRPSPSPERSSTGPEPPAPTPLLAER.H	[346-373]	3xPhospho [S351; S353; S357]	3xPhospho [S351; S353; S357]
Sequest HT (A2)	Unambiguous	Q9UQ35-3; Q9UQ35; Q9UQ35-2	1	0.2051	0	1	1	Homo sapiens (SwissProt TaxID=9606)	3125.37	3125.37	-0.04	-4e-05	HCD (High Energy Collision Dissociation)	30	MS2	32.8837	54	60.3196	35338	CM_KO_4_003.raw	4.682e-09	1.72461e+06	60.46	K.SATRPSPSPERSSTGPEPPAPTPLLAER.H	[346-373]	3xPhospho [S351; S353; S357]	3xPhospho [S351; S353; S357]
Sequest HT (A2)	Unambiguous	Q9UQ35; Q9UQ35-2	0	0.079	0	1	1	Homo sapiens (SwissProt TaxID=9606)	3012.35	3012.35	-0.17	-0.00017	HCD (High Energy Collision Dissociation)	30	MS2	29.9362	54	59.3637	34677	CM_KO_4_003.raw	5.875e-08	1.74024e+06	59.65	R.HGGSPQPLATTPLSQEPVNPPSEASPTR.D	[374-401]	2xPhospho [T383; S398]	2xPhospho [T383; S398]
Sequest HT (A2)	Unambiguous	Q9UQ35; Q9UQ35-2	0	0.2527	0	1	1	Homo sapiens (SwissProt TaxID=9606)	3092.32	3092.32	1.16	0.0012	HCD (High Energy Collision Dissociation)	30	MS2	56.979	54	63.9928	37876	CM_KO_4_003.raw	2.968e-06	246550	64.21	R.HGGSPQPLATTPLSQEPVNPPSEASPTR.D	[374-401]	3xPhospho [S377; S387; S395]	3xPhospho [S377; S387; S395]
Sequest HT (A2)	Unambiguous	Q9UQ35; Q9UQ35-2	0	0.0102	0	1	1	Homo sapiens (SwissProt TaxID=9606)	2155.85	2155.85	-0.47	-0.00051	HCD (High Energy Collision Dissociation)	30	MS2	63.2532	54	91.0122	51800	CM_KO_4_003.raw	5.262e-05	47548.1	90.88	K.AGMSSNQSISSPVLDAVPR.T	[1394-1412]	3xPhospho [S1401; S1403; S1404]	3xPhospho [S1401; S1403; S1404]
Sequest HT (A2)	Unambiguous	Q9UQ35; Q9UQ35-2	1	0.5357	0	1	1	Homo sapiens (SwissProt TaxID=9606)	2763.15	2763.15	-0.01	-1e-05	HCD (High Energy Collision Dissociation)	30	MS2	47.8045	54	43.2407	23502	CM_KO_4_003.raw	1.568e-05	100283	43.25	K.SGTPPRQGSITSPQANEQSVTPQR.R	[846-869]	3xPhospho [S846; S854; S857]	3xPhospho [S846; S854; S857]
Sequest HT (A2)	Unambiguous	Q9UQ35; Q9UQ35-2	0	0.5749	0	1	1	Homo sapiens (SwissProt TaxID=9606)	1555.54	1555.54	-0.12	-0.0001	HCD (High Energy Collision Dissociation)	30	MS2	23.678	54	55.1851	31781	CM_KO_4_003.raw	8.814e-06	910291	55.04	R.SCFESSPDPELK.S	[871-882]	2xPhospho [S875; S876]	2xPhospho [S875; S876]
Sequest HT (A2)	Unambiguous	Q9UQ35	0	0.1155	0	1	1	Homo sapiens (SwissProt TaxID=9606)	2028.78	2028.78	-0.15	-0.0001	HCD (High Energy Collision Dissociation)	30	MS2	12.5502	54	57.967	33708	CM_KO_4_003.raw	4.287e-05	405503	58.1	R.MSCFSRPSMSPTPLDR.C	[2114-2129]	2xPhospho [S2121; S2123]	2xPhospho [S2121; S2123]
Sequest HT (A2)	Unambiguous	Q9UQ35	0	0.7361	0	1	1	Homo sapiens (SwissProt TaxID=9606)	1310.58	1310.58	-0.02	-1e-05	HCD (High Energy Collision Dissociation)	30	MS2	71.994	54	57.7746	33575	CM_KO_4_003.raw	1.449e-05	359825	57.87	R.SPGMLEPLGSSR.T	[2132-2143]	1xPhospho [S2132]	1xPhospho [S2132]
Sequest HT (A2)	Unambiguous	Q9UQ35; Q9UQ35-2	1	0.101	0	1	1	Homo sapiens (SwissProt TaxID=9606)	1616.61	1616.61	0.33	0.00026	HCD (High Energy Collision Dissociation)	30	MS2	59.6019	54	51.8956	29488	CM_KO_4_003.raw	1.027e-05	1.63279e+06	52.06	R.SRSSSPVTELASR.S	[1099-1111]	3xPhospho [S1099; S1101; S1102]	3xPhospho [S1099; S1101; S1102]
Sequest HT (A2)	Unambiguous	Q9UQ35; Q9UQ35-2	2	0.3364	0	1	1	Homo sapiens (SwissProt TaxID=9606)	2225.94	2225.94	0.26	0.00019	HCD (High Energy Collision Dissociation)	30	MS2	26.5585	54	50.9317	28814	CM_KO_4_003.raw	2.966e-06	1.35068e+06	50.92	R.SSSPVTELASRSPIRQDR.G	[1101-1118]	3xPhospho [S1102; S1103; S1110]	3xPhospho [S1102; S1103; S1110]
Sequest HT (A2)	Unambiguous	Q9UQ35; Q9UQ35-2	1	0.1301	0	1	1	Homo sapiens (SwissProt TaxID=9606)	1616.61	1616.61	0.25	0.0002	HCD (High Energy Collision Dissociation)	30	MS2	9.22001	54	52.3959	29838	CM_KO_4_003.raw	2.24e-05	1.63279e+06	52.06	R.SRSSSPVTELASR.S	[1099-1111]	3xPhospho [S1099; S1101; S1102]	3xPhospho [S1099; S1101; S1102]
Sequest HT (A2)	Unambiguous	Q9UQ35; Q9UQ35-2	0	0.2596	0	1	1	Homo sapiens (SwissProt TaxID=9606)	1555.54	1555.54	0.5	0.00039	HCD (High Energy Collision Dissociation)	30	MS2	50.5162	54	53.3932	30532	CM_KO_4_003.raw	9.531e-06	353484	53.48	R.SCFESSPDPELK.S	[871-882]	2xPhospho [S871; S875]	2xPhospho [S871; S875]
Sequest HT (A2)	Unambiguous	Q9UQ35; Q9UQ35-2	0	0.4392	0	1	1	Homo sapiens (SwissProt TaxID=9606)	2141.82	2141.82	0.25	0.00017	HCD (High Energy Collision Dissociation)	30	MS2	83.164	54	45.923	24957	CM_KO_5_001.raw	6.818e-06	137533	46	R.SGSSQELDVKPSASPQER.S	[1539-1556]	3xPhospho [S1541; S1542; S1550]	3xPhospho [S1541; S1542; S1550]
Sequest HT (A2)	Unambiguous	Q9UQ35; Q9UQ35-2	0	0.0668	0	1	1	Homo sapiens (SwissProt TaxID=9606)	3012.35	3012.35	-0.55	-0.00055	HCD (High Energy Collision Dissociation)	30	MS2	68.8916	54	59.2143	34225	CM_KO_5_001.raw	3.479e-05	1.53652e+06	59.54	R.HGGSPQPLATTPLSQEPVNPPSEASPTR.D	[374-401]	2xPhospho [T383; S398]	2xPhospho [T383; S398]
Sequest HT (A2)	Unambiguous	Q9UQ35; Q9UQ35-2	1	0.053	0	1	1	Homo sapiens (SwissProt TaxID=9606)	1616.61	1616.61	0.06	5e-05	HCD (High Energy Collision Dissociation)	30	MS2	66.6704	54	52.1703	29326	CM_KO_5_001.raw	1.337e-05	1.0236e+06	52.24	R.SRSSSPVTELASR.S	[1099-1111]	3xPhospho [S1099; S1101; S1102]	3xPhospho [S1099; S1101; S1102]
Sequest HT (A2)	Unambiguous	Q9UQ35-3; Q9UQ35; Q9UQ35-2	1	0.2299	0	1	1	Homo sapiens (SwissProt TaxID=9606)	1826.8	1826.79	0.62	0.00038	HCD (High Energy Collision Dissociation)	30	MS2	11.8536	54	27.0848	11800	CM_KO_5_001.raw	2.59e-05	3.89605e+06	26.45	K.THTTALAGRSPSPASGR.R	[286-302]	2xPhospho [S295; S297]	2xPhospho [S295; S297]
Sequest HT (A2)	Unambiguous	Q9UQ35; Q9UQ35-2	1	0.194	0	1	1	Homo sapiens (SwissProt TaxID=9606)	1555.56	1555.56	0.88	0.00069	HCD (High Energy Collision Dissociation)	30	MS2	20.7405	54	27.9799	12430	CM_KO_5_001.raw	1.34e-05	1.04604e+06	27.68	R.SRSPSSPELNNK.C	[1497-1508]	3xPhospho [S1497; S1499; S1501]	3xPhospho [S1497; S1499; S1501]
Sequest HT (A2)	Unambiguous	Q9UQ35; Q9UQ35-2	1	0.2531	0	1	1	Homo sapiens (SwissProt TaxID=9606)	1475.59	1475.59	-0.03	-2e-05	HCD (High Energy Collision Dissociation)	30	MS2	59.7369	54	25.5688	10731	CM_KO_5_001.raw	6.292e-06	936277	25.66	R.SRSPSSPELNNK.C	[1497-1508]	2xPhospho [S1497; S1499]	2xPhospho [S1497; S1499]
Sequest HT (A2)	Unambiguous	Q9UQ35-3; Q9UQ35; Q9UQ35-2	1	0.3801	0	1	1	Homo sapiens (SwissProt TaxID=9606)	1826.79	1826.79	0.12	0.00011	HCD (High Energy Collision Dissociation)	30	MS2	0	54	26.3159	11262	CM_KO_5_001.raw	8.242e-06	413152	26.46	K.THTTALAGRSPSPASGR.R	[286-302]	2xPhospho [S295; S297]	2xPhospho [S295; S297]
Sequest HT (A2)	Unambiguous	Q9UQ35-3; Q9UQ35; Q9UQ35-2	1	0.162	0	1	1	Homo sapiens (SwissProt TaxID=9606)	1826.79	1826.79	0.12	7e-05	HCD (High Energy Collision Dissociation)	30	MS2	22.9234	38.248	26.2965	11250	CM_KO_5_001.raw	6.176e-06	3.89605e+06	26.45	K.THTTALAGRSPSPASGR.R	[286-302]	2xPhospho [S295; S297]	2xPhospho [S295; S297]
Sequest HT (A2)	Unambiguous	Q9UQ35; Q9UQ35-2	0	0.0347	0	1	1	Homo sapiens (SwissProt TaxID=9606)	2056.86	2056.86	0.49	0.00033	HCD (High Energy Collision Dissociation)	30	MS2	44.3769	54	20.8587	7415	CM_KO_5_001.raw	5.978e-09	331053	20.93	R.HASSSPESPKPAPAPGSHR.E	[433-451]	2xPhospho [S437; S440]	2xPhospho [S437; S440]
Sequest HT (A2)	Unambiguous	Q9UQ35; Q9UQ35-2	0	0.1166	0	1	1	Homo sapiens (SwissProt TaxID=9606)	1394.59	1394.59	-0.77	-0.00054	HCD (High Energy Collision Dissociation)	30	MS2	35.6785	54	18.73	5900	CM_KO_5_001.raw	4.277e-06	521094	18.8	R.QSHSESPSLQSK.S	[1078-1089]	1xPhospho [S1083]	1xPhospho [S1083]
Sequest HT (A2)	Unambiguous	Q9UQ35; Q9UQ35-2	0	0.4507	0	1	1	Homo sapiens (SwissProt TaxID=9606)	2061.85	2061.85	-0.73	-0.0005	HCD (High Energy Collision Dissociation)	30	MS2	92.1758	54	38.6277	19870	CM_KO_5_001.raw	3.326e-05	241481	38.77	R.SGSSQELDVKPSASPQER.S	[1539-1556]	2xPhospho [S1542; S1550]	2xPhospho [S1542; S1550]
Sequest HT (A2)	Unambiguous	Q9UQ35; Q9UQ35-2	0	0.51	0	1	1	Homo sapiens (SwissProt TaxID=9606)	2061.85	2061.85	0.49	0.00051	HCD (High Energy Collision Dissociation)	30	MS2	18.9325	54	38.6264	19869	CM_KO_5_001.raw	3.717e-05	305025	38.77	R.SGSSQELDVKPSASPQER.S	[1539-1556]	2xPhospho [S1542; S1550]	2xPhospho [S1542; S1550]
Sequest HT (A2)	Unambiguous	Q9UQ35; Q9UQ35-2	1	0.5265	0	1	1	Homo sapiens (SwissProt TaxID=9606)	2212.94	2212.93	0.71	0.00053	HCD (High Energy Collision Dissociation)	30	MS2	16.8586	54	37.5089	19094	CM_KO_5_001.raw	2.042e-07	11060573	37.25	K.AQTPPGPSLSGSKSPCPQEK.S	[1001-1020]	2xPhospho [T1003; S1014]	2xPhospho [T1003; S1014]
Sequest HT (A2)	Unambiguous	Q9UQ35; Q9UQ35-2	0	0.7293	0	1	2	Homo sapiens (SwissProt TaxID=9606)	2061.85	2061.85	-0.34	-0.00035	HCD (High Energy Collision Dissociation)	30	MS2	14.5034	54	40.3067	21046	CM_KO_5_001.raw	1.547e-05	82378.1	40.26	R.SGSSQELDVKPSASPQER.S	[1539-1556]	2xPhospho [S1541; S1542]	2xPhospho [S1541; S1542]
Sequest HT (A2)	Unambiguous	Q9UQ35; Q9UQ35-2	0	0.7293	0	1	1	Homo sapiens (SwissProt TaxID=9606)	2061.85	2061.85	-0.34	-0.00035	HCD (High Energy Collision Dissociation)	30	MS2	14.5034	54	40.3067	21046	CM_KO_5_001.raw	1.547e-05	82378.1	40.26	R.SGSSQELDVKPSASPQER.S	[1539-1556]	2xPhospho [S1539; S1541]	2xPhospho [S1539; S1541]
Sequest HT (A2)	Unambiguous	Q9UQ35-3; Q9UQ35; Q9UQ35-2	0	0.0183	0	1	1	Homo sapiens (SwissProt TaxID=9606)	2715.18	2715.18	0.2	0.00018	HCD (High Energy Collision Dissociation)	30	MS2	33.102	54	41.3571	21780	CM_KO_5_001.raw	9.924e-08	801971	41.42	R.GEGDAPFSEPGTTSTQRPSSPETATK.Q	[304-329]	1xPhospho [S323]	1xPhospho [S323]
Sequest HT (A2)	Unambiguous	Q9UQ35; Q9UQ35-2	1	0.0205	0	1	1	Homo sapiens (SwissProt TaxID=9606)	2683.19	2683.19	-0.08	-7e-05	HCD (High Energy Collision Dissociation)	30	MS2	55.5064	54	40.2082	20977	CM_KO_5_001.raw	2.443e-06	250827	40.3	K.SGTPPRQGSITSPQANEQSVTPQR.R	[846-869]	2xPhospho [T848; T856]	2xPhospho [T848; T856]
Sequest HT (A2)	Unambiguous	Q9UQ35; Q9UQ35-2	2	0.2868	0	1	1	Homo sapiens (SwissProt TaxID=9606)	2839.29	2839.29	-0.31	-0.00022	HCD (High Energy Collision Dissociation)	30	MS2	29.1385	54	33.7471	16463	CM_KO_5_001.raw	4.017e-06	565106	33.8	K.SGTPPRQGSITSPQANEQSVTPQRR.S	[846-870]	2xPhospho [T848; S864]	2xPhospho [T848; S864]
Sequest HT (A2)	Unambiguous	Q9UQ35; Q9UQ35-2	0	0.2342	0	1	1	Homo sapiens (SwissProt TaxID=9606)	1776.67	1776.67	-0.01	-1e-05	HCD (High Energy Collision Dissociation)	30	MS2	63.2418	54	36.7919	18592	CM_KO_5_001.raw	1.74e-06	301097	36.87	R.SSGHSSSELSPDAVEK.A	[1378-1393]	2xPhospho [S1384; S1387]	2xPhospho [S1384; S1387]
Sequest HT (A2)	Unambiguous	Q9UQ35; Q9UQ35-2	0	0.1074	0	1	1	Homo sapiens (SwissProt TaxID=9606)	1776.67	1776.67	0.1	9e-05	HCD (High Energy Collision Dissociation)	30	MS2	39.6812	54	36.7366	18553	CM_KO_5_001.raw	4.037e-07	967534	36.87	R.SSGHSSSELSPDAVEK.A	[1378-1393]	2xPhospho [S1384; S1387]	2xPhospho [S1384; S1387]
Sequest HT (A2)	Unambiguous	Q9UQ35; Q9UQ35-2	2	0.0609	0	1	1	Homo sapiens (SwissProt TaxID=9606)	2919.25	2919.25	0.02	1e-05	HCD (High Energy Collision Dissociation)	30	MS2	35.388	54	36.5157	18400	CM_KO_5_001.raw	9.199e-06	1.00668e+06	36.64	K.SGTPPRQGSITSPQANEQSVTPQRR.S	[846-870]	3xPhospho [T848; T856; T866]	3xPhospho [T848; T856; T866]
Sequest HT (A2)	Unambiguous	Q9UQ35; Q9UQ35-2	0		0.003	3	3	Homo sapiens (SwissProt TaxID=9606)	1981.89	1981.89	0.29	0.00029	HCD (High Energy Collision Dissociation)	30	MS2	59.9587	54	34.613	17069	CM_KO_5_001.raw	2.493e-06	87134.6	34.68	R.SGSSQELDVKPSASPQER.S	[1539-1556]	1xPhospho [S1539]	1xPhospho [S1539]
Sequest HT (A2)	Unambiguous	Q9UQ35; Q9UQ35-2	0	0.0179	0	1	2	Homo sapiens (SwissProt TaxID=9606)	1981.89	1981.89	0.44	0.00029	HCD (High Energy Collision Dissociation)	30	MS2	85.3823	54	34.6051	17063	CM_KO_5_001.raw	4.684e-06	157749	34.64	R.SGSSQELDVKPSASPQER.S	[1539-1556]	1xPhospho [S1539]	1xPhospho [S1539]
Sequest HT (A2)	Unambiguous	Q9UQ35; Q9UQ35-2	0	0.0179	0	1	1	Homo sapiens (SwissProt TaxID=9606)	1981.89	1981.89	0.44	0.00029	HCD (High Energy Collision Dissociation)	30	MS2	85.3823	54	34.6051	17063	CM_KO_5_001.raw	4.684e-06	157749	34.64	R.SGSSQELDVKPSASPQER.S	[1539-1556]	1xPhospho [S1541]	1xPhospho [S1541]
Sequest HT (A2)	Unambiguous	Q9UQ35; Q9UQ35-2	0		0.0034	3	3	Homo sapiens (SwissProt TaxID=9606)	1981.88	1981.89	-1.25	-0.00124	HCD (High Energy Collision Dissociation)	30	MS2	45.3279	54	34.5568	16831	CM_PANC1_5_001.raw	4.582e-06	112129	34.64	R.SGSSQELDVKPSASPQER.S	[1539-1556]	1xPhospho [S1539]	1xPhospho [S1539]
Sequest HT (A2)	Unambiguous	Q9UQ35-3; Q9UQ35; Q9UQ35-2	1	0.0221	0	1	1	Homo sapiens (SwissProt TaxID=9606)	2871.28	2871.28	0.17	0.00016	HCD (High Energy Collision Dissociation)	30	MS2	33.2278	54	38.3562	19506	CM_PANC1_5_001.raw	5.025e-07	860478	38.41	R.RGEGDAPFSEPGTTSTQRPSSPETATK.Q	[303-329]	1xPhospho [S323]	1xPhospho [S323]
Sequest HT (A2)	Unambiguous	Q9UQ35; Q9UQ35-2	0	0.0988	0	1	1	Homo sapiens (SwissProt TaxID=9606)	1776.67	1776.67	0.24	0.00022	HCD (High Energy Collision Dissociation)	30	MS2	42.3771	54	36.7467	18371	CM_PANC1_5_001.raw	9.826e-06	862901	36.9	R.SSGHSSSELSPDAVEK.A	[1378-1393]	2xPhospho [S1384; S1387]	2xPhospho [S1384; S1387]
Sequest HT (A2)	Unambiguous	Q9UQ35; Q9UQ35-2	1	0.0659	0	1	1	Homo sapiens (SwissProt TaxID=9606)	2164.02	2164.01	0.58	0.00042	HCD (High Energy Collision Dissociation)	30	MS2	58.6199	54	31.0429	14370	CM_PANC1_5_001.raw	8.145e-06	929336	31.17	R.QGSITSPQANEQSVTPQRR.S	[852-870]	1xPhospho [T866]	1xPhospho [T866]
Sequest HT (A2)	Unambiguous	Q9UQ35; Q9UQ35-2	1	0.0182	0	1	1	Homo sapiens (SwissProt TaxID=9606)	2304.98	2304.99	-0.66	-0.0005	HCD (High Energy Collision Dissociation)	30	MS2	81.7431	54	33.7488	16263	CM_PANC1_5_001.raw	2.189e-05	111721	33.76	R.SRSGSSQELDVKPSASPQER.S	[1537-1556]	2xPhospho [S1537; S1539]	2xPhospho [S1537; S1539]
Sequest HT (A2)	Unambiguous	Q9UQ35-3; Q9UQ35; Q9UQ35-2	1	0.0178	0	1	1	Homo sapiens (SwissProt TaxID=9606)	2871.28	2871.28	0.04	3e-05	HCD (High Energy Collision Dissociation)	30	MS2	66.0798	54	38.3765	19514	CM_PANC1_5_001.raw	1.45e-07	254182	38.4	R.RGEGDAPFSEPGTTSTQRPSSPETATK.Q	[303-329]	1xPhospho [S322]	1xPhospho [S322]
Sequest HT (A2)	Unambiguous	Q9UQ35-3; Q9UQ35; Q9UQ35-2	0	0.4861	0	1	1	Homo sapiens (SwissProt TaxID=9606)	1578.86	1578.86	-0.23	-0.00012	HCD (High Energy Collision Dissociation)	30	MS2	19.2812	54	46.2418	25048	CM_PANC1_5_001.raw	1.423e-05	80069.7	46.33	K.QPAPEPPKPYSLVR.E	[162-175]
Sequest HT (A2)	Unambiguous	Q9UQ35; Q9UQ35-2	0	0.066	0	1	1	Homo sapiens (SwissProt TaxID=9606)	2007.91	2007.91	0.39	0.00039	HCD (High Energy Collision Dissociation)	30	MS2	63.0651	54	39.7024	20446	CM_PANC1_5_001.raw	6.185e-07	63696.1	39.72	R.QGSITSPQANEQSVTPQR.R	[852-869]	1xPhospho [S857]	1xPhospho [S857]
Sequest HT (A2)	Unambiguous	Q9UQ35; Q9UQ35-2	0	0.7477	0	1	2	Homo sapiens (SwissProt TaxID=9606)	2061.86	2061.85	1.43	0.00147	HCD (High Energy Collision Dissociation)	30	MS2	12.5937	54	40.339	20894	CM_PANC1_5_001.raw	3.733e-06	89576.4	40.37	R.SGSSQELDVKPSASPQER.S	[1539-1556]	2xPhospho [S1539; S1541]	2xPhospho [S1539; S1541]
Sequest HT (A2)	Unambiguous	Q9UQ35; Q9UQ35-2	0	0.7477	0	1	1	Homo sapiens (SwissProt TaxID=9606)	2061.86	2061.85	1.43	0.00147	HCD (High Energy Collision Dissociation)	30	MS2	12.5937	54	40.339	20894	CM_PANC1_5_001.raw	3.733e-06	89576.4	40.37	R.SGSSQELDVKPSASPQER.S	[1539-1556]	2xPhospho [S1541; S1542]	2xPhospho [S1541; S1542]
Sequest HT (A2)	Unambiguous	Q9UQ35; Q9UQ35-2	1	0.0671	0	1	1	Homo sapiens (SwissProt TaxID=9606)	2683.19	2683.19	-0.51	-0.00046	HCD (High Energy Collision Dissociation)	30	MS2	57.2608	54	40.2488	20831	CM_PANC1_5_001.raw	1.54e-05	218461	40.44	K.SGTPPRQGSITSPQANEQSVTPQR.R	[846-869]	2xPhospho [S846; S854]	2xPhospho [S846; S854]
Sequest HT (A2)	Unambiguous	Q9UQ35; Q9UQ35-2	0	0.4731	0	1	1	Homo sapiens (SwissProt TaxID=9606)	2061.85	2061.85	0.98	0.00101	HCD (High Energy Collision Dissociation)	30	MS2	56.0213	54	38.742	19769	CM_PANC1_5_001.raw	4.845e-06	406062	38.87	R.SGSSQELDVKPSASPQER.S	[1539-1556]	2xPhospho [S1542; S1550]	2xPhospho [S1542; S1550]
Sequest HT (A2)	Unambiguous	Q9UQ35; Q9UQ35-2	0	0.5672	0	1	1	Homo sapiens (SwissProt TaxID=9606)	2061.85	2061.85	0.15	0.0001	HCD (High Energy Collision Dissociation)	30	MS2	72.9279	54	38.7644	19783	CM_PANC1_5_001.raw	8.824e-07	185651	38.87	R.SGSSQELDVKPSASPQER.S	[1539-1556]	2xPhospho [S1542; S1550]	2xPhospho [S1542; S1550]
Sequest HT (A2)	Unambiguous	Q9UQ35; Q9UQ35-2	0	0.0203	0	1	1	Homo sapiens (SwissProt TaxID=9606)	2087.88	2087.88	-0.86	-0.0009	HCD (High Energy Collision Dissociation)	30	MS2	43.8037	54	42.454	22385	CM_PANC1_5_001.raw	6.734e-06	169052	42.44	R.QGSITSPQANEQSVTPQR.R	[852-869]	2xPhospho [T856; T866]	2xPhospho [T856; T866]
Sequest HT (A2)	Unambiguous	Q9UQ35-3; Q9UQ35; Q9UQ35-2	0	0.0326	0	1	1	Homo sapiens (SwissProt TaxID=9606)	2715.18	2715.18	0.42	0.00038	HCD (High Energy Collision Dissociation)	30	MS2	50.9556	54	41.3283	21592	CM_PANC1_5_001.raw	1.45e-06	1.52096e+06	41.43	R.GEGDAPFSEPGTTSTQRPSSPETATK.Q	[304-329]	1xPhospho [S323]	1xPhospho [S323]
Sequest HT (A2)	Unambiguous	Q9UQ35-3; Q9UQ35; Q9UQ35-2	1	0.0665	0	1	1	Homo sapiens (SwissProt TaxID=9606)	2951.25	2951.25	0.29	0.00028	HCD (High Energy Collision Dissociation)	30	MS2	26.65	54	41.3205	21586	CM_PANC1_5_001.raw	9.384e-09	1.1253e+06	41.42	R.RGEGDAPFSEPGTTSTQRPSSPETATK.Q	[303-329]	2xPhospho [S322; S323]	2xPhospho [S322; S323]
Sequest HT (A2)	Unambiguous	Q9UQ35; Q9UQ35-2	0	0.0255	0	1	1	Homo sapiens (SwissProt TaxID=9606)	2443.06	2443.06	-0.11	-0.00014	HCD (High Energy Collision Dissociation)	30	MS2	32.6147	54	78.2735	47752	CM_PANC1_4_002.raw	2.301e-05	48791.4	78.33	K.EQNSALPTSSQDEELMEVVEK.S	[1224-1244]	1xPhospho [S1233]	1xPhospho [S1233]
Sequest HT (A2)	Unambiguous	Q9UQ35-3; Q9UQ35; Q9UQ35-2	2	0.2099	0	1	1	Homo sapiens (SwissProt TaxID=9606)	1982.9	1982.9	-0.02	-2e-05	HCD (High Energy Collision Dissociation)	30	MS2	14.2113	54	24.8134	9962	CM_PANC1_5_001.raw	2.939e-05	396470	24.92	K.THTTALAGRSPSPASGRR.G	[286-303]	2xPhospho [S295; S297]	2xPhospho [S295; S297]
Sequest HT (A2)	Unambiguous	Q9UQ35; Q9UQ35-2	1	0.2928	0	1	1	Homo sapiens (SwissProt TaxID=9606)	1475.59	1475.59	0.04	3e-05	HCD (High Energy Collision Dissociation)	30	MS2	68.3237	54	25.6198	10535	CM_PANC1_5_001.raw	3.014e-05			R.SRSPSSPELNNK.C	[1497-1508]	2xPhospho [S1497; S1499]	2xPhospho [S1497; S1499]
Sequest HT (A2)	Unambiguous	Q9UQ35; Q9UQ35-2	1	0.2801	0	1	1	Homo sapiens (SwissProt TaxID=9606)	1555.56	1555.56	0.63	0.00049	HCD (High Energy Collision Dissociation)	30	MS2	59.7582	54	27.753	12045	CM_PANC1_5_001.raw	3.3e-05	1.3291e+06	28.05	R.SRSPSSPELNNK.C	[1497-1508]	3xPhospho [S1497; S1499; S1501]	3xPhospho [S1497; S1499; S1501]
Sequest HT (A2)	Unambiguous	Q9UQ35-3; Q9UQ35; Q9UQ35-2	1	0.2122	0	1	1	Homo sapiens (SwissProt TaxID=9606)	1826.8	1826.79	0.64	0.00039	HCD (High Energy Collision Dissociation)	30	MS2	8.69074	17.024	26.1472	10912	CM_PANC1_5_001.raw	1.529e-05	4.13649e+06	26.11	K.THTTALAGRSPSPASGR.R	[286-302]	2xPhospho [S295; S297]	2xPhospho [S295; S297]
Sequest HT (A2)	Unambiguous	Q9UQ35-3; Q9UQ35; Q9UQ35-2	1	0.2364	0	1	1	Homo sapiens (SwissProt TaxID=9606)	1826.8	1826.79	0.32	0.00029	HCD (High Energy Collision Dissociation)	30	MS2	36.3797	54	26.0137	10815	CM_PANC1_5_001.raw	9.542e-07	847074	26.1	K.THTTALAGRSPSPASGR.R	[286-302]	2xPhospho [S295; S297]	2xPhospho [S295; S297]
Sequest HT (A2)	Unambiguous	Q9UQ35; Q9UQ35-2	0	0.1503	0	1	1	Homo sapiens (SwissProt TaxID=9606)	1394.6	1394.59	0.38	0.00026	HCD (High Energy Collision Dissociation)	30	MS2	43.2283	54	18.6849	5676	CM_PANC1_5_001.raw	4.423e-06	513073	18.79	R.QSHSESPSLQSK.S	[1078-1089]	1xPhospho [S1083]	1xPhospho [S1083]
Sequest HT (A2)	Unambiguous	Q9UQ35; Q9UQ35-2	0	0.095	0	1	1	Homo sapiens (SwissProt TaxID=9606)	3092.31	3092.32	-0.59	-0.00061	HCD (High Energy Collision Dissociation)	30	MS2	14.9022	54	66.9776	39602	CM_PANC1_5_001.raw	5.784e-06	505416	67.16	R.HGGSPQPLATTPLSQEPVNPPSEASPTR.D	[374-401]	3xPhospho [T383; S395; S398]	3xPhospho [T383; S395; S398]
Sequest HT (A2)	Unambiguous	Q9UQ35; Q9UQ35-2	0	0.4646	0	1	1	Homo sapiens (SwissProt TaxID=9606)	1362.57	1362.57	0.28	0.00019	HCD (High Energy Collision Dissociation)	30	MS2	63.7413	54	69.2716	41160	CM_PANC1_5_001.raw	4.771e-05	48690	69.31	R.ENSFGSPLEFR.N	[1324-1334]	1xPhospho [S1326]	1xPhospho [S1326]
Sequest HT (A2)	Unambiguous	Q9UQ35; Q9UQ35-2	1	0.0483	0	1	1	Homo sapiens (SwissProt TaxID=9606)	2259.04	2259.04	-0.13	-0.0001	HCD (High Energy Collision Dissociation)	30	MS2	58.629	54	68.8405	40871	CM_PANC1_5_001.raw	1.522e-07	135072	68.89	K.ELSNSPLRENSFGSPLEFR.N	[1316-1334]	1xPhospho [S1320]	1xPhospho [S1320]
Sequest HT (A2)	Unambiguous	Q9UQ35; Q9UQ35-2	0	0.1545	0	1	2	Homo sapiens (SwissProt TaxID=9606)	1995.92	1995.92	0.03	3e-05	HCD (High Energy Collision Dissociation)	30	MS2	59.0738	54	64.7344	38034	CM_PANC1_5_001.raw	2.658e-08	149229	64.85	K.AGMSSNQSISSPVLDAVPR.T	[1394-1412]	1xPhospho [S1404]	1xPhospho [S1404]
Sequest HT (A2)	Unambiguous	Q9UQ35; Q9UQ35-2	0	0.1545	0	1	1	Homo sapiens (SwissProt TaxID=9606)	1995.92	1995.92	0.03	3e-05	HCD (High Energy Collision Dissociation)	30	MS2	59.0738	54	64.7344	38034	CM_PANC1_5_001.raw	2.658e-08	149229	64.85	K.AGMSSNQSISSPVLDAVPR.T	[1394-1412]	1xPhospho [S1403]	1xPhospho [S1403]
Sequest HT (A2)	Unambiguous	Q9UQ35; Q9UQ35-2	1	0.0971	0	1	1	Homo sapiens (SwissProt TaxID=9606)	2339.01	2339.01	0.29	0.00023	HCD (High Energy Collision Dissociation)	30	MS2	77.6948	54	77.5083	46278	CM_PANC1_5_001.raw	4.157e-05	286616	77.69	K.ELSNSPLRENSFGSPLEFR.N	[1316-1334]	2xPhospho [S1318; S1320]	2xPhospho [S1318; S1320]
Sequest HT (A2)	Unambiguous	Q9UQ35; Q9UQ35-2	0	0.7727	0	1	1	Homo sapiens (SwissProt TaxID=9606)	2276.08	2276.08	0.83	0.00094	HCD (High Energy Collision Dissociation)	30	MS2	51.4337	54	78.1308	46650	CM_PANC1_5_001.raw	1.728e-05	48109.2	78.24	K.EDLNGPFLNQLETDPSLDMK.E	[1353-1372]
Sequest HT (A2)	Unambiguous	Q9UQ35; Q9UQ35-2	0	0.114	0	1	1	Homo sapiens (SwissProt TaxID=9606)	2075.89	2075.89	0.19	0.00019	HCD (High Energy Collision Dissociation)	30	MS2	20.9804	54	74.5512	44562	CM_PANC1_5_001.raw	5.164e-07	342446	74.54	K.AGMSSNQSISSPVLDAVPR.T	[1394-1412]	2xPhospho [S1401; S1403]	2xPhospho [S1401; S1403]
Sequest HT (A2)	Unambiguous	Q9UQ35-3; Q9UQ35; Q9UQ35-2	0	0.5486	0	1	3	Homo sapiens (SwissProt TaxID=9606)	1799.86	1799.86	0.51	0.00046	HCD (High Energy Collision Dissociation)	30	MS2	24.2333	54	62.1059	36183	CM_PANC1_5_001.raw	2.111e-05	87012.3	62.11	R.SSTGPEPPAPTPLLAER.H	[357-373]	1xPhospho [S357]	1xPhospho [S357]
Sequest HT (A2)	Unambiguous	Q9UQ35; Q9UQ35-2	1	0.1089	0	1	1	Homo sapiens (SwissProt TaxID=9606)	1616.61	1616.61	0.52	0.00042	HCD (High Energy Collision Dissociation)	30	MS2	18.1892	54	52.7754	29634	CM_PANC1_5_001.raw	9.635e-06	1.65077e+06	52.49	R.SRSSSPVTELASR.S	[1099-1111]	3xPhospho [S1099; S1101; S1102]	3xPhospho [S1099; S1101; S1102]
Sequest HT (A2)	Unambiguous	Q9UQ35-3; Q9UQ35; Q9UQ35-2	1	0.152	0	1	1	Homo sapiens (SwissProt TaxID=9606)	3125.37	3125.37	-0.59	-0.00061	HCD (High Energy Collision Dissociation)	30	MS2	35.4455	54	60.2915	34907	CM_PANC1_5_001.raw	6.928e-11	1.51564e+06	60.37	K.SATRPSPSPERSSTGPEPPAPTPLLAER.H	[346-373]	3xPhospho [S351; S353; S357]	3xPhospho [S351; S353; S357]
Sequest HT (A2)	Unambiguous	Q9UQ35; Q9UQ35-2	0	0.624	0	1	1	Homo sapiens (SwissProt TaxID=9606)	1282.61	1282.61	0.05	3e-05	HCD (High Energy Collision Dissociation)	30	MS2	61.3437	54	60.0816	34758	CM_PANC1_5_001.raw	3.796e-05			R.ENSFGSPLEFR.N	[1324-1334]
Sequest HT (A2)	Unambiguous	Q9UQ35; Q9UQ35-2	0	0.0653	0	1	1	Homo sapiens (SwissProt TaxID=9606)	3012.35	3012.35	-0.24	-0.00024	HCD (High Energy Collision Dissociation)	30	MS2	82.9245	54	59.2704	34184	CM_PANC1_5_001.raw	2.758e-05	2.34178e+06	59.59	R.HGGSPQPLATTPLSQEPVNPPSEASPTR.D	[374-401]	2xPhospho [T383; S398]	2xPhospho [T383; S398]
Sequest HT (A2)	Unambiguous	Q9UQ35-3; Q9UQ35; Q9UQ35-2	0	0.5486	0	1	2	Homo sapiens (SwissProt TaxID=9606)	1799.86	1799.86	0.51	0.00046	HCD (High Energy Collision Dissociation)	30	MS2	24.2333	54	62.1059	36183	CM_PANC1_5_001.raw	2.111e-05	87012.3	62.11	R.SSTGPEPPAPTPLLAER.H	[357-373]	1xPhospho [T359]	1xPhospho [T359]
Sequest HT (A2)	Unambiguous	Q9UQ35-3; Q9UQ35; Q9UQ35-2	0	0.5486	0	1	1	Homo sapiens (SwissProt TaxID=9606)	1799.86	1799.86	0.51	0.00046	HCD (High Energy Collision Dissociation)	30	MS2	24.2333	54	62.1059	36183	CM_PANC1_5_001.raw	2.111e-05	87012.3	62.11	R.SSTGPEPPAPTPLLAER.H	[357-373]	1xPhospho [S358]	1xPhospho [S358]
Sequest HT (A2)	Unambiguous	Q9UQ35	0	0.7941	0	1	1	Homo sapiens (SwissProt TaxID=9606)	1310.58	1310.58	-0.6	-0.0004	HCD (High Energy Collision Dissociation)	30	MS2	48.6237	54	57.6565	33049	CM_PANC1_5_001.raw	6.515e-06	389344	57.75	R.SPGMLEPLGSSR.T	[2132-2143]	1xPhospho [S2132]	1xPhospho [S2132]
Sequest HT (A2)	Unambiguous	Q9UQ35; Q9UQ35-2	1	0.0799	0	1	1	Homo sapiens (SwissProt TaxID=9606)	2164.01	2164.01	-0.63	-0.00046	HCD (High Energy Collision Dissociation)	30	MS2	59.339	54	31.0164	14992	CM_PANC1_4_002.raw	5.036e-06	781088	31.12	R.QGSITSPQANEQSVTPQRR.S	[852-870]	1xPhospho [T866]	1xPhospho [T866]
Sequest HT (A2)	Unambiguous	Q9UQ35; Q9UQ35-2	1	0.023	0	1	1	Homo sapiens (SwissProt TaxID=9606)	2304.98	2304.99	-1.12	-0.00086	HCD (High Energy Collision Dissociation)	30	MS2	53.8809	54	33.6822	16836	CM_PANC1_4_002.raw	3.898e-05	155990	33.76	R.SRSGSSQELDVKPSASPQER.S	[1537-1556]	2xPhospho [S1541; S1542]	2xPhospho [S1541; S1542]
Sequest HT (A2)	Unambiguous	Q9UQ35; Q9UQ35-2	0	0.6828	0	1	3	Homo sapiens (SwissProt TaxID=9606)	1981.89	1981.89	-0.18	-0.00018	HCD (High Energy Collision Dissociation)	30	MS2	60.9396	54	34.5444	17437	CM_PANC1_4_002.raw	1.333e-06	90678.5	34.59	R.SGSSQELDVKPSASPQER.S	[1539-1556]	1xPhospho [S1539]	1xPhospho [S1539]
Sequest HT (A2)	Unambiguous	Q9UQ35; Q9UQ35-2	0	0.6828	0	1	2	Homo sapiens (SwissProt TaxID=9606)	1981.89	1981.89	-0.18	-0.00018	HCD (High Energy Collision Dissociation)	30	MS2	60.9396	54	34.5444	17437	CM_PANC1_4_002.raw	1.333e-06	90678.5	34.59	R.SGSSQELDVKPSASPQER.S	[1539-1556]	1xPhospho [S1542]	1xPhospho [S1542]
Sequest HT (A2)	Unambiguous	Q9UQ35; Q9UQ35-2	0	0.6828	0	1	1	Homo sapiens (SwissProt TaxID=9606)	1981.89	1981.89	-0.18	-0.00018	HCD (High Energy Collision Dissociation)	30	MS2	60.9396	54	34.5444	17437	CM_PANC1_4_002.raw	1.333e-06	90678.5	34.59	R.SGSSQELDVKPSASPQER.S	[1539-1556]	1xPhospho [S1541]	1xPhospho [S1541]
Sequest HT (A2)	Unambiguous	Q9UQ35; Q9UQ35-2	0	0.0034	0	1	1	Homo sapiens (SwissProt TaxID=9606)	1981.89	1981.89	-0.28	-0.00018	HCD (High Energy Collision Dissociation)	30	MS2	95.8914	54	34.5126	17416	CM_PANC1_4_002.raw	3.401e-06	150997	34.6	R.SGSSQELDVKPSASPQER.S	[1539-1556]	1xPhospho [S1541]	1xPhospho [S1541]
Sequest HT (A2)	Unambiguous	Q9UQ35; Q9UQ35-2	1	0.1397	0	1	1	Homo sapiens (SwissProt TaxID=9606)	1555.56	1555.56	-0.18	-0.00014	HCD (High Energy Collision Dissociation)	30	MS2	9.61889	54	27.5315	12571	CM_PANC1_4_002.raw	3.292e-05	2.76049e+06	27.78	R.SRSPSSPELNNK.C	[1497-1508]	3xPhospho [S1497; S1499; S1501]	3xPhospho [S1497; S1499; S1501]
Sequest HT (A2)	Unambiguous	Q9UQ35-3; Q9UQ35; Q9UQ35-2	1	0.1988	0	1	1	Homo sapiens (SwissProt TaxID=9606)	1826.79	1826.79	-0.33	-0.0003	HCD (High Energy Collision Dissociation)	30	MS2	6.90361	54	26.163	11625	CM_PANC1_4_002.raw	2.353e-07	829437	26.22	K.THTTALAGRSPSPASGR.R	[286-302]	2xPhospho [S295; S297]	2xPhospho [S295; S297]
Sequest HT (A2)	Unambiguous	Q9UQ35-3; Q9UQ35; Q9UQ35-2	1	0.2193	0	1	1	Homo sapiens (SwissProt TaxID=9606)	1826.79	1826.79	-0.74	-0.00045	HCD (High Energy Collision Dissociation)	30	MS2	40.8468	54	26.1162	11592	CM_PANC1_4_002.raw	2.896e-07	7.91377e+06	26.23	K.THTTALAGRSPSPASGR.R	[286-302]	2xPhospho [S295; S297]	2xPhospho [S295; S297]
Sequest HT (A2)	Unambiguous	Q9UQ35-3; Q9UQ35; Q9UQ35-2	1	0.033	0	1	2	Homo sapiens (SwissProt TaxID=9606)	2951.24	2951.25	-0.25	-0.00018	HCD (High Energy Collision Dissociation)	30	MS2	52.4522	54	41.4112	22224	CM_PANC1_4_002.raw	2.84e-05	187364	41.43	R.RGEGDAPFSEPGTTSTQRPSSPETATK.Q	[303-329]	2xPhospho [S322; S323]	2xPhospho [S322; S323]
Sequest HT (A2)	Unambiguous	Q9UQ35-3; Q9UQ35; Q9UQ35-2	1	0.033	0	1	1	Homo sapiens (SwissProt TaxID=9606)	2951.24	2951.25	-0.25	-0.00018	HCD (High Energy Collision Dissociation)	30	MS2	52.4522	54	41.4112	22224	CM_PANC1_4_002.raw	2.84e-05	187364	41.43	R.RGEGDAPFSEPGTTSTQRPSSPETATK.Q	[303-329]	2xPhospho [S317; S322]	2xPhospho [S317; S322]
Sequest HT (A2)	Unambiguous	Q9UQ35; Q9UQ35-2	0	0.0217	0	1	1	Homo sapiens (SwissProt TaxID=9606)	2061.86	2061.85	2.26	0.00155	HCD (High Energy Collision Dissociation)	30	MS2	61.0403	54	40.2787	21434	CM_PANC1_4_002.raw	2.094e-06	98911.3	40.3	R.SGSSQELDVKPSASPQER.S	[1539-1556]	2xPhospho [S1541; S1542]	2xPhospho [S1541; S1542]
Sequest HT (A2)	Unambiguous	Q9UQ35; Q9UQ35-2	0	0.7238	0	1	2	Homo sapiens (SwissProt TaxID=9606)	2061.85	2061.85	0.1	0.00011	HCD (High Energy Collision Dissociation)	30	MS2	55.3292	54	40.2735	21430	CM_PANC1_4_002.raw	2.142e-07	113851	40.33	R.SGSSQELDVKPSASPQER.S	[1539-1556]	2xPhospho [S1539; S1541]	2xPhospho [S1539; S1541]
Sequest HT (A2)	Unambiguous	Q9UQ35; Q9UQ35-2	0	0.7238	0	1	1	Homo sapiens (SwissProt TaxID=9606)	2061.85	2061.85	0.1	0.00011	HCD (High Energy Collision Dissociation)	30	MS2	55.3292	54	40.2735	21430	CM_PANC1_4_002.raw	2.142e-07	113851	40.33	R.SGSSQELDVKPSASPQER.S	[1539-1556]	2xPhospho [S1541; S1542]	2xPhospho [S1541; S1542]
Sequest HT (A2)	Unambiguous	Q9UQ35; Q9UQ35-2	1	0.5863	0	1	1	Homo sapiens (SwissProt TaxID=9606)	2763.16	2763.15	0.86	0.00079	HCD (High Energy Collision Dissociation)	30	MS2	48.5379	54	43.5707	23723	CM_PANC1_4_002.raw	1.995e-05	140897	43.68	K.SGTPPRQGSITSPQANEQSVTPQR.R	[846-869]	3xPhospho [S846; S854; S857]	3xPhospho [S846; S854; S857]
Sequest HT (A2)	Unambiguous	Q9UQ35; Q9UQ35-2	1	0.6332	0	1	1	Homo sapiens (SwissProt TaxID=9606)	2384.95	2384.95	0.49	0.00039	HCD (High Energy Collision Dissociation)	30	MS2	55.0869	54	37.272	19341	CM_PANC1_4_002.raw	1.572e-07	178654	37.56	R.SRSGSSQELDVKPSASPQER.S	[1537-1556]	3xPhospho [S1541; S1542; S1550]	3xPhospho [S1541; S1542; S1550]
Sequest HT (A2)	Unambiguous	Q9UQ35; Q9UQ35-2	1	0.5723	0	1	1	Homo sapiens (SwissProt TaxID=9606)	2212.93	2212.93	-0.08	-6e-05	HCD (High Energy Collision Dissociation)	30	MS2	9.87905	54	37.5677	19548	CM_PANC1_4_002.raw	2.11e-07	10287426	37.27	K.AQTPPGPSLSGSKSPCPQEK.S	[1001-1020]	2xPhospho [T1003; S1014]	2xPhospho [T1003; S1014]
Sequest HT (A2)	Unambiguous	Q9UQ35; Q9UQ35-2	0	0.0484	0	1	1	Homo sapiens (SwissProt TaxID=9606)	1776.67	1776.67	-0.05	-5e-05	HCD (High Energy Collision Dissociation)	30	MS2	8.1045	54	36.8228	19026	CM_PANC1_4_002.raw	6.038e-07	1.25784e+06	36.92	R.SSGHSSSELSPDAVEK.A	[1378-1393]	2xPhospho [S1384; S1387]	2xPhospho [S1384; S1387]
Sequest HT (A2)	Unambiguous	Q9UQ35; Q9UQ35-2	0	0.2585	0	1	1	Homo sapiens (SwissProt TaxID=9606)	1776.67	1776.67	-0.75	-0.00044	HCD (High Energy Collision Dissociation)	30	MS2	85.5148	54	36.8082	19018	CM_PANC1_4_002.raw	5.078e-06	434693	36.91	R.SSGHSSSELSPDAVEK.A	[1378-1393]	2xPhospho [S1384; S1387]	2xPhospho [S1384; S1387]
Sequest HT (A2)	Unambiguous	Q9UQ35; Q9UQ35-2	2	0.0579	0	1	1	Homo sapiens (SwissProt TaxID=9606)	2919.26	2919.25	0.91	0.00066	HCD (High Energy Collision Dissociation)	30	MS2	27.6586	54	36.6647	18918	CM_PANC1_4_002.raw	7.892e-07	1.01076e+06	36.71	K.SGTPPRQGSITSPQANEQSVTPQRR.S	[846-870]	3xPhospho [T848; T856; T866]	3xPhospho [T848; T856; T866]
Sequest HT (A2)	Unambiguous	Q9UQ35; Q9UQ35-2	0	0.5795	0	1	1	Homo sapiens (SwissProt TaxID=9606)	2061.85	2061.85	0.13	9e-05	HCD (High Energy Collision Dissociation)	30	MS2	45.9678	54	38.7901	20394	CM_PANC1_4_002.raw	2.418e-07	507477	38.8	R.SGSSQELDVKPSASPQER.S	[1539-1556]	2xPhospho [S1542; S1550]	2xPhospho [S1542; S1550]
Sequest HT (A2)	Unambiguous	Q9UQ35; Q9UQ35-2	0	0.4835	0	1	1	Homo sapiens (SwissProt TaxID=9606)	2061.85	2061.85	-0.49	-0.0005	HCD (High Energy Collision Dissociation)	30	MS2	19.0922	54	38.6924	20326	CM_PANC1_4_002.raw	8.902e-07	491862	38.8	R.SGSSQELDVKPSASPQER.S	[1539-1556]	2xPhospho [S1542; S1550]	2xPhospho [S1542; S1550]
Sequest HT (A2)	Unambiguous	Q9UQ35; Q9UQ35-2	0	0.6187	0	1	1	Homo sapiens (SwissProt TaxID=9606)	2061.85	2061.85	0.04	3e-05	HCD (High Energy Collision Dissociation)	30	MS2	87.17	54	38.6885	20323	CM_PANC1_4_002.raw	4.21e-07	507477	38.8	R.SGSSQELDVKPSASPQER.S	[1539-1556]	2xPhospho [S1542; S1550]	2xPhospho [S1542; S1550]
Sequest HT (A2)	Unambiguous	Q9UQ35; Q9UQ35-2	0		0.0054	2	2	Homo sapiens (SwissProt TaxID=9606)	2155.85	2155.85	0.42	0.00045	HCD (High Energy Collision Dissociation)	30	MS2	74.0148	54	91.9242	54668	CM_PANC1_4_001.raw	5.352e-05	47350	91.67	K.AGMSSNQSISSPVLDAVPR.T	[1394-1412]	3xPhospho [S1398; S1401; S1403]	3xPhospho [S1398; S1401; S1403]
Sequest HT (A2)	Unambiguous	Q9UQ35; Q9UQ35-2	0	0.0842	0	1	1	Homo sapiens (SwissProt TaxID=9606)	2075.89	2075.89	0.38	0.0004	HCD (High Energy Collision Dissociation)	30	MS2	17.7182	54	74.6275	45284	CM_PANC1_4_001.raw	1.268e-07	345145	74.53	K.AGMSSNQSISSPVLDAVPR.T	[1394-1412]	2xPhospho [S1401; S1403]	2xPhospho [S1401; S1403]
Sequest HT (A2)	Unambiguous	Q9UQ35; Q9UQ35-2	0	0.3276	0	1	3	Homo sapiens (SwissProt TaxID=9606)	1963.91	1963.9	0.7	0.00069	HCD (High Energy Collision Dissociation)	30	MS2	69.027	54	75.3345	45749	CM_PANC1_4_001.raw	2.874e-05	72616.4	75.43	K.SSTPPGESYFGVSSLQLK.G	[1041-1058]	1xPhospho [T1043]	1xPhospho [T1043]
Sequest HT (A2)	Unambiguous	Q9UQ35; Q9UQ35-2	0	0.3276	0	1	2	Homo sapiens (SwissProt TaxID=9606)	1963.91	1963.9	0.7	0.00069	HCD (High Energy Collision Dissociation)	30	MS2	69.027	54	75.3345	45749	CM_PANC1_4_001.raw	2.874e-05	72616.4	75.43	K.SSTPPGESYFGVSSLQLK.G	[1041-1058]	1xPhospho [S1041]	1xPhospho [S1041]
Sequest HT (A2)	Unambiguous	Q9UQ35; Q9UQ35-2	0	0.3276	0	1	1	Homo sapiens (SwissProt TaxID=9606)	1963.91	1963.9	0.7	0.00069	HCD (High Energy Collision Dissociation)	30	MS2	69.027	54	75.3345	45749	CM_PANC1_4_001.raw	2.874e-05	72616.4	75.43	K.SSTPPGESYFGVSSLQLK.G	[1041-1058]	1xPhospho [S1042]	1xPhospho [S1042]
Sequest HT (A2)	Unambiguous	Q9UQ35; Q9UQ35-2	0	0.2582	0	1	1	Homo sapiens (SwissProt TaxID=9606)	2136.83	2136.83	-0.04	-3e-05	HCD (High Energy Collision Dissociation)	30	MS2	17.8676	54	22.7171	9209	CM_PANC1_4_002.raw	1.776e-08	292099	22.85	R.HASSSPESPKPAPAPGSHR.E	[433-451]	3xPhospho [S435; S436; S437]	3xPhospho [S435; S436; S437]
Sequest HT (A2)	Unambiguous	Q9UQ35; Q9UQ35-2	1	0.172	0	1	1	Homo sapiens (SwissProt TaxID=9606)	1475.59	1475.59	-0.32	-0.00024	HCD (High Energy Collision Dissociation)	30	MS2	29.4636	54	22.466	9031	CM_PANC1_4_002.raw	2.086e-05	327010	22.51	R.SRSPSSPELNNK.C	[1497-1508]	2xPhospho [S1499; S1501]	2xPhospho [S1499; S1501]
Sequest HT (A2)	Unambiguous	Q9UQ35; Q9UQ35-2	0	0.049	0	1	1	Homo sapiens (SwissProt TaxID=9606)	2056.86	2056.86	-0.17	-0.00011	HCD (High Energy Collision Dissociation)	30	MS2	71.7196	54	20.8967	7972	CM_PANC1_4_002.raw	9.173e-07	570601	20.77	R.HASSSPESPKPAPAPGSHR.E	[433-451]	2xPhospho [S437; S440]	2xPhospho [S437; S440]
Sequest HT (A2)	Unambiguous	Q9UQ35; Q9UQ35-2	0	0.1987	0	1	1	Homo sapiens (SwissProt TaxID=9606)	2136.83	2136.83	-0.38	-0.00027	HCD (High Energy Collision Dissociation)	30	MS2	61.0774	54	20.8355	7931	CM_PANC1_4_002.raw	6.045e-06	232504	21.11	R.HASSSPESPKPAPAPGSHR.E	[433-451]	3xPhospho [S436; S437; S440]	3xPhospho [S436; S437; S440]
Sequest HT (A2)	Unambiguous	Q9UQ35; Q9UQ35-2	1	0.209	0	1	1	Homo sapiens (SwissProt TaxID=9606)	1475.59	1475.59	-1.15	-0.00085	HCD (High Energy Collision Dissociation)	30	MS2	36.0081	54	25.6108	11242	CM_PANC1_4_002.raw	1.074e-05	1.34005e+06	25.67	R.SRSPSSPELNNK.C	[1497-1508]	2xPhospho [S1497; S1499]	2xPhospho [S1497; S1499]
Sequest HT (A2)	Unambiguous	Q9UQ35; Q9UQ35-2	0	0.1811	0	1	1	Homo sapiens (SwissProt TaxID=9606)	3092.32	3092.32	0.79	0.00082	HCD (High Energy Collision Dissociation)	30	MS2	9.342	54	64.2438	38192	CM_PANC1_4_002.raw	1.81e-08	369907	64.38	R.HGGSPQPLATTPLSQEPVNPPSEASPTR.D	[374-401]	3xPhospho [S377; S387; S395]	3xPhospho [S377; S387; S395]
Sequest HT (A2)	Unambiguous	Q9UQ35; Q9UQ35-2	0	0.1872	0	1	1	Homo sapiens (SwissProt TaxID=9606)	3092.31	3092.32	-1.22	-0.00126	HCD (High Energy Collision Dissociation)	30	MS2	21.8348	54	66.8661	40022	CM_PANC1_4_002.raw	1.29e-07	618306	67.05	R.HGGSPQPLATTPLSQEPVNPPSEASPTR.D	[374-401]	3xPhospho [T383; S395; S398]	3xPhospho [T383; S395; S398]
Sequest HT (A2)	Unambiguous	Q9UQ35-3; Q9UQ35; Q9UQ35-2	1	0.0884	0	1	1	Homo sapiens (SwissProt TaxID=9606)	3125.37	3125.37	-0.54	-0.00042	HCD (High Energy Collision Dissociation)	30	MS2	15.0473	54	60.2336	35383	CM_PANC1_4_002.raw	8.066e-06	356412	60.25	K.SATRPSPSPERSSTGPEPPAPTPLLAER.H	[346-373]	3xPhospho [S351; S353; S357]	3xPhospho [S351; S353; S357]
Sequest HT (A2)	Unambiguous	Q9UQ35-3; Q9UQ35; Q9UQ35-2	1	0.1103	0	1	1	Homo sapiens (SwissProt TaxID=9606)	3125.37	3125.37	-0.75	-0.00078	HCD (High Energy Collision Dissociation)	30	MS2	3.22787	43.014	60.2259	35380	CM_PANC1_4_002.raw	5.21e-12	2.1406e+06	60.25	K.SATRPSPSPERSSTGPEPPAPTPLLAER.H	[346-373]	3xPhospho [S351; S353; S357]	3xPhospho [S351; S353; S357]
Sequest HT (A2)	Unambiguous	Q9UQ35; Q9UQ35-2	0	0.125	0	1	1	Homo sapiens (SwissProt TaxID=9606)	3092.32	3092.32	1.86	0.00192	HCD (High Energy Collision Dissociation)	30	MS2	14.2944	54	61.964	36589	CM_PANC1_4_002.raw	9.59e-07	595324	62.18	R.HGGSPQPLATTPLSQEPVNPPSEASPTR.D	[374-401]	3xPhospho [S377; S387; S395]	3xPhospho [S377; S387; S395]
Sequest HT (A2)	Unambiguous	Q9UQ35-3; Q9UQ35; Q9UQ35-2	0	0.0049	0	1	2	Homo sapiens (SwissProt TaxID=9606)	1799.86	1799.86	1.37	0.00123	HCD (High Energy Collision Dissociation)	30	MS2	66.2908	54	62.0001	36616	CM_PANC1_4_002.raw	2.537e-05	66580.7	61.99	R.SSTGPEPPAPTPLLAER.H	[357-373]	1xPhospho [T359]	1xPhospho [T359]
Sequest HT (A2)	Unambiguous	Q9UQ35-3; Q9UQ35; Q9UQ35-2	0	0.0049	0	1	1	Homo sapiens (SwissProt TaxID=9606)	1799.86	1799.86	1.37	0.00123	HCD (High Energy Collision Dissociation)	30	MS2	66.2908	54	62.0001	36616	CM_PANC1_4_002.raw	2.537e-05	66580.7	61.99	R.SSTGPEPPAPTPLLAER.H	[357-373]	1xPhospho [S358]	1xPhospho [S358]
Sequest HT (A2)	Unambiguous	Q9UQ35; Q9UQ35-2	1	0.1557	0	1	1	Homo sapiens (SwissProt TaxID=9606)	2339.01	2339.01	0.16	0.00013	HCD (High Energy Collision Dissociation)	30	MS2	30.1419	54	77.4362	47208	CM_PANC1_4_002.raw	1.23e-05	515336	77.64	K.ELSNSPLRENSFGSPLEFR.N	[1316-1334]	2xPhospho [S1318; S1320]	2xPhospho [S1318; S1320]
Sequest HT (A2)	Unambiguous	Q9UQ35; Q9UQ35-2	0	0.1521	0	1	1	Homo sapiens (SwissProt TaxID=9606)	2075.89	2075.89	0.16	0.00017	HCD (High Energy Collision Dissociation)	30	MS2	15.4382	54	74.6643	45409	CM_PANC1_4_002.raw	1.123e-07	358524	74.56	K.AGMSSNQSISSPVLDAVPR.T	[1394-1412]	2xPhospho [S1401; S1403]	2xPhospho [S1401; S1403]
Sequest HT (A2)	Unambiguous	Q9UQ35; Q9UQ35-2	0	0.4848	0	1	1	Homo sapiens (SwissProt TaxID=9606)	1963.91	1963.9	0.99	0.00097	HCD (High Energy Collision Dissociation)	30	MS2	73.9816	54	75.3434	45860	CM_PANC1_4_002.raw	2.054e-05	81469.7	75.4	K.SSTPPGESYFGVSSLQLK.G	[1041-1058]	1xPhospho [S1042]	1xPhospho [S1042]
Sequest HT (A2)	Unambiguous	Q9UQ35; Q9UQ35-2	0	0.4848	0	1	2	Homo sapiens (SwissProt TaxID=9606)	1963.91	1963.9	0.99	0.00097	HCD (High Energy Collision Dissociation)	30	MS2	73.9816	54	75.3434	45860	CM_PANC1_4_002.raw	2.054e-05	81469.7	75.4	K.SSTPPGESYFGVSSLQLK.G	[1041-1058]	1xPhospho [S1041]	1xPhospho [S1041]
Sequest HT (A2)	Unambiguous	Q9UQ35; Q9UQ35-2	0	0.4848	0	1	3	Homo sapiens (SwissProt TaxID=9606)	1963.91	1963.9	0.99	0.00097	HCD (High Energy Collision Dissociation)	30	MS2	73.9816	54	75.3434	45860	CM_PANC1_4_002.raw	2.054e-05	81469.7	75.4	K.SSTPPGESYFGVSSLQLK.G	[1041-1058]	1xPhospho [T1043]	1xPhospho [T1043]
Sequest HT (A2)	Unambiguous	Q9UQ35; Q9UQ35-2	1	0.05	0	1	1	Homo sapiens (SwissProt TaxID=9606)	2259.04	2259.04	-0.03	-2e-05	HCD (High Energy Collision Dissociation)	30	MS2	55.2056	54	68.711	41317	CM_PANC1_4_002.raw	1.238e-05	116402	68.74	K.ELSNSPLRENSFGSPLEFR.N	[1316-1334]	1xPhospho [S1320]	1xPhospho [S1320]
Sequest HT (A2)	Unambiguous	Q9UQ35; Q9UQ35-2	0	0.5	0	1	1	Homo sapiens (SwissProt TaxID=9606)	2141.82	2141.82	0.36	0.00039	HCD (High Energy Collision Dissociation)	30	MS2	85.2426	54	46.1704	25536	CM_PANC1_4_002.raw	2.202e-06	589098	46.28	R.SGSSQELDVKPSASPQER.S	[1539-1556]	3xPhospho [S1541; S1542; S1550]	3xPhospho [S1541; S1542; S1550]
Sequest HT (A2)	Unambiguous	Q9UQ35-3; Q9UQ35; Q9UQ35-2	0	0.09	0	1	1	Homo sapiens (SwissProt TaxID=9606)	2795.14	2795.14	-0.14	-0.00013	HCD (High Energy Collision Dissociation)	30	MS2	2.96378	54	46.8603	26020	CM_PANC1_4_002.raw	3.789e-07	1.88764e+06	46.92	R.GEGDAPFSEPGTTSTQRPSSPETATK.Q	[304-329]	2xPhospho [S322; S323]	2xPhospho [S322; S323]
Sequest HT (A2)	Unambiguous	Q9UQ35; Q9UQ35-2	0	0.0491	0	1	1	Homo sapiens (SwissProt TaxID=9606)	3012.35	3012.35	0.73	0.00073	HCD (High Energy Collision Dissociation)	30	MS2	41.0077	54	59.1406	34615	CM_PANC1_4_002.raw	5.646e-07	2.93157e+06	59.49	R.HGGSPQPLATTPLSQEPVNPPSEASPTR.D	[374-401]	2xPhospho [T383; S398]	2xPhospho [T383; S398]
Sequest HT (A2)	Unambiguous	Q9UQ35	0	0.8343	0	1	1	Homo sapiens (SwissProt TaxID=9606)	1310.58	1310.58	-0.15	-0.0001	HCD (High Energy Collision Dissociation)	30	MS2	28.8626	54	57.6423	33562	CM_PANC1_4_002.raw	5.175e-06	362350	57.73	R.SPGMLEPLGSSR.T	[2132-2143]	1xPhospho [S2132]	1xPhospho [S2132]
Sequest HT (A2)	Unambiguous	Q9UQ35	0	0.1552	0	1	1	Homo sapiens (SwissProt TaxID=9606)	2028.78	2028.78	-0.1	-7e-05	HCD (High Energy Collision Dissociation)	30	MS2	28.9125	54	57.8343	33700	CM_PANC1_4_002.raw	5.648e-06	829580	57.98	R.MSCFSRPSMSPTPLDR.C	[2114-2129]	2xPhospho [S2121; S2123]	2xPhospho [S2121; S2123]
Sequest HT (A2)	Unambiguous	Q9UQ35; Q9UQ35-2	1	0.0475	0	1	1	Homo sapiens (SwissProt TaxID=9606)	1616.61	1616.61	-0.18	-0.00015	HCD (High Energy Collision Dissociation)	30	MS2	11.5096	54	52.6563	30071	CM_PANC1_4_002.raw	6.944e-06	1.67051e+06	52.45	R.SRSSSPVTELASR.S	[1099-1111]	3xPhospho [S1099; S1101; S1102]	3xPhospho [S1099; S1101; S1102]
Sequest HT (A2)	Unambiguous	Q9UQ35; Q9UQ35-2	0	0.2042	0	1	1	Homo sapiens (SwissProt TaxID=9606)	1555.54	1555.54	-0.65	-0.0005	HCD (High Energy Collision Dissociation)	30	MS2	88.2894	54	53.8422	30905	CM_PANC1_4_002.raw	5.641e-05	391439	53.94	R.SCFESSPDPELK.S	[871-882]	2xPhospho [S871; S875]	2xPhospho [S871; S875]
Sequest HT (A2)	Unambiguous	Q9UQ35-3; Q9UQ35; Q9UQ35-2	0	0.0126	0	1	1	Homo sapiens (SwissProt TaxID=9606)	2715.18	2715.18	-0.52	-0.00047	HCD (High Energy Collision Dissociation)	30	MS2	3.53203	54	41.307	21920	CM_PANC1_5_003.raw	3.236e-08	1.87942e+06	41.38	R.GEGDAPFSEPGTTSTQRPSSPETATK.Q	[304-329]	1xPhospho [S323]	1xPhospho [S323]
Sequest HT (A2)	Unambiguous	Q9UQ35-3; Q9UQ35; Q9UQ35-2	0	0.027	0	1	1	Homo sapiens (SwissProt TaxID=9606)	2715.18	2715.18	-1.13	-0.00102	HCD (High Energy Collision Dissociation)	30	MS2	44.5765	54	41.2794	21899	CM_PANC1_5_003.raw	1.982e-06	1.87942e+06	41.38	R.GEGDAPFSEPGTTSTQRPSSPETATK.Q	[304-329]	1xPhospho [S323]	1xPhospho [S323]
Sequest HT (A2)	Unambiguous	Q9UQ35-3; Q9UQ35; Q9UQ35-2	1	0.0339	0	1	1	Homo sapiens (SwissProt TaxID=9606)	2951.24	2951.25	-0.95	-0.0007	HCD (High Energy Collision Dissociation)	30	MS2	78.1496	54	41.4156	21994	CM_PANC1_5_003.raw	3.707e-05	139672	41.36	R.RGEGDAPFSEPGTTSTQRPSSPETATK.Q	[303-329]	2xPhospho [S322; S323]	2xPhospho [S322; S323]
Sequest HT (A2)	Unambiguous	Q9UQ35-3; Q9UQ35; Q9UQ35-2	1	0.1601	0	1	1	Homo sapiens (SwissProt TaxID=9606)	2951.25	2951.25	0.15	0.00015	HCD (High Energy Collision Dissociation)	30	MS2	5.24054	54	41.5061	22060	CM_PANC1_5_003.raw	4.856e-09	1.3498e+06	41.39	R.RGEGDAPFSEPGTTSTQRPSSPETATK.Q	[303-329]	2xPhospho [S322; S323]	2xPhospho [S322; S323]
Sequest HT (A2)	Unambiguous	Q9UQ35; Q9UQ35-2	1		0.0346	2	2	Homo sapiens (SwissProt TaxID=9606)	2683.19	2683.19	0.18	0.00016	HCD (High Energy Collision Dissociation)	30	MS2	54.4522	54	40.2366	21166	CM_PANC1_5_003.raw	9.834e-06	321620	40.44	K.SGTPPRQGSITSPQANEQSVTPQR.R	[846-869]	2xPhospho [S854; S857]	2xPhospho [S854; S857]
Sequest HT (A2)	Unambiguous	Q9UQ35; Q9UQ35-2	0	0.7183	0	1	1	Homo sapiens (SwissProt TaxID=9606)	2061.85	2061.85	-0.79	-0.00082	HCD (High Energy Collision Dissociation)	30	MS2	0	54	40.3335	21234	CM_PANC1_5_003.raw	9.276e-06	95477.5	40.36	R.SGSSQELDVKPSASPQER.S	[1539-1556]	2xPhospho [S1541; S1542]	2xPhospho [S1541; S1542]
Sequest HT (A2)	Unambiguous	Q9UQ35; Q9UQ35-2	0	0.7183	0	1	2	Homo sapiens (SwissProt TaxID=9606)	2061.85	2061.85	-0.79	-0.00082	HCD (High Energy Collision Dissociation)	30	MS2	0	54	40.3335	21234	CM_PANC1_5_003.raw	9.276e-06	95477.5	40.36	R.SGSSQELDVKPSASPQER.S	[1539-1556]	2xPhospho [S1539; S1541]	2xPhospho [S1539; S1541]
Sequest HT (A2)	Unambiguous	Q9UQ35; Q9UQ35-2	0	0.0418	0	1	1	Homo sapiens (SwissProt TaxID=9606)	2087.88	2087.88	-1.22	-0.00128	HCD (High Energy Collision Dissociation)	30	MS2	47.5418	54	42.4574	22726	CM_PANC1_5_003.raw	1.799e-05	156114	42.44	R.QGSITSPQANEQSVTPQR.R	[852-869]	2xPhospho [T856; T866]	2xPhospho [T856; T866]
Sequest HT (A2)	Unambiguous	Q9UQ35; Q9UQ35-2	1	0.525	0	1	1	Homo sapiens (SwissProt TaxID=9606)	2212.93	2212.93	-0.21	-0.00015	HCD (High Energy Collision Dissociation)	30	MS2	17.3348	54	36.9506	18863	CM_PANC1_5_003.raw	1.218e-08	8.09884e+06	37.31	K.AQTPPGPSLSGSKSPCPQEK.S	[1001-1020]	2xPhospho [T1003; S1014]	2xPhospho [T1003; S1014]
Sequest HT (A2)	Unambiguous	Q9UQ35; Q9UQ35-2	0	0.0623	0	1	1	Homo sapiens (SwissProt TaxID=9606)	1776.67	1776.67	0.35	0.00031	HCD (High Energy Collision Dissociation)	30	MS2	9.42401	54	36.7971	18757	CM_PANC1_5_003.raw	4.134e-07	1.03834e+06	36.9	R.SSGHSSSELSPDAVEK.A	[1378-1393]	2xPhospho [S1384; S1387]	2xPhospho [S1384; S1387]
Sequest HT (A2)	Unambiguous	Q9UQ35; Q9UQ35-2	0	0.0032	0	1	1	Homo sapiens (SwissProt TaxID=9606)	2007.91	2007.91	-0.05	-5e-05	HCD (High Energy Collision Dissociation)	30	MS2	59.3736	54	39.6975	20788	CM_PANC1_5_003.raw	2.732e-07	73259	39.71	R.QGSITSPQANEQSVTPQR.R	[852-869]	1xPhospho [T856]	1xPhospho [T856]
Sequest HT (A2)	Unambiguous	Q9UQ35-3; Q9UQ35; Q9UQ35-2	1	0.0172	0	1	1	Homo sapiens (SwissProt TaxID=9606)	2871.28	2871.28	-0.5	-0.00048	HCD (High Energy Collision Dissociation)	30	MS2	12.5027	54	38.3825	19863	CM_PANC1_5_003.raw	7.506e-11	955120	38.39	R.RGEGDAPFSEPGTTSTQRPSSPETATK.Q	[303-329]	1xPhospho [S323]	1xPhospho [S323]
Sequest HT (A2)	Unambiguous	Q9UQ35; Q9UQ35-2	0	0.5307	0	1	1	Homo sapiens (SwissProt TaxID=9606)	2061.85	2061.85	0.18	0.00012	HCD (High Energy Collision Dissociation)	30	MS2	78.798	54	38.7404	20112	CM_PANC1_5_003.raw	1.041e-06	277318	38.88	R.SGSSQELDVKPSASPQER.S	[1539-1556]	2xPhospho [S1542; S1550]	2xPhospho [S1542; S1550]
Sequest HT (A2)	Unambiguous	Q9UQ35; Q9UQ35-2	0	0.4495	0	1	1	Homo sapiens (SwissProt TaxID=9606)	2061.85	2061.85	0.69	0.00071	HCD (High Energy Collision Dissociation)	30	MS2	14.1646	54	38.7391	20111	CM_PANC1_5_003.raw	1.838e-05	378975	38.85	R.SGSSQELDVKPSASPQER.S	[1539-1556]	2xPhospho [S1542; S1550]	2xPhospho [S1542; S1550]
Sequest HT (A2)	Unambiguous	Q9UQ35; Q9UQ35-2	0	0.3207	0	1	1	Homo sapiens (SwissProt TaxID=9606)	1357.58	1357.58	0.07	5e-05	HCD (High Energy Collision Dissociation)	30	MS2	17.3711	54	44.7397	24325	CM_PANC1_5_003.raw	5.447e-05	1.69311e+06	44.8	R.SPVPSAFSDQSR.C	[2449-2460]	1xPhospho [S2449]	1xPhospho [S2449]
Sequest HT (A2)	Unambiguous	Q9UQ35-3; Q9UQ35; Q9UQ35-2	0	0.0946	0	1	1	Homo sapiens (SwissProt TaxID=9606)	2795.14	2795.14	0.05	5e-05	HCD (High Energy Collision Dissociation)	30	MS2	3.65784	54	46.9241	25860	CM_PANC1_5_003.raw	2.655e-07	1.61844e+06	46.95	R.GEGDAPFSEPGTTSTQRPSSPETATK.Q	[304-329]	2xPhospho [S322; S323]	2xPhospho [S322; S323]
Sequest HT (A2)	Unambiguous	Q9UQ35; Q9UQ35-2	0	0.6243	0	1	1	Homo sapiens (SwissProt TaxID=9606)	2141.82	2141.82	0.15	0.00011	HCD (High Energy Collision Dissociation)	30	MS2	89.163	54	46.2483	25383	CM_PANC1_5_003.raw	1.894e-05	230233	46.36	R.SGSSQELDVKPSASPQER.S	[1539-1556]	3xPhospho [S1541; S1542; S1550]	3xPhospho [S1541; S1542; S1550]
Sequest HT (A2)	Unambiguous	Q9UQ35; Q9UQ35-2	0	0.6084	0	1	1	Homo sapiens (SwissProt TaxID=9606)	2141.82	2141.82	0.45	0.00048	HCD (High Energy Collision Dissociation)	30	MS2	87.2002	54	46.2444	25380	CM_PANC1_5_003.raw	1.334e-05	496966	46.34	R.SGSSQELDVKPSASPQER.S	[1539-1556]	3xPhospho [S1541; S1542; S1550]	3xPhospho [S1541; S1542; S1550]
Sequest HT (A2)	Unambiguous	Q9UQ35-3; Q9UQ35; Q9UQ35-2	0	0.4722	0	1	1	Homo sapiens (SwissProt TaxID=9606)	1578.86	1578.86	-0.21	-0.00011	HCD (High Energy Collision Dissociation)	30	MS2	7.70009	54	46.222	25366	CM_PANC1_5_003.raw	8.324e-08	106376	46.27	K.QPAPEPPKPYSLVR.E	[162-175]
Sequest HT (A2)	Unambiguous	Q9UQ35; Q9UQ35-2	0	0.2848	0	1	1	Homo sapiens (SwissProt TaxID=9606)	2136.83	2136.83	-0.25	-0.00018	HCD (High Energy Collision Dissociation)	30	MS2	8.0157	54	22.6604	8830	CM_PANC1_5_003.raw	5.443e-09	470404	22.74	R.HASSSPESPKPAPAPGSHR.E	[433-451]	3xPhospho [S435; S436; S437]	3xPhospho [S435; S436; S437]
Sequest HT (A2)	Unambiguous	Q9UQ35; Q9UQ35-2	1	0.132	0	1	1	Homo sapiens (SwissProt TaxID=9606)	1475.59	1475.59	-1.29	-0.00095	HCD (High Energy Collision Dissociation)	30	MS2	54.3358	54	22.5208	8732	CM_PANC1_5_003.raw	1.406e-05	268594	22.54	R.SRSPSSPELNNK.C	[1497-1508]	2xPhospho [S1499; S1501]	2xPhospho [S1499; S1501]
Sequest HT (A2)	Unambiguous	Q9UQ35; Q9UQ35-2	0	0.0542	0	1	1	Homo sapiens (SwissProt TaxID=9606)	2136.83	2136.83	0.12	8e-05	HCD (High Energy Collision Dissociation)	30	MS2	77.1958	54	21.7796	8212	CM_PANC1_5_003.raw	3.776e-05	290526	21.79	R.HASSSPESPKPAPAPGSHR.E	[433-451]	3xPhospho [S436; S437; S440]	3xPhospho [S436; S437; S440]
Sequest HT (A2)	Unambiguous	Q9UQ35; Q9UQ35-2	0	0.2783	0	1	1	Homo sapiens (SwissProt TaxID=9606)	2136.83	2136.83	0.49	0.00035	HCD (High Energy Collision Dissociation)	30	MS2	17.2183	54	20.7693	7552	CM_PANC1_5_003.raw	8.614e-07	152419	20.79	R.HASSSPESPKPAPAPGSHR.E	[433-451]	3xPhospho [S436; S437; S440]	3xPhospho [S436; S437; S440]
Sequest HT (A2)	Unambiguous	Q9UQ35; Q9UQ35-2	1	0.2356	0	1	1	Homo sapiens (SwissProt TaxID=9606)	1475.59	1475.59	-0.32	-0.00024	HCD (High Energy Collision Dissociation)	30	MS2	58.5378	54	25.615	10905	CM_PANC1_5_003.raw	1.005e-06	1.1533e+06	25.67	R.SRSPSSPELNNK.C	[1497-1508]	2xPhospho [S1497; S1499]	2xPhospho [S1497; S1499]
Sequest HT (A2)	Unambiguous	Q9UQ35-3; Q9UQ35; Q9UQ35-2	1	0.2382	0	1	1	Homo sapiens (SwissProt TaxID=9606)	1826.8	1826.79	0.51	0.00047	HCD (High Energy Collision Dissociation)	30	MS2	9.97338	54	25.9992	11175	CM_PANC1_5_003.raw	7.593e-07	752296	26.06	K.THTTALAGRSPSPASGR.R	[286-302]	2xPhospho [S295; S297]	2xPhospho [S295; S297]
Sequest HT (A2)	Unambiguous	Q9UQ35-3; Q9UQ35; Q9UQ35-2	1	0.2094	0	1	1	Homo sapiens (SwissProt TaxID=9606)	1826.8	1826.79	0.51	0.00031	HCD (High Energy Collision Dissociation)	30	MS2	56.3793	54	25.9542	11143	CM_PANC1_5_003.raw	1.567e-07	6059800	26.06	K.THTTALAGRSPSPASGR.R	[286-302]	2xPhospho [S295; S297]	2xPhospho [S295; S297]
Sequest HT (A2)	Unambiguous	Q9UQ35-3; Q9UQ35; Q9UQ35-2	2	0.155	0	1	1	Homo sapiens (SwissProt TaxID=9606)	1982.9	1982.9	-0.17	-0.00011	HCD (High Energy Collision Dissociation)	30	MS2	54.237	54	24.8263	10353	CM_PANC1_5_003.raw	5.49e-06	503274	24.88	K.THTTALAGRSPSPASGRR.G	[286-303]	2xPhospho [S295; S297]	2xPhospho [S295; S297]
Sequest HT (A2)	Unambiguous	Q9UQ35; Q9UQ35-2	0	0.1269	0	1	1	Homo sapiens (SwissProt TaxID=9606)	1394.59	1394.59	-0.32	-0.00022	HCD (High Energy Collision Dissociation)	30	MS2	27.0009	54	18.7752	6146	CM_PANC1_5_003.raw	2.944e-05	492040	18.82	R.QSHSESPSLQSK.S	[1078-1089]	1xPhospho [S1083]	1xPhospho [S1083]
Sequest HT (A2)	Unambiguous	Q9UQ35; Q9UQ35-2	0	0.0251	0	1	2	Homo sapiens (SwissProt TaxID=9606)	1981.89	1981.89	0.89	0.00059	HCD (High Energy Collision Dissociation)	30	MS2	85.4771	54	34.5314	17163	CM_PANC1_5_003.raw	1.586e-05	154555	34.58	R.SGSSQELDVKPSASPQER.S	[1539-1556]	1xPhospho [S1539]	1xPhospho [S1539]
Sequest HT (A2)	Unambiguous	Q9UQ35; Q9UQ35-2	0	0.0251	0	1	1	Homo sapiens (SwissProt TaxID=9606)	1981.89	1981.89	0.89	0.00059	HCD (High Energy Collision Dissociation)	30	MS2	85.4771	54	34.5314	17163	CM_PANC1_5_003.raw	1.586e-05	154555	34.58	R.SGSSQELDVKPSASPQER.S	[1539-1556]	1xPhospho [S1541]	1xPhospho [S1541]
Sequest HT (A2)	Unambiguous	Q9UQ35; Q9UQ35-2	0	0.6801	0	1	1	Homo sapiens (SwissProt TaxID=9606)	1981.89	1981.89	0.16	0.00016	HCD (High Energy Collision Dissociation)	30	MS2	42.8025	54	34.5905	17205	CM_PANC1_5_003.raw	2.395e-06	100010	34.63	R.SGSSQELDVKPSASPQER.S	[1539-1556]	1xPhospho [S1542]	1xPhospho [S1542]
Sequest HT (A2)	Unambiguous	Q9UQ35; Q9UQ35-2	0	0.6801	0	1	3	Homo sapiens (SwissProt TaxID=9606)	1981.89	1981.89	0.16	0.00016	HCD (High Energy Collision Dissociation)	30	MS2	42.8025	54	34.5905	17205	CM_PANC1_5_003.raw	2.395e-06	100010	34.63	R.SGSSQELDVKPSASPQER.S	[1539-1556]	1xPhospho [S1539]	1xPhospho [S1539]
Sequest HT (A2)	Unambiguous	Q9UQ35; Q9UQ35-2	0	0.6801	0	1	2	Homo sapiens (SwissProt TaxID=9606)	1981.89	1981.89	0.16	0.00016	HCD (High Energy Collision Dissociation)	30	MS2	42.8025	54	34.5905	17205	CM_PANC1_5_003.raw	2.395e-06	100010	34.63	R.SGSSQELDVKPSASPQER.S	[1539-1556]	1xPhospho [S1541]	1xPhospho [S1541]
Sequest HT (A2)	Unambiguous	Q9UQ35; Q9UQ35-2	1	0.1772	0	1	1	Homo sapiens (SwissProt TaxID=9606)	1555.56	1555.56	0.33	0.00025	HCD (High Energy Collision Dissociation)	30	MS2	74.1108	54	27.7027	12366	CM_PANC1_5_003.raw	4.446e-05	2.20146e+06	27.98	R.SRSPSSPELNNK.C	[1497-1508]	3xPhospho [S1497; S1499; S1501]	3xPhospho [S1497; S1499; S1501]
Sequest HT (A2)	Unambiguous	Q9UQ35; Q9UQ35-2	1	0.1788	0	1	1	Homo sapiens (SwissProt TaxID=9606)	2084.75	2084.75	-0.3	-0.00021	HCD (High Energy Collision Dissociation)	30	MS2	67.9382	54	30.8514	14582	CM_PANC1_5_003.raw	4.338e-05	809104	30.93	R.DGSGTPSRHSLSGSSPGMK.D	[1449-1467]	3xPhospho [S1455; S1458; S1460]	3xPhospho [S1455; S1458; S1460]
Sequest HT (A2)	Unambiguous	Q9UQ35; Q9UQ35-2	1	0.0641	0	1	1	Homo sapiens (SwissProt TaxID=9606)	2164.01	2164.01	0.15	0.0001	HCD (High Energy Collision Dissociation)	30	MS2	59.6712	54	31.0302	14710	CM_PANC1_5_003.raw	3.778e-07	937125	31.17	R.QGSITSPQANEQSVTPQRR.S	[852-870]	1xPhospho [T866]	1xPhospho [T866]
Sequest HT (A2)	Unambiguous	Q9UQ35; Q9UQ35-2	0	0.1011	0	1	1	Homo sapiens (SwissProt TaxID=9606)	1179.42	1179.42	0.03	2e-05	HCD (High Energy Collision Dissociation)	30	MS2	59.1754	54	29.2595	13461	CM_PANC1_5_003.raw	4.462e-05	1.15959e+06	29.31	R.SLSGSSPCPK.Q	[778-787]	2xPhospho [S780; S782]	2xPhospho [S780; S782]
Sequest HT (A2)	Unambiguous	Q9UQ35; Q9UQ35-2	0	0.0769	0	1	1	Homo sapiens (SwissProt TaxID=9606)	2075.89	2075.89	-0.46	-0.00047	HCD (High Energy Collision Dissociation)	30	MS2	18.2855	54	74.5839	45014	CM_PANC1_5_003.raw	3.461e-07	318966	74.49	K.AGMSSNQSISSPVLDAVPR.T	[1394-1412]	2xPhospho [S1401; S1403]	2xPhospho [S1401; S1403]
Sequest HT (A2)	Unambiguous	Q9UQ35; Q9UQ35-2	0	0.0956	0	1	1	Homo sapiens (SwissProt TaxID=9606)	2075.88	2075.89	-1.53	-0.00159	HCD (High Energy Collision Dissociation)	30	MS2	78.7265	54	74.3088	44833	CM_PANC1_5_003.raw	8.033e-06	318966	74.49	K.AGMSSNQSISSPVLDAVPR.T	[1394-1412]	2xPhospho [S1401; S1403]	2xPhospho [S1401; S1403]
Sequest HT (A2)	Unambiguous	Q9UQ35; Q9UQ35-2	0	0.126	0	1	1	Homo sapiens (SwissProt TaxID=9606)	3092.31	3092.32	-1.07	-0.0011	HCD (High Energy Collision Dissociation)	30	MS2	29.6745	54	66.8924	39886	CM_PANC1_5_003.raw	1.542e-07	487470	67.03	R.HGGSPQPLATTPLSQEPVNPPSEASPTR.D	[374-401]	3xPhospho [T383; S395; S398]	3xPhospho [T383; S395; S398]
Sequest HT (A2)	Unambiguous	Q9UQ35; Q9UQ35-2	1	0.0921	0	1	1	Homo sapiens (SwissProt TaxID=9606)	2259.04	2259.04	-0.81	-0.00061	HCD (High Energy Collision Dissociation)	30	MS2	86.5118	54	68.7143	41136	CM_PANC1_5_003.raw	5.608e-07	156243	68.79	K.ELSNSPLRENSFGSPLEFR.N	[1316-1334]	1xPhospho [S1320]	1xPhospho [S1320]
Sequest HT (A2)	Unambiguous	Q9UQ35; Q9UQ35-2	0	0.6528	0	1	1	Homo sapiens (SwissProt TaxID=9606)	2276.08	2276.08	0.21	0.00024	HCD (High Energy Collision Dissociation)	30	MS2	78.4249	54	78.0797	47108	CM_PANC1_5_003.raw	1.385e-05	38726.8	78.19	K.EDLNGPFLNQLETDPSLDMK.E	[1353-1372]
Sequest HT (A2)	Unambiguous	Q9UQ35; Q9UQ35-2	0	0.4971	0	1	1	Homo sapiens (SwissProt TaxID=9606)	1555.54	1555.54	-0.25	-0.00019	HCD (High Energy Collision Dissociation)	30	MS2	34.432	54	55.6596	31984	CM_PANC1_5_003.raw	4.811e-05	973779	55.51	R.SCFESSPDPELK.S	[871-882]	2xPhospho [S875; S876]	2xPhospho [S875; S876]
Sequest HT (A2)	Unambiguous	Q9UQ35	0	0.8266	0	1	1	Homo sapiens (SwissProt TaxID=9606)	1310.58	1310.58	0.38	0.00025	HCD (High Energy Collision Dissociation)	30	MS2	21.6462	54	57.6552	33387	CM_PANC1_5_003.raw	7.938e-06	433299	57.75	R.SPGMLEPLGSSR.T	[2132-2143]	1xPhospho [S2132]	1xPhospho [S2132]
Sequest HT (A2)	Unambiguous	Q9UQ35; Q9UQ35-2	0	0.2244	0	1	1	Homo sapiens (SwissProt TaxID=9606)	1555.54	1555.54	-0.14	-0.00011	HCD (High Energy Collision Dissociation)	30	MS2	79.5891	54	53.8411	30712	CM_PANC1_5_003.raw	4.161e-05	347888	53.93	R.SCFESSPDPELK.S	[871-882]	2xPhospho [S871; S875]	2xPhospho [S871; S875]
Sequest HT (A2)	Unambiguous	Q9UQ35	0	0.0557	0	1	1	Homo sapiens (SwissProt TaxID=9606)	2028.78	2028.78	-0.62	-0.00042	HCD (High Energy Collision Dissociation)	30	MS2	20.3807	54	57.8555	33529	CM_PANC1_5_003.raw	2.17e-06	541469	57.96	R.MSCFSRPSMSPTPLDR.C	[2114-2129]	2xPhospho [S2121; S2123]	2xPhospho [S2121; S2123]
Sequest HT (A2)	Unambiguous	Q9UQ35-3; Q9UQ35; Q9UQ35-2	0	0.0048	0	1	1	Homo sapiens (SwissProt TaxID=9606)	1799.86	1799.86	1	0.0009	HCD (High Energy Collision Dissociation)	30	MS2	72.0035	54	61.975	36430	CM_PANC1_5_003.raw	3.888e-05	66948.4	62.04	R.SSTGPEPPAPTPLLAER.H	[357-373]	1xPhospho [S358]	1xPhospho [S358]
Sequest HT (A2)	Unambiguous	Q9UQ35; Q9UQ35-2	0	0.0439	0	1	1	Homo sapiens (SwissProt TaxID=9606)	1995.92	1995.92	-1.35	-0.00135	HCD (High Energy Collision Dissociation)	30	MS2	62.6784	54	64.6949	38348	CM_PANC1_5_003.raw	5.783e-07	101010	64.78	K.AGMSSNQSISSPVLDAVPR.T	[1394-1412]	1xPhospho [S1404]	1xPhospho [S1404]
Sequest HT (A2)	Unambiguous	Q9UQ35; Q9UQ35-2	0	0.0773	0	1	1	Homo sapiens (SwissProt TaxID=9606)	3092.32	3092.32	2.59	0.00267	HCD (High Energy Collision Dissociation)	30	MS2	49.3269	54	61.9202	36391	CM_PANC1_5_003.raw	4.165e-07	612700	62.22	R.HGGSPQPLATTPLSQEPVNPPSEASPTR.D	[374-401]	3xPhospho [S377; S387; S395]	3xPhospho [S377; S387; S395]
Sequest HT (A2)	Unambiguous	Q9UQ35; Q9UQ35-2	0	0.1504	0	1	1	Homo sapiens (SwissProt TaxID=9606)	3092.32	3092.32	0.13	0.00013	HCD (High Energy Collision Dissociation)	30	MS2	13.6616	54	64.2808	38056	CM_PANC1_5_003.raw	5.183e-12	310610	64.35	R.HGGSPQPLATTPLSQEPVNPPSEASPTR.D	[374-401]	3xPhospho [S377; S387; S395]	3xPhospho [S377; S387; S395]
Sequest HT (A2)	Unambiguous	Q9UQ35; Q9UQ35-2	0	0.0694	0	1	1	Homo sapiens (SwissProt TaxID=9606)	3012.36	3012.35	2.16	0.00217	HCD (High Energy Collision Dissociation)	30	MS2	52.702	54	59.1422	34436	CM_PANC1_5_003.raw	3.149e-05	2.28641e+06	59.51	R.HGGSPQPLATTPLSQEPVNPPSEASPTR.D	[374-401]	2xPhospho [T383; S398]	2xPhospho [T383; S398]
Sequest HT (A2)	Unambiguous	Q9UQ35-3; Q9UQ35; Q9UQ35-2	1	0.1708	0	1	1	Homo sapiens (SwissProt TaxID=9606)	3125.37	3125.37	-1.03	-0.00107	HCD (High Energy Collision Dissociation)	30	MS2	20.7738	32.624	60.2609	35228	CM_PANC1_5_003.raw	1.872e-10			K.SATRPSPSPERSSTGPEPPAPTPLLAER.H	[346-373]	3xPhospho [S351; S353; S357]	3xPhospho [S351; S353; S357]
Sequest HT (A2)	Unambiguous	Q9UQ35-3; Q9UQ35; Q9UQ35-2	1	0.0492	0	1	1	Homo sapiens (SwissProt TaxID=9606)	3125.37	3125.37	-1.05	-0.00082	HCD (High Energy Collision Dissociation)	30	MS2	14.9281	54	60.2268	35202	CM_PANC1_5_003.raw	8.096e-07	243701	60.25	K.SATRPSPSPERSSTGPEPPAPTPLLAER.H	[346-373]	3xPhospho [S351; S353; S357]	3xPhospho [S351; S353; S357]
Sequest HT (A2)	Unambiguous	Q9UQ35-3; Q9UQ35; Q9UQ35-2	1	0.2087	0	1	1	Homo sapiens (SwissProt TaxID=9606)	3125.37	3125.37	-1.85	-0.00193	HCD (High Energy Collision Dissociation)	30	MS2	21.7442	54	60.2113	35193	CM_PANC1_5_003.raw	1.544e-12			K.SATRPSPSPERSSTGPEPPAPTPLLAER.H	[346-373]	3xPhospho [S351; S353; S357]	3xPhospho [S351; S353; S357]
Sequest HT (A2)	Unambiguous	Q9UQ35; Q9UQ35-2	0	0.0066	0	1	2	Homo sapiens (SwissProt TaxID=9606)	2007.91	2007.91	-0.26	-0.00026	HCD (High Energy Collision Dissociation)	30	MS2	66.7261	54	39.7141	20784	CM_PANC1_5_002.raw	2.152e-07	72275.2	39.74	R.QGSITSPQANEQSVTPQR.R	[852-869]	1xPhospho [S857]	1xPhospho [S857]
Sequest HT (A2)	Unambiguous	Q9UQ35; Q9UQ35-2	0	0.0066	0	1	1	Homo sapiens (SwissProt TaxID=9606)	2007.91	2007.91	-0.26	-0.00026	HCD (High Energy Collision Dissociation)	30	MS2	66.7261	54	39.7141	20784	CM_PANC1_5_002.raw	2.152e-07	72275.2	39.74	R.QGSITSPQANEQSVTPQR.R	[852-869]	1xPhospho [T856]	1xPhospho [T856]
Sequest HT (A2)	Unambiguous	Q9UQ35; Q9UQ35-2	0	0.6201	0	1	2	Homo sapiens (SwissProt TaxID=9606)	2061.86	2061.85	1.32	0.00136	HCD (High Energy Collision Dissociation)	30	MS2	19.0725	54	40.3163	21206	CM_PANC1_5_002.raw	2.381e-06	100672	40.35	R.SGSSQELDVKPSASPQER.S	[1539-1556]	2xPhospho [S1539; S1541]	2xPhospho [S1539; S1541]
Sequest HT (A2)	Unambiguous	Q9UQ35; Q9UQ35-2	0	0.6201	0	1	1	Homo sapiens (SwissProt TaxID=9606)	2061.86	2061.85	1.32	0.00136	HCD (High Energy Collision Dissociation)	30	MS2	19.0725	54	40.3163	21206	CM_PANC1_5_002.raw	2.381e-06	100672	40.35	R.SGSSQELDVKPSASPQER.S	[1539-1556]	2xPhospho [S1541; S1542]	2xPhospho [S1541; S1542]
Sequest HT (A2)	Unambiguous	Q9UQ35; Q9UQ35-2	1	0.0127	0	1	1	Homo sapiens (SwissProt TaxID=9606)	2683.19	2683.19	0.53	0.00047	HCD (High Energy Collision Dissociation)	30	MS2	48.4856	54	40.285	21182	CM_PANC1_5_002.raw	1.595e-05	233291	40.46	K.SGTPPRQGSITSPQANEQSVTPQR.R	[846-869]	2xPhospho [S854; S857]	2xPhospho [S854; S857]
Sequest HT (A2)	Unambiguous	Q9UQ35; Q9UQ35-2	0	0.511	0	1	1	Homo sapiens (SwissProt TaxID=9606)	2061.85	2061.85	-0.11	-8e-05	HCD (High Energy Collision Dissociation)	30	MS2	57.8385	54	38.8502	20175	CM_PANC1_5_002.raw	1.25e-06	240791	38.83	R.SGSSQELDVKPSASPQER.S	[1539-1556]	2xPhospho [S1542; S1550]	2xPhospho [S1542; S1550]
Sequest HT (A2)	Unambiguous	Q9UQ35; Q9UQ35-2	0	0.6216	0	1	1	Homo sapiens (SwissProt TaxID=9606)	2061.85	2061.85	-0.38	-0.00026	HCD (High Energy Collision Dissociation)	30	MS2	80.5132	54	38.7503	20105	CM_PANC1_5_002.raw	5.929e-06	240791	38.83	R.SGSSQELDVKPSASPQER.S	[1539-1556]	2xPhospho [S1542; S1550]	2xPhospho [S1542; S1550]
Sequest HT (A2)	Unambiguous	Q9UQ35; Q9UQ35-2	0	0.5658	0	1	1	Homo sapiens (SwissProt TaxID=9606)	2061.85	2061.85	-1.79	-0.00185	HCD (High Energy Collision Dissociation)	30	MS2	12.0794	54	38.7331	20095	CM_PANC1_5_002.raw	1.114e-06	387807	38.84	R.SGSSQELDVKPSASPQER.S	[1539-1556]	2xPhospho [S1542; S1550]	2xPhospho [S1542; S1550]
Sequest HT (A2)	Unambiguous	Q9UQ35; Q9UQ35-2	0	0.1133	0	1	1	Homo sapiens (SwissProt TaxID=9606)	2087.87	2087.88	-2.56	-0.00267	HCD (High Energy Collision Dissociation)	30	MS2	61.9688	54	42.3754	22647	CM_PANC1_5_002.raw	1.59e-05	145563	42.44	R.QGSITSPQANEQSVTPQR.R	[852-869]	2xPhospho [T856; T866]	2xPhospho [T856; T866]
Sequest HT (A2)	Unambiguous	Q9UQ35-3; Q9UQ35; Q9UQ35-2	0	0.0131	0	1	1	Homo sapiens (SwissProt TaxID=9606)	2715.18	2715.18	0.13	0.00012	HCD (High Energy Collision Dissociation)	30	MS2	13.2431	54	41.3732	21945	CM_PANC1_5_002.raw	6.241e-08	1.79477e+06	41.4	R.GEGDAPFSEPGTTSTQRPSSPETATK.Q	[304-329]	1xPhospho [S323]	1xPhospho [S323]
Sequest HT (A2)	Unambiguous	Q9UQ35-3; Q9UQ35; Q9UQ35-2	1	0.204	0	1	1	Homo sapiens (SwissProt TaxID=9606)	2951.25	2951.25	0.18	0.00018	HCD (High Energy Collision Dissociation)	30	MS2	36.6429	54	41.2766	21877	CM_PANC1_5_002.raw	2.039e-07	1392945	41.4	R.RGEGDAPFSEPGTTSTQRPSSPETATK.Q	[303-329]	2xPhospho [S322; S323]	2xPhospho [S322; S323]
Sequest HT (A2)	Unambiguous	Q9UQ35; Q9UQ35-2	0	0.0427	0	1	1	Homo sapiens (SwissProt TaxID=9606)	1776.67	1776.67	0.5	0.00045	HCD (High Energy Collision Dissociation)	30	MS2	25.7653	54	36.7589	18718	CM_PANC1_5_002.raw	1.837e-06	1.0215e+06	36.9	R.SSGHSSSELSPDAVEK.A	[1378-1393]	2xPhospho [S1384; S1387]	2xPhospho [S1384; S1387]
Sequest HT (A2)	Unambiguous	Q9UQ35-3; Q9UQ35; Q9UQ35-2	1	0.0311	0	1	1	Homo sapiens (SwissProt TaxID=9606)	2871.28	2871.28	-0.04	-4e-05	HCD (High Energy Collision Dissociation)	30	MS2	13.7531	54	38.3863	19852	CM_PANC1_5_002.raw	1.758e-09	1.0214e+06	38.4	R.RGEGDAPFSEPGTTSTQRPSSPETATK.Q	[303-329]	1xPhospho [S323]	1xPhospho [S323]
Sequest HT (A2)	Unambiguous	Q9UQ35; Q9UQ35-2	1	0.4633	0	1	1	Homo sapiens (SwissProt TaxID=9606)	2212.94	2212.93	0.42	0.00031	HCD (High Energy Collision Dissociation)	30	MS2	13.4536	54	37.6454	19340	CM_PANC1_5_002.raw	8.425e-06	7.3001e+06	37.32	K.AQTPPGPSLSGSKSPCPQEK.S	[1001-1020]	2xPhospho [T1003; S1014]	2xPhospho [T1003; S1014]
Sequest HT (A2)	Unambiguous	Q9UQ35; Q9UQ35-2	1	0.6164	0	1	1	Homo sapiens (SwissProt TaxID=9606)	2763.16	2763.15	0.7	0.00065	HCD (High Energy Collision Dissociation)	30	MS2	31.6496	54	43.7274	23590	CM_PANC1_5_002.raw	5.94e-06	121197	43.78	K.SGTPPRQGSITSPQANEQSVTPQR.R	[846-869]	3xPhospho [S846; S854; S857]	3xPhospho [S846; S854; S857]
Sequest HT (A2)	Unambiguous	Q9UQ35; Q9UQ35-2	0	0.6667	0	1	1	Homo sapiens (SwissProt TaxID=9606)	2141.82	2141.82	0.62	0.00044	HCD (High Energy Collision Dissociation)	30	MS2	28.7945	54	46.4047	25464	CM_PANC1_5_002.raw	3.767e-05	136921	46.37	R.SGSSQELDVKPSASPQER.S	[1539-1556]	3xPhospho [S1541; S1542; S1550]	3xPhospho [S1541; S1542; S1550]
Sequest HT (A2)	Unambiguous	Q9UQ35; Q9UQ35-2	0	0.5487	0	1	1	Homo sapiens (SwissProt TaxID=9606)	2141.82	2141.82	-0.31	-0.00033	HCD (High Energy Collision Dissociation)	30	MS2	85.7317	54	46.2564	25360	CM_PANC1_5_002.raw	1.924e-05	509723	46.37	R.SGSSQELDVKPSASPQER.S	[1539-1556]	3xPhospho [S1541; S1542; S1550]	3xPhospho [S1541; S1542; S1550]
Sequest HT (A2)	Unambiguous	Q9UQ35-3; Q9UQ35; Q9UQ35-2	0	0.5336	0	1	1	Homo sapiens (SwissProt TaxID=9606)	1578.86	1578.86	0.2	0.0001	HCD (High Energy Collision Dissociation)	30	MS2	33.0908	54	46.2301	25343	CM_PANC1_5_002.raw	6.863e-07	69341.8	46.27	K.QPAPEPPKPYSLVR.E	[162-175]
Sequest HT (A2)	Unambiguous	Q9UQ35; Q9UQ35-2	0	0.1905	0	1	1	Homo sapiens (SwissProt TaxID=9606)	2136.83	2136.83	0.26	0.00019	HCD (High Energy Collision Dissociation)	30	MS2	29.0036	54	20.7831	7534	CM_PANC1_5_002.raw	4.903e-06	212980	21.13	R.HASSSPESPKPAPAPGSHR.E	[433-451]	3xPhospho [S436; S437; S440]	3xPhospho [S436; S437; S440]
Sequest HT (A2)	Unambiguous	Q9UQ35; Q9UQ35-2	0	0.1208	0	1	1	Homo sapiens (SwissProt TaxID=9606)	1394.59	1394.59	-0.1	-7e-05	HCD (High Energy Collision Dissociation)	30	MS2	24.2681	54	18.7508	6111	CM_PANC1_5_002.raw	5.484e-07	488141	18.79	R.QSHSESPSLQSK.S	[1078-1089]	1xPhospho [S1083]	1xPhospho [S1083]
Sequest HT (A2)	Unambiguous	Q9UQ35; Q9UQ35-2	0	0.2368	0	1	1	Homo sapiens (SwissProt TaxID=9606)	2136.83	2136.83	0	0	HCD (High Energy Collision Dissociation)	30	MS2	27.601	54	22.6371	8788	CM_PANC1_5_002.raw	9.34e-06	385583	22.75	R.HASSSPESPKPAPAPGSHR.E	[433-451]	3xPhospho [S435; S436; S437]	3xPhospho [S435; S436; S437]
Sequest HT (A2)	Unambiguous	Q9UQ35; Q9UQ35-2	1	0.2316	0	1	1	Homo sapiens (SwissProt TaxID=9606)	1475.59	1475.59	-0.1	-7e-05	HCD (High Energy Collision Dissociation)	30	MS2	28.6907	54	22.5379	8718	CM_PANC1_5_002.raw	5.366e-05	238931	22.53	R.SRSPSSPELNNK.C	[1497-1508]	2xPhospho [S1499; S1501]	2xPhospho [S1499; S1501]
Sequest HT (A2)	Unambiguous	Q9UQ35; Q9UQ35-2	1	0.6	0	1	1	Homo sapiens (SwissProt TaxID=9606)	1337.59	1337.59	0.2	9e-05	HCD (High Energy Collision Dissociation)	30	MS2	35.1026	54	16.668	4669	CM_PANC1_5_002.raw	2.202e-05	7.41019e+06	16.78	R.RRPSPQPSPR.D	[2699-2708]	2xPhospho [S2702; S2706]	2xPhospho [S2702; S2706]
Sequest HT (A2)	Unambiguous	Q9UQ35; Q9UQ35-2	1	0.0757	0	1	1	Homo sapiens (SwissProt TaxID=9606)	2164.01	2164.01	0.12	8e-05	HCD (High Energy Collision Dissociation)	30	MS2	49.2788	54	31.0478	14722	CM_PANC1_5_002.raw	2.649e-07	935052	31.16	R.QGSITSPQANEQSVTPQRR.S	[852-870]	1xPhospho [T866]	1xPhospho [T866]
Sequest HT (A2)	Unambiguous	Q9UQ35	1	0.4865	0	1	1	Homo sapiens (SwissProt TaxID=9606)	1839.79	1839.79	-0.32	-0.0002	HCD (High Energy Collision Dissociation)	30	MS2	31.0351	54	30.7021	14479	CM_PANC1_5_002.raw	5.502e-05	695162	31.17	R.NHSGSRTPPVALNSSR.M	[2098-2113]	2xPhospho [S2100; S2102]	2xPhospho [S2100; S2102]
Sequest HT (A2)	Unambiguous	Q9UQ35; Q9UQ35-2	1	0.0164	0	1	1	Homo sapiens (SwissProt TaxID=9606)	2304.99	2304.99	-0.06	-5e-05	HCD (High Energy Collision Dissociation)	30	MS2	86.9538	54	33.7862	16636	CM_PANC1_5_002.raw	1.838e-05	125764	33.74	R.SRSGSSQELDVKPSASPQER.S	[1537-1556]	2xPhospho [S1541; S1542]	2xPhospho [S1541; S1542]
Sequest HT (A2)	Unambiguous	Q9UQ35; Q9UQ35-2	0	0.6165	0	1	3	Homo sapiens (SwissProt TaxID=9606)	1981.89	1981.89	0.45	0.0003	HCD (High Energy Collision Dissociation)	30	MS2	72.7122	54	34.6232	17222	CM_PANC1_5_002.raw	7.98e-06	120683	34.58	R.SGSSQELDVKPSASPQER.S	[1539-1556]	1xPhospho [S1539]	1xPhospho [S1539]
Sequest HT (A2)	Unambiguous	Q9UQ35; Q9UQ35-2	0	0.6165	0	1	2	Homo sapiens (SwissProt TaxID=9606)	1981.89	1981.89	0.45	0.0003	HCD (High Energy Collision Dissociation)	30	MS2	72.7122	54	34.6232	17222	CM_PANC1_5_002.raw	7.98e-06	120683	34.58	R.SGSSQELDVKPSASPQER.S	[1539-1556]	1xPhospho [S1541]	1xPhospho [S1541]
Sequest HT (A2)	Unambiguous	Q9UQ35; Q9UQ35-2	0	0.6165	0	1	1	Homo sapiens (SwissProt TaxID=9606)	1981.89	1981.89	0.45	0.0003	HCD (High Energy Collision Dissociation)	30	MS2	72.7122	54	34.6232	17222	CM_PANC1_5_002.raw	7.98e-06	120683	34.58	R.SGSSQELDVKPSASPQER.S	[1539-1556]	1xPhospho [S1542]	1xPhospho [S1542]
Sequest HT (A2)	Unambiguous	Q9UQ35; Q9UQ35-2	0		0.0033	3	3	Homo sapiens (SwissProt TaxID=9606)	1981.89	1981.89	-0.28	-0.00028	HCD (High Energy Collision Dissociation)	30	MS2	48.478	54	34.5332	17159	CM_PANC1_5_002.raw	1.48e-06	100630	34.62	R.SGSSQELDVKPSASPQER.S	[1539-1556]	1xPhospho [S1539]	1xPhospho [S1539]
Sequest HT (A2)	Unambiguous	Q9UQ35-3; Q9UQ35; Q9UQ35-2	1	0.178	0	1	1	Homo sapiens (SwissProt TaxID=9606)	1826.8	1826.79	0.91	0.00055	HCD (High Energy Collision Dissociation)	30	MS2	6.39475	11.775	26.1313	11260	CM_PANC1_5_002.raw	3.951e-05	5499662	26.1	K.THTTALAGRSPSPASGR.R	[286-302]	2xPhospho [S295; S297]	2xPhospho [S295; S297]
Sequest HT (A2)	Unambiguous	Q9UQ35-3; Q9UQ35; Q9UQ35-2	1	0.2527	0	1	1	Homo sapiens (SwissProt TaxID=9606)	1826.8	1826.79	0.49	0.00045	HCD (High Energy Collision Dissociation)	30	MS2	21.0285	54	25.9918	11159	CM_PANC1_5_002.raw	4.047e-06	863232	26.09	K.THTTALAGRSPSPASGR.R	[286-302]	2xPhospho [S295; S297]	2xPhospho [S295; S297]
Sequest HT (A2)	Unambiguous	Q9UQ35; Q9UQ35-2	1	0.2342	0	1	1	Homo sapiens (SwissProt TaxID=9606)	1475.59	1475.59	1.32	0.00097	HCD (High Energy Collision Dissociation)	30	MS2	71.084	54	25.6163	10895	CM_PANC1_5_002.raw	1.83e-05	1.1628e+06	25.69	R.SRSPSSPELNNK.C	[1497-1508]	2xPhospho [S1497; S1499]	2xPhospho [S1497; S1499]
Sequest HT (A2)	Unambiguous	Q9UQ35; Q9UQ35-2	0	0.1507	0	1	1	Homo sapiens (SwissProt TaxID=9606)	1179.42	1179.42	0.06	3e-05	HCD (High Energy Collision Dissociation)	30	MS2	74.0627	54	29.2503	13456	CM_PANC1_5_002.raw	4.757e-05	1.26738e+06	29.34	R.SLSGSSPCPK.Q	[778-787]	2xPhospho [S780; S782]	2xPhospho [S780; S782]
Sequest HT (A2)	Unambiguous	Q9UQ35; Q9UQ35-2	1	0.0665	0	1	1	Homo sapiens (SwissProt TaxID=9606)	2259.04	2259.04	-1.36	-0.00102	HCD (High Energy Collision Dissociation)	30	MS2	87.9377	54	68.7711	41156	CM_PANC1_5_002.raw	1.317e-05	124926	68.83	K.ELSNSPLRENSFGSPLEFR.N	[1316-1334]	1xPhospho [S1320]	1xPhospho [S1320]
Sequest HT (A2)	Unambiguous	Q9UQ35; Q9UQ35-2	0	0.2287	0	1	2	Homo sapiens (SwissProt TaxID=9606)	1995.92	1995.92	-0.9	-0.0009	HCD (High Energy Collision Dissociation)	30	MS2	60.9276	54	64.739	38351	CM_PANC1_5_002.raw	3.322e-06	136443	64.88	K.AGMSSNQSISSPVLDAVPR.T	[1394-1412]	1xPhospho [S1404]	1xPhospho [S1404]
Sequest HT (A2)	Unambiguous	Q9UQ35; Q9UQ35-2	0	0.2287	0	1	1	Homo sapiens (SwissProt TaxID=9606)	1995.92	1995.92	-0.9	-0.0009	HCD (High Energy Collision Dissociation)	30	MS2	60.9276	54	64.739	38351	CM_PANC1_5_002.raw	3.322e-06	136443	64.88	K.AGMSSNQSISSPVLDAVPR.T	[1394-1412]	1xPhospho [S1403]	1xPhospho [S1403]
Sequest HT (A2)	Unambiguous	Q9UQ35; Q9UQ35-2	0	0.4464	0	1	3	Homo sapiens (SwissProt TaxID=9606)	1963.9	1963.9	-2.41	-0.00237	HCD (High Energy Collision Dissociation)	30	MS2	74.0717	54	75.3165	45429	CM_PANC1_5_002.raw	1.931e-05	152475	75.47	K.SSTPPGESYFGVSSLQLK.G	[1041-1058]	1xPhospho [T1043]	1xPhospho [T1043]
Sequest HT (A2)	Unambiguous	Q9UQ35; Q9UQ35-2	0	0.4464	0	1	2	Homo sapiens (SwissProt TaxID=9606)	1963.9	1963.9	-2.41	-0.00237	HCD (High Energy Collision Dissociation)	30	MS2	74.0717	54	75.3165	45429	CM_PANC1_5_002.raw	1.931e-05	152475	75.47	K.SSTPPGESYFGVSSLQLK.G	[1041-1058]	1xPhospho [S1041]	1xPhospho [S1041]
Sequest HT (A2)	Unambiguous	Q9UQ35; Q9UQ35-2	0	0.4464	0	1	1	Homo sapiens (SwissProt TaxID=9606)	1963.9	1963.9	-2.41	-0.00237	HCD (High Energy Collision Dissociation)	30	MS2	74.0717	54	75.3165	45429	CM_PANC1_5_002.raw	1.931e-05	152475	75.47	K.SSTPPGESYFGVSSLQLK.G	[1041-1058]	1xPhospho [S1042]	1xPhospho [S1042]
Sequest HT (A2)	Unambiguous	Q9UQ35; Q9UQ35-2	0	0.0307	0	1	1	Homo sapiens (SwissProt TaxID=9606)	2075.89	2075.89	0.55	0.00057	HCD (High Energy Collision Dissociation)	30	MS2	25.0858	54	74.5452	44955	CM_PANC1_5_002.raw	6.571e-06	324774	74.52	K.AGMSSNQSISSPVLDAVPR.T	[1394-1412]	2xPhospho [S1401; S1403]	2xPhospho [S1401; S1403]
Sequest HT (A2)	Unambiguous	Q9UQ35; Q9UQ35-2	0	0.1709	0	1	3	Homo sapiens (SwissProt TaxID=9606)	2443.06	2443.06	0.59	0.00073	HCD (High Energy Collision Dissociation)	30	MS2	24.3919	54	78.2906	47198	CM_PANC1_5_002.raw	4.602e-07	82109.4	78.4	K.EQNSALPTSSQDEELMEVVEK.S	[1224-1244]	1xPhospho [T1231]	1xPhospho [T1231]
Sequest HT (A2)	Unambiguous	Q9UQ35; Q9UQ35-2	0	0.1709	0	1	2	Homo sapiens (SwissProt TaxID=9606)	2443.06	2443.06	0.59	0.00073	HCD (High Energy Collision Dissociation)	30	MS2	24.3919	54	78.2906	47198	CM_PANC1_5_002.raw	4.602e-07	82109.4	78.4	K.EQNSALPTSSQDEELMEVVEK.S	[1224-1244]	1xPhospho [S1232]	1xPhospho [S1232]
Sequest HT (A2)	Unambiguous	Q9UQ35; Q9UQ35-2	0	0.1709	0	1	1	Homo sapiens (SwissProt TaxID=9606)	2443.06	2443.06	0.59	0.00073	HCD (High Energy Collision Dissociation)	30	MS2	24.3919	54	78.2906	47198	CM_PANC1_5_002.raw	4.602e-07	82109.4	78.4	K.EQNSALPTSSQDEELMEVVEK.S	[1224-1244]	1xPhospho [S1233]	1xPhospho [S1233]
Sequest HT (A2)	Unambiguous	Q9UQ35; Q9UQ35-2	1	0.2198	0	1	1	Homo sapiens (SwissProt TaxID=9606)	2339.01	2339.01	-0.46	-0.00036	HCD (High Energy Collision Dissociation)	30	MS2	35.226	54	77.4896	46714	CM_PANC1_5_002.raw	4.759e-05	364568	77.67	K.ELSNSPLRENSFGSPLEFR.N	[1316-1334]	2xPhospho [S1318; S1320]	2xPhospho [S1318; S1320]
Sequest HT (A2)	Unambiguous	Q9UQ35; Q9UQ35-2	1	0.2032	0	1	1	Homo sapiens (SwissProt TaxID=9606)	1616.61	1616.61	-0.17	-0.00014	HCD (High Energy Collision Dissociation)	30	MS2	18.9526	54	52.7669	29925	CM_PANC1_5_002.raw	8.678e-06	1781706	52.5	R.SRSSSPVTELASR.S	[1099-1111]	3xPhospho [S1099; S1101; S1102]	3xPhospho [S1099; S1101; S1102]
Sequest HT (A2)	Unambiguous	Q9UQ35; Q9UQ35-2	0	0.1373	0	1	1	Homo sapiens (SwissProt TaxID=9606)	3092.31	3092.32	-3.02	-0.00311	HCD (High Energy Collision Dissociation)	30	MS2	51.3481	54	62.0118	36420	CM_PANC1_5_002.raw	3.382e-07	495656	62.2	R.HGGSPQPLATTPLSQEPVNPPSEASPTR.D	[374-401]	3xPhospho [S377; S387; S395]	3xPhospho [S377; S387; S395]
Sequest HT (A2)	Unambiguous	Q9UQ35-3; Q9UQ35; Q9UQ35-2	0	0.6083	0	1	3	Homo sapiens (SwissProt TaxID=9606)	1799.86	1799.86	0.34	0.0003	HCD (High Energy Collision Dissociation)	30	MS2	40.7826	54	62.0633	36457	CM_PANC1_5_002.raw	2.848e-05	120133	62.06	R.SSTGPEPPAPTPLLAER.H	[357-373]	1xPhospho [T359]	1xPhospho [T359]
Sequest HT (A2)	Unambiguous	Q9UQ35-3; Q9UQ35; Q9UQ35-2	0	0.6083	0	1	2	Homo sapiens (SwissProt TaxID=9606)	1799.86	1799.86	0.34	0.0003	HCD (High Energy Collision Dissociation)	30	MS2	40.7826	54	62.0633	36457	CM_PANC1_5_002.raw	2.848e-05	120133	62.06	R.SSTGPEPPAPTPLLAER.H	[357-373]	1xPhospho [S357]	1xPhospho [S357]
Sequest HT (A2)	Unambiguous	Q9UQ35-3; Q9UQ35; Q9UQ35-2	0	0.6083	0	1	1	Homo sapiens (SwissProt TaxID=9606)	1799.86	1799.86	0.34	0.0003	HCD (High Energy Collision Dissociation)	30	MS2	40.7826	54	62.0633	36457	CM_PANC1_5_002.raw	2.848e-05	120133	62.06	R.SSTGPEPPAPTPLLAER.H	[357-373]	1xPhospho [S358]	1xPhospho [S358]
Sequest HT (A2)	Unambiguous	Q9UQ35; Q9UQ35-2	0	0.1523	0	1	1	Homo sapiens (SwissProt TaxID=9606)	3092.33	3092.32	3.81	0.00393	HCD (High Energy Collision Dissociation)	30	MS2	25.6311	54	64.2434	38000	CM_PANC1_5_002.raw	4.212e-06	299928	64.43	R.HGGSPQPLATTPLSQEPVNPPSEASPTR.D	[374-401]	3xPhospho [S377; S387; S395]	3xPhospho [S377; S387; S395]
Sequest HT (A2)	Unambiguous	Q9UQ35	0	0.2093	0	1	1	Homo sapiens (SwissProt TaxID=9606)	2028.78	2028.78	0.15	0.0001	HCD (High Energy Collision Dissociation)	30	MS2	5.09658	54	57.914	33538	CM_PANC1_5_002.raw	1.791e-07	364750	58	R.MSCFSRPSMSPTPLDR.C	[2114-2129]	2xPhospho [S2121; S2123]	2xPhospho [S2121; S2123]
Sequest HT (A2)	Unambiguous	Q9UQ35	0	0.8137	0	1	1	Homo sapiens (SwissProt TaxID=9606)	1310.58	1310.58	-0.11	-7e-05	HCD (High Energy Collision Dissociation)	30	MS2	27.9706	54	57.6659	33362	CM_PANC1_5_002.raw	1.482e-05	386939	57.76	R.SPGMLEPLGSSR.T	[2132-2143]	1xPhospho [S2132]	1xPhospho [S2132]
Sequest HT (A2)	Unambiguous	Q9UQ35-3; Q9UQ35; Q9UQ35-2	1	0.1792	0	1	1	Homo sapiens (SwissProt TaxID=9606)	3125.37	3125.37	-1.63	-0.0017	HCD (High Energy Collision Dissociation)	30	MS2	44.9972	54	60.2409	35178	CM_PANC1_5_002.raw	1.212e-09	1.62894e+06	60.32	K.SATRPSPSPERSSTGPEPPAPTPLLAER.H	[346-373]	3xPhospho [S351; S353; S357]	3xPhospho [S351; S353; S357]
Sequest HT (A2)	Unambiguous	Q9UQ35; Q9UQ35-2	0	0.1115	0	1	1	Homo sapiens (SwissProt TaxID=9606)	3012.35	3012.35	-0.8	-0.0008	HCD (High Energy Collision Dissociation)	30	MS2	52.5704	54	59.9505	34975	CM_PANC1_5_002.raw	4.155e-05	2.38538e+06	59.55	R.HGGSPQPLATTPLSQEPVNPPSEASPTR.D	[374-401]	2xPhospho [T383; S398]	2xPhospho [T383; S398]
Sequest HT (A2)	Unambiguous	Q9UQ35; Q9UQ35-2	1	0.5086	0	1	1	Homo sapiens (SwissProt TaxID=9606)	2517.12	2517.12	-0.29	-0.00024	HCD (High Energy Collision Dissociation)	30	MS2	59.7125	54	60.4348	35317	CM_PANC1_5_002.raw	7.267e-06	350050	60.47	K.AGMSSNQSISSPVLDAVPRTPSR.E	[1394-1416]	2xPhospho [S1404; S1415]	2xPhospho [S1404; S1415]
Sequest HT (A2)	Unambiguous	Q9UQ35; Q9UQ35-2	0	0.308	0	1	1	Homo sapiens (SwissProt TaxID=9606)	1555.54	1555.54	0.57	0.00044	HCD (High Energy Collision Dissociation)	30	MS2	79.7176	54	53.9565	30421	CM_PANC1_3_002.raw	2.286e-05	321483	54.03	R.SCFESSPDPELK.S	[871-882]	2xPhospho [S871; S875]	2xPhospho [S871; S875]
Sequest HT (A2)	Unambiguous	Q9UQ35; Q9UQ35-2	0	0.59	0	1	1	Homo sapiens (SwissProt TaxID=9606)	1555.54	1555.54	-0.61	-0.00047	HCD (High Energy Collision Dissociation)	30	MS2	48.9991	54	55.7218	31652	CM_PANC1_3_002.raw	2.171e-05	872629	55.54	R.SCFESSPDPELK.S	[871-882]	2xPhospho [S875; S876]	2xPhospho [S875; S876]
Sequest HT (A2)	Unambiguous	Q9UQ35	0	0.7213	0	1	1	Homo sapiens (SwissProt TaxID=9606)	1421.66	1421.66	-1.02	-0.00072	HCD (High Energy Collision Dissociation)	30	MS2	87.1306	54	50.6627	28101	CM_PANC1_3_002.raw	6.27e-07	126933	50.65	R.TPAAAAAMNLASPR.T	[2261-2274]	1xPhospho [S2272]	1xPhospho [S2272]
Sequest HT (A2)	Unambiguous	Q9UQ35; Q9UQ35-2	1	0.0863	0	1	1	Homo sapiens (SwissProt TaxID=9606)	1616.61	1616.61	-0.31	-0.00025	HCD (High Energy Collision Dissociation)	30	MS2	13.5324	54	52.487	29389	CM_PANC1_3_002.raw	4.184e-06	1.22907e+06	52.61	R.SRSSSPVTELASR.S	[1099-1111]	3xPhospho [S1099; S1101; S1102]	3xPhospho [S1099; S1101; S1102]
Sequest HT (A2)	Unambiguous	Q9UQ35; Q9UQ35-2	0	0.0817	0	1	1	Homo sapiens (SwissProt TaxID=9606)	3012.35	3012.35	0	0	HCD (High Energy Collision Dissociation)	30	MS2	51.7872	54	60.062	34695	CM_PANC1_3_002.raw	3.617e-06	3.41248e+06	59.6	R.HGGSPQPLATTPLSQEPVNPPSEASPTR.D	[374-401]	2xPhospho [T383; S398]	2xPhospho [T383; S398]
Sequest HT (A2)	Unambiguous	Q9UQ35-3; Q9UQ35; Q9UQ35-2	1	0.2095	0	1	1	Homo sapiens (SwissProt TaxID=9606)	3125.36	3125.37	-3.88	-0.00404	HCD (High Energy Collision Dissociation)	30	MS2	69.6119	54	60.2125	34799	CM_PANC1_3_002.raw	3.389e-07	1.69608e+06	60.36	K.SATRPSPSPERSSTGPEPPAPTPLLAER.H	[346-373]	3xPhospho [S351; S353; S357]	3xPhospho [S351; S353; S357]
Sequest HT (A2)	Unambiguous	Q9UQ35; Q9UQ35-2	0	0.0798	0	1	1	Homo sapiens (SwissProt TaxID=9606)	3012.35	3012.35	0.92	0.00092	HCD (High Energy Collision Dissociation)	30	MS2	57.5346	54	59.2271	34113	CM_PANC1_3_002.raw	8.096e-07	3.41248e+06	59.6	R.HGGSPQPLATTPLSQEPVNPPSEASPTR.D	[374-401]	2xPhospho [T383; S398]	2xPhospho [T383; S398]
Sequest HT (A2)	Unambiguous	Q9UQ35; Q9UQ35-2	0	0.0304	0	1	1	Homo sapiens (SwissProt TaxID=9606)	3012.35	3012.35	0.06	6e-05	HCD (High Energy Collision Dissociation)	30	MS2	82.797	54	59.2008	34096	CM_PANC1_3_002.raw	2.229e-06	3.41248e+06	59.6	R.HGGSPQPLATTPLSQEPVNPPSEASPTR.D	[374-401]	2xPhospho [T383; S398]	2xPhospho [T383; S398]
Sequest HT (A2)	Unambiguous	Q9UQ35	0	0.8249	0	1	1	Homo sapiens (SwissProt TaxID=9606)	1310.58	1310.58	-0.33	-0.00022	HCD (High Energy Collision Dissociation)	30	MS2	65.3235	54	57.6246	32986	CM_PANC1_3_002.raw	7.967e-06	695395	57.77	R.SPGMLEPLGSSR.T	[2132-2143]	1xPhospho [S2132]	1xPhospho [S2132]
Sequest HT (A2)	Unambiguous	Q9UQ35	0	0.1822	0	1	1	Homo sapiens (SwissProt TaxID=9606)	2028.78	2028.78	-0.51	-0.00034	HCD (High Energy Collision Dissociation)	30	MS2	34.869	54	57.9438	33212	CM_PANC1_3_002.raw	2.74e-07	383281	58.08	R.MSCFSRPSMSPTPLDR.C	[2114-2129]	2xPhospho [S2121; S2123]	2xPhospho [S2121; S2123]
Sequest HT (A2)	Unambiguous	Q9UQ35; Q9UQ35-2	0	0.0386	0	1	1	Homo sapiens (SwissProt TaxID=9606)	2087.88	2087.88	-1.43	-0.00149	HCD (High Energy Collision Dissociation)	30	MS2	40.825	54	42.5567	22410	CM_PANC1_3_002.raw	3.613e-06	256291	42.52	R.QGSITSPQANEQSVTPQR.R	[852-869]	2xPhospho [T856; T866]	2xPhospho [T856; T866]
Sequest HT (A2)	Unambiguous	Q9UQ35; Q9UQ35-2	0		0.0213	2	3	Homo sapiens (SwissProt TaxID=9606)	2007.91	2007.91	-0.18	-0.00018	HCD (High Energy Collision Dissociation)	30	MS2	35.4245	54	39.6552	20374	CM_PANC1_3_002.raw	1.393e-07	108600	39.75	R.QGSITSPQANEQSVTPQR.R	[852-869]	1xPhospho [S857]	1xPhospho [S857]
Sequest HT (A2)	Unambiguous	Q9UQ35; Q9UQ35-2	0		0.0213	2	2	Homo sapiens (SwissProt TaxID=9606)	2007.91	2007.91	-0.18	-0.00018	HCD (High Energy Collision Dissociation)	30	MS2	35.4245	54	39.6552	20374	CM_PANC1_3_002.raw	1.393e-07	108600	39.75	R.QGSITSPQANEQSVTPQR.R	[852-869]	1xPhospho [T856]	1xPhospho [T856]
Sequest HT (A2)	Unambiguous	Q9UQ35; Q9UQ35-2	0	0.5124	0	1	1	Homo sapiens (SwissProt TaxID=9606)	2061.85	2061.85	-0.47	-0.00049	HCD (High Energy Collision Dissociation)	30	MS2	20.3421	54	38.7572	19743	CM_PANC1_3_002.raw	3.643e-07	585590	38.87	R.SGSSQELDVKPSASPQER.S	[1539-1556]	2xPhospho [S1542; S1550]	2xPhospho [S1542; S1550]
Sequest HT (A2)	Unambiguous	Q9UQ35; Q9UQ35-2	0	0.5502	0	1	1	Homo sapiens (SwissProt TaxID=9606)	2061.85	2061.85	-0.24	-0.00017	HCD (High Energy Collision Dissociation)	30	MS2	56.6892	54	38.7968	19770	CM_PANC1_3_002.raw	8.237e-08	443257	38.87	R.SGSSQELDVKPSASPQER.S	[1539-1556]	2xPhospho [S1542; S1550]	2xPhospho [S1542; S1550]
Sequest HT (A2)	Unambiguous	Q9UQ35-3; Q9UQ35; Q9UQ35-2	0	0.0089	0	1	1	Homo sapiens (SwissProt TaxID=9606)	2715.18	2715.18	0.36	0.00033	HCD (High Energy Collision Dissociation)	30	MS2	8.71547	54	41.3094	21535	CM_PANC1_3_002.raw	5.421e-10	3.09134e+06	41.35	R.GEGDAPFSEPGTTSTQRPSSPETATK.Q	[304-329]	1xPhospho [S323]	1xPhospho [S323]
Sequest HT (A2)	Unambiguous	Q9UQ35; Q9UQ35-2	0	0.6076	0	1	2	Homo sapiens (SwissProt TaxID=9606)	2061.85	2061.85	0.28	0.00029	HCD (High Energy Collision Dissociation)	30	MS2	0	54	40.3924	20890	CM_PANC1_3_002.raw	2.634e-07	104155	40.42	R.SGSSQELDVKPSASPQER.S	[1539-1556]	2xPhospho [S1539; S1541]	2xPhospho [S1539; S1541]
Sequest HT (A2)	Unambiguous	Q9UQ35; Q9UQ35-2	0	0.6076	0	1	1	Homo sapiens (SwissProt TaxID=9606)	2061.85	2061.85	0.28	0.00029	HCD (High Energy Collision Dissociation)	30	MS2	0	54	40.3924	20890	CM_PANC1_3_002.raw	2.634e-07	104155	40.42	R.SGSSQELDVKPSASPQER.S	[1539-1556]	2xPhospho [S1541; S1542]	2xPhospho [S1541; S1542]
Sequest HT (A2)	Unambiguous	Q9UQ35; Q9UQ35-2	1	0.0044	0	1	1	Homo sapiens (SwissProt TaxID=9606)	2683.19	2683.19	0.05	5e-05	HCD (High Energy Collision Dissociation)	30	MS2	58.976	54	40.2543	20794	CM_PANC1_3_002.raw	3.709e-05	333534	40.46	K.SGTPPRQGSITSPQANEQSVTPQR.R	[846-869]	2xPhospho [S854; S857]	2xPhospho [S854; S857]
Sequest HT (A2)	Unambiguous	Q9UQ35; Q9UQ35-2	0	0.021	0	1	1	Homo sapiens (SwissProt TaxID=9606)	1660.74	1660.74	-0.19	-0.00016	HCD (High Energy Collision Dissociation)	30	MS2	58.9827	54	49.8129	27501	CM_PANC1_3_002.raw	4.789e-05	256334	49.31	K.MALPPQEDATASPPR.Q	[1168-1182]	1xPhospho [S1179]	1xPhospho [S1179]
Sequest HT (A2)	Unambiguous	Q9UQ35-3; Q9UQ35; Q9UQ35-2	0	0.5236	0	1	1	Homo sapiens (SwissProt TaxID=9606)	1578.86	1578.86	-0.31	-0.00016	HCD (High Energy Collision Dissociation)	30	MS2	39.0719	54	46.1016	24894	CM_PANC1_3_002.raw	3.646e-07	71577.3	46.06	K.QPAPEPPKPYSLVR.E	[162-175]
Sequest HT (A2)	Unambiguous	Q9UQ35; Q9UQ35-2	0	0.5671	0	1	1	Homo sapiens (SwissProt TaxID=9606)	2141.82	2141.82	1.25	0.00134	HCD (High Energy Collision Dissociation)	30	MS2	88.4626	54	46.3259	25054	CM_PANC1_3_002.raw	6.687e-06	528326	46.44	R.SGSSQELDVKPSASPQER.S	[1539-1556]	3xPhospho [S1541; S1542; S1550]	3xPhospho [S1541; S1542; S1550]
Sequest HT (A2)	Unambiguous	Q9UQ35; Q9UQ35-2	0	0.637	0	1	1	Homo sapiens (SwissProt TaxID=9606)	2141.82	2141.82	1.1	0.00079	HCD (High Energy Collision Dissociation)	30	MS2	59.9022	54	46.394	25100	CM_PANC1_3_002.raw	2.077e-06	190221	46.45	R.SGSSQELDVKPSASPQER.S	[1539-1556]	3xPhospho [S1541; S1542; S1550]	3xPhospho [S1541; S1542; S1550]
Sequest HT (A2)	Unambiguous	Q9UQ35; Q9UQ35-2	0	0.0818	0	1	1	Homo sapiens (SwissProt TaxID=9606)	1475.58	1475.58	0.94	0.00069	HCD (High Energy Collision Dissociation)	30	MS2	32.3878	54	46.3901	25097	CM_PANC1_3_002.raw	3.757e-05	4162225	46.48	R.SCFESSPDPELK.S	[871-882]	1xPhospho [S876]	1xPhospho [S876]
Sequest HT (A2)	Unambiguous	Q9UQ35-3; Q9UQ35; Q9UQ35-2	0	0.6318	0	1	1	Homo sapiens (SwissProt TaxID=9606)	1799.86	1799.86	-0.94	-0.00085	HCD (High Energy Collision Dissociation)	30	MS2	42.7385	54	62.0495	36096	CM_PANC1_3_002.raw	8.145e-07	197348	62.06	R.SSTGPEPPAPTPLLAER.H	[357-373]	1xPhospho [S358]	1xPhospho [S358]
Sequest HT (A2)	Unambiguous	Q9UQ35; Q9UQ35-2	1	0.214	0	1	1	Homo sapiens (SwissProt TaxID=9606)	2339.01	2339.01	-1.54	-0.0012	HCD (High Energy Collision Dissociation)	30	MS2	35.7261	54	77.5922	46991	CM_PANC1_3_002.raw	2.228e-06	225980	77.78	K.ELSNSPLRENSFGSPLEFR.N	[1316-1334]	2xPhospho [S1318; S1320]	2xPhospho [S1318; S1320]
Sequest HT (A2)	Unambiguous	Q9UQ35; Q9UQ35-2	0		0.04	2	2	Homo sapiens (SwissProt TaxID=9606)	2443.06	2443.06	0.51	0.00062	HCD (High Energy Collision Dissociation)	30	MS2	63.0836	54	78.244	47434	CM_PANC1_3_002.raw	8.498e-08	143451	78.35	K.EQNSALPTSSQDEELMEVVEK.S	[1224-1244]	1xPhospho [S1233]	1xPhospho [S1233]
Sequest HT (A2)	Unambiguous	Q9UQ35; Q9UQ35-2	0	0.0613	0	1	1	Homo sapiens (SwissProt TaxID=9606)	2443.06	2443.06	0.03	2e-05	HCD (High Energy Collision Dissociation)	30	MS2	47.9862	54	78.2313	47427	CM_PANC1_3_002.raw	2.065e-05	454460	78.37	K.EQNSALPTSSQDEELMEVVEK.S	[1224-1244]	1xPhospho [S1233]	1xPhospho [S1233]
Sequest HT (A2)	Unambiguous	Q9UQ35; Q9UQ35-2	1	0.5785	0	1	1	Homo sapiens (SwissProt TaxID=9606)	1337.59	1337.59	0.05	2e-05	HCD (High Energy Collision Dissociation)	30	MS2	47.3009	54	16.1605	3909	CM_PANC1_3_003.raw	2.5e-05	3607605	16.71	R.RRPSPQPSPR.D	[2699-2708]	2xPhospho [S2702; S2706]	2xPhospho [S2702; S2706]
Sequest HT (A2)	Unambiguous	Q9UQ35; Q9UQ35-2	1	0.519	0	1	1	Homo sapiens (SwissProt TaxID=9606)	1337.59	1337.59	0.13	6e-05	HCD (High Energy Collision Dissociation)	30	MS2	27.9388	54	16.3278	4024	CM_PANC1_3_003.raw	4.191e-05	3607605	16.71	R.RRPSPQPSPR.D	[2699-2708]	2xPhospho [S2702; S2706]	2xPhospho [S2702; S2706]
Sequest HT (A2)	Unambiguous	Q9UQ35; Q9UQ35-2	0	0.0467	0	1	1	Homo sapiens (SwissProt TaxID=9606)	2136.83	2136.83	0.39	0.00028	HCD (High Energy Collision Dissociation)	30	MS2	22.9652	54	21.155	7442	CM_PANC1_3_003.raw	3.748e-05	92021.5	21.13	R.HASSSPESPKPAPAPGSHR.E	[433-451]	3xPhospho [S436; S437; S440]	3xPhospho [S436; S437; S440]
Sequest HT (A2)	Unambiguous	Q9UQ35; Q9UQ35-2	0	0.0906	0	1	1	Homo sapiens (SwissProt TaxID=9606)	1394.59	1394.59	-0.04	-3e-05	HCD (High Energy Collision Dissociation)	30	MS2	25.9583	54	18.4811	5521	CM_PANC1_3_003.raw	3.156e-05	342330	18.6	R.QSHSESPSLQSK.S	[1078-1089]	1xPhospho [S1083]	1xPhospho [S1083]
Sequest HT (A2)	Unambiguous	Q9UQ35; Q9UQ35-2	0	0.0669	0	1	1	Homo sapiens (SwissProt TaxID=9606)	1394.6	1394.59	0.39	0.00027	HCD (High Energy Collision Dissociation)	30	MS2	65.4545	54	18.3367	5419	CM_PANC1_3_003.raw	4.793e-05	342330	18.6	R.QSHSESPSLQSK.S	[1078-1089]	1xPhospho [S1083]	1xPhospho [S1083]
Sequest HT (A2)	Unambiguous	Q9UQ35; Q9UQ35-2	0		0.0145	2	2	Homo sapiens (SwissProt TaxID=9606)	3092.31	3092.32	-0.52	-0.00054	HCD (High Energy Collision Dissociation)	30	MS2	5.54799	54	62.2007	36201	CM_PANC1_3_002.raw	5.787e-09	580580	62.34	R.HGGSPQPLATTPLSQEPVNPPSEASPTR.D	[374-401]	3xPhospho [S377; S387; S395]	3xPhospho [S377; S387; S395]
Sequest HT (A2)	Unambiguous	Q9UQ35-3; Q9UQ35; Q9UQ35-2	0	0.6318	0	1	3	Homo sapiens (SwissProt TaxID=9606)	1799.86	1799.86	-0.94	-0.00085	HCD (High Energy Collision Dissociation)	30	MS2	42.7385	54	62.0495	36096	CM_PANC1_3_002.raw	8.145e-07	197348	62.06	R.SSTGPEPPAPTPLLAER.H	[357-373]	1xPhospho [S357]	1xPhospho [S357]
Sequest HT (A2)	Unambiguous	Q9UQ35-3; Q9UQ35; Q9UQ35-2	0	0.6318	0	1	2	Homo sapiens (SwissProt TaxID=9606)	1799.86	1799.86	-0.94	-0.00085	HCD (High Energy Collision Dissociation)	30	MS2	42.7385	54	62.0495	36096	CM_PANC1_3_002.raw	8.145e-07	197348	62.06	R.SSTGPEPPAPTPLLAER.H	[357-373]	1xPhospho [T359]	1xPhospho [T359]
Sequest HT (A2)	Unambiguous	Q9UQ35; Q9UQ35-2	0	0.2068	0	1	2	Homo sapiens (SwissProt TaxID=9606)	1995.92	1995.92	0.51	0.00051	HCD (High Energy Collision Dissociation)	30	MS2	70.5054	54	64.6803	37956	CM_PANC1_3_002.raw	8.582e-09	325090	64.82	K.AGMSSNQSISSPVLDAVPR.T	[1394-1412]	1xPhospho [S1404]	1xPhospho [S1404]
Sequest HT (A2)	Unambiguous	Q9UQ35; Q9UQ35-2	0	0.2068	0	1	1	Homo sapiens (SwissProt TaxID=9606)	1995.92	1995.92	0.51	0.00051	HCD (High Energy Collision Dissociation)	30	MS2	70.5054	54	64.6803	37956	CM_PANC1_3_002.raw	8.582e-09	325090	64.82	K.AGMSSNQSISSPVLDAVPR.T	[1394-1412]	1xPhospho [S1403]	1xPhospho [S1403]
Sequest HT (A2)	Unambiguous	Q9UQ35; Q9UQ35-2	0	0.1063	0	1	1	Homo sapiens (SwissProt TaxID=9606)	2075.89	2075.89	0.45	0.00047	HCD (High Energy Collision Dissociation)	30	MS2	19.7022	54	74.6709	44976	CM_PANC1_3_002.raw	7.926e-07	397891	74.57	K.AGMSSNQSISSPVLDAVPR.T	[1394-1412]	2xPhospho [S1401; S1403]	2xPhospho [S1401; S1403]
Sequest HT (A2)	Unambiguous	Q9UQ35; Q9UQ35-2	0	0.4949	0	1	3	Homo sapiens (SwissProt TaxID=9606)	1963.9	1963.9	-0.72	-0.00071	HCD (High Energy Collision Dissociation)	30	MS2	53.3649	54	75.2699	45394	CM_PANC1_3_002.raw	8.927e-08	347976	75.39	K.SSTPPGESYFGVSSLQLK.G	[1041-1058]	1xPhospho [T1043]	1xPhospho [T1043]
Sequest HT (A2)	Unambiguous	Q9UQ35; Q9UQ35-2	0	0.4949	0	1	2	Homo sapiens (SwissProt TaxID=9606)	1963.9	1963.9	-0.72	-0.00071	HCD (High Energy Collision Dissociation)	30	MS2	53.3649	54	75.2699	45394	CM_PANC1_3_002.raw	8.927e-08	347976	75.39	K.SSTPPGESYFGVSSLQLK.G	[1041-1058]	1xPhospho [S1041]	1xPhospho [S1041]
Sequest HT (A2)	Unambiguous	Q9UQ35; Q9UQ35-2	0	0.4949	0	1	1	Homo sapiens (SwissProt TaxID=9606)	1963.9	1963.9	-0.72	-0.00071	HCD (High Energy Collision Dissociation)	30	MS2	53.3649	54	75.2699	45394	CM_PANC1_3_002.raw	8.927e-08	347976	75.39	K.SSTPPGESYFGVSSLQLK.G	[1041-1058]	1xPhospho [S1042]	1xPhospho [S1042]
Sequest HT (A2)	Unambiguous	Q9UQ35; Q9UQ35-2	0	0.0233	0	1	1	Homo sapiens (SwissProt TaxID=9606)	2075.89	2075.89	0.45	0.00031	HCD (High Energy Collision Dissociation)	30	MS2	48.7414	54	74.4665	44831	CM_PANC1_3_002.raw	2.517e-05	173194	74.58	K.AGMSSNQSISSPVLDAVPR.T	[1394-1412]	2xPhospho [S1403; S1404]	2xPhospho [S1403; S1404]
Sequest HT (A2)	Unambiguous	Q9UQ35; Q9UQ35-2	0	0.0897	0	1	1	Homo sapiens (SwissProt TaxID=9606)	2075.89	2075.89	-0.25	-0.00026	HCD (High Energy Collision Dissociation)	30	MS2	93.8265	54	74.3449	44747	CM_PANC1_3_002.raw	2.175e-06	397891	74.57	K.AGMSSNQSISSPVLDAVPR.T	[1394-1412]	2xPhospho [S1401; S1403]	2xPhospho [S1401; S1403]
Sequest HT (A2)	Unambiguous	Q9UQ35; Q9UQ35-2	1	0.0362	0	1	1	Homo sapiens (SwissProt TaxID=9606)	2259.04	2259.04	0.19	0.00014	HCD (High Energy Collision Dissociation)	30	MS2	8.50479	54	68.6809	40761	CM_PANC1_3_002.raw	1.147e-08	416917	68.72	K.ELSNSPLRENSFGSPLEFR.N	[1316-1334]	1xPhospho [S1320]	1xPhospho [S1320]
Sequest HT (A2)	Unambiguous	Q9UQ35; Q9UQ35-2	0	0.0295	0	1	1	Homo sapiens (SwissProt TaxID=9606)	1995.92	1995.92	0.15	0.00015	HCD (High Energy Collision Dissociation)	30	MS2	55.4188	54	64.759	37949	CM_PANC1_3_001.raw	5.363e-08	364042	64.84	K.AGMSSNQSISSPVLDAVPR.T	[1394-1412]	1xPhospho [S1404]	1xPhospho [S1404]
Sequest HT (A2)	Unambiguous	Q9UQ35; Q9UQ35-2	0	0.1329	0	1	1	Homo sapiens (SwissProt TaxID=9606)	3092.31	3092.32	-2.86	-0.00295	HCD (High Energy Collision Dissociation)	30	MS2	87.7947	54	66.9424	39468	CM_PANC1_3_001.raw	2.615e-05	557232	67.2	R.HGGSPQPLATTPLSQEPVNPPSEASPTR.D	[374-401]	3xPhospho [T383; S395; S398]	3xPhospho [T383; S395; S398]
Sequest HT (A2)	Unambiguous	Q9UQ35; Q9UQ35-2	0	0.1594	0	1	1	Homo sapiens (SwissProt TaxID=9606)	3092.31	3092.32	-0.43	-0.00044	HCD (High Energy Collision Dissociation)	30	MS2	35.8963	54	64.3147	37636	CM_PANC1_3_001.raw	7.188e-07	350016	64.53	R.HGGSPQPLATTPLSQEPVNPPSEASPTR.D	[374-401]	3xPhospho [S377; S387; S395]	3xPhospho [S377; S387; S395]
Sequest HT (A2)	Unambiguous	Q9UQ35; Q9UQ35-2	0	0.0985	0	1	1	Homo sapiens (SwissProt TaxID=9606)	3092.31	3092.32	-1.88	-0.00194	HCD (High Energy Collision Dissociation)	30	MS2	5.61715	54	62.2299	36163	CM_PANC1_3_001.raw	1.011e-08	571365	62.38	R.HGGSPQPLATTPLSQEPVNPPSEASPTR.D	[374-401]	3xPhospho [S377; S387; S395]	3xPhospho [S377; S387; S395]
Sequest HT (A2)	Unambiguous	Q9UQ35-3; Q9UQ35; Q9UQ35-2	0	0.6287	0	1	3	Homo sapiens (SwissProt TaxID=9606)	1799.86	1799.86	0.36	0.00032	HCD (High Energy Collision Dissociation)	30	MS2	27.4828	54	62.1096	36079	CM_PANC1_3_001.raw	1.193e-05	137136	62.1	R.SSTGPEPPAPTPLLAER.H	[357-373]	1xPhospho [T359]	1xPhospho [T359]
Sequest HT (A2)	Unambiguous	Q9UQ35-3; Q9UQ35; Q9UQ35-2	0	0.6287	0	1	2	Homo sapiens (SwissProt TaxID=9606)	1799.86	1799.86	0.36	0.00032	HCD (High Energy Collision Dissociation)	30	MS2	27.4828	54	62.1096	36079	CM_PANC1_3_001.raw	1.193e-05	137136	62.1	R.SSTGPEPPAPTPLLAER.H	[357-373]	1xPhospho [S357]	1xPhospho [S357]
Sequest HT (A2)	Unambiguous	Q9UQ35-3; Q9UQ35; Q9UQ35-2	0	0.6287	0	1	1	Homo sapiens (SwissProt TaxID=9606)	1799.86	1799.86	0.36	0.00032	HCD (High Energy Collision Dissociation)	30	MS2	27.4828	54	62.1096	36079	CM_PANC1_3_001.raw	1.193e-05	137136	62.1	R.SSTGPEPPAPTPLLAER.H	[357-373]	1xPhospho [S358]	1xPhospho [S358]
Sequest HT (A2)	Unambiguous	Q9UQ35; Q9UQ35-2	0	0.0051	0	1	1	Homo sapiens (SwissProt TaxID=9606)	3092.32	3092.32	0.74	0.00076	HCD (High Energy Collision Dissociation)	30	MS2	48.2659	54	62.729	36516	CM_PANC1_3_001.raw	9.65e-06	571365	62.38	R.HGGSPQPLATTPLSQEPVNPPSEASPTR.D	[374-401]	3xPhospho [S377; S387; S395]	3xPhospho [S377; S387; S395]
Sequest HT (A2)	Unambiguous	Q9UQ35; Q9UQ35-2	0	0.0188	0	1	1	Homo sapiens (SwissProt TaxID=9606)	2075.89	2075.89	0.42	0.00029	HCD (High Energy Collision Dissociation)	30	MS2	17.3225	54	74.5746	44832	CM_PANC1_3_001.raw	4.727e-05	150612	74.62	K.AGMSSNQSISSPVLDAVPR.T	[1394-1412]	2xPhospho [S1401; S1403]	2xPhospho [S1401; S1403]
Sequest HT (A2)	Unambiguous	Q9UQ35; Q9UQ35-2	1	0.0422	0	1	1	Homo sapiens (SwissProt TaxID=9606)	2259.04	2259.04	0.08	6e-05	HCD (High Energy Collision Dissociation)	30	MS2	37.9066	54	68.6378	40662	CM_PANC1_3_001.raw	1.181e-07	345948	68.73	K.ELSNSPLRENSFGSPLEFR.N	[1316-1334]	1xPhospho [S1320]	1xPhospho [S1320]
Sequest HT (A2)	Unambiguous	Q9UQ35; Q9UQ35-2	1	0.0813	0	1	1	Homo sapiens (SwissProt TaxID=9606)	1616.61	1616.61	-0.48	-0.00038	HCD (High Energy Collision Dissociation)	30	MS2	19.7161	54	52.4332	29267	CM_PANC1_3_001.raw	6.149e-06	1.26434e+06	52.58	R.SRSSSPVTELASR.S	[1099-1111]	3xPhospho [S1099; S1101; S1102]	3xPhospho [S1099; S1101; S1102]
Sequest HT (A2)	Unambiguous	Q9UQ35; Q9UQ35-2	0	0.2993	0	1	1	Homo sapiens (SwissProt TaxID=9606)	1555.54	1555.54	-0.12	-9e-05	HCD (High Energy Collision Dissociation)	30	MS2	72.6175	54	53.9352	30323	CM_PANC1_3_001.raw	3.607e-05	337250	54.01	R.SCFESSPDPELK.S	[871-882]	2xPhospho [S871; S875]	2xPhospho [S871; S875]
Sequest HT (A2)	Unambiguous	Q9UQ35	0	0.0685	0	1	1	Homo sapiens (SwissProt TaxID=9606)	1318.65	1318.65	0.21	0.00014	HCD (High Energy Collision Dissociation)	30	MS2	78.897	54	49.2753	27038	CM_PANC1_3_001.raw	3.489e-05	166306	49.32	R.TPTAPAVNLAGAR.T	[2289-2301]	1xPhospho [T2289]	1xPhospho [T2289]
Sequest HT (A2)	Unambiguous	Q9UQ35	0	0.7316	0	1	1	Homo sapiens (SwissProt TaxID=9606)	1421.66	1421.66	0.1	7e-05	HCD (High Energy Collision Dissociation)	30	MS2	83.8406	54	50.7127	28051	CM_PANC1_3_001.raw	4.919e-07	94935	50.69	R.TPAAAAAMNLASPR.T	[2261-2274]	1xPhospho [S2272]	1xPhospho [S2272]
Sequest HT (A2)	Unambiguous	Q9UQ35; Q9UQ35-2	0	0.0364	0	1	1	Homo sapiens (SwissProt TaxID=9606)	3012.35	3012.35	0.09	9e-05	HCD (High Energy Collision Dissociation)	30	MS2	67.6443	54	59.286	34089	CM_PANC1_3_001.raw	5.462e-07	3204939	59.63	R.HGGSPQPLATTPLSQEPVNPPSEASPTR.D	[374-401]	2xPhospho [T383; S398]	2xPhospho [T383; S398]
Sequest HT (A2)	Unambiguous	Q9UQ35; Q9UQ35-2	0	0.1009	0	1	1	Homo sapiens (SwissProt TaxID=9606)	3012.35	3012.35	-1.02	-0.00102	HCD (High Energy Collision Dissociation)	30	MS2	80.4084	54	60.1268	34685	CM_PANC1_3_001.raw	1.212e-05	3204939	59.63	R.HGGSPQPLATTPLSQEPVNPPSEASPTR.D	[374-401]	2xPhospho [T383; S398]	2xPhospho [T383; S398]
Sequest HT (A2)	Unambiguous	Q9UQ35; Q9UQ35-2	1	0.3622	0	1	1	Homo sapiens (SwissProt TaxID=9606)	2517.12	2517.12	-0.53	-0.00044	HCD (High Energy Collision Dissociation)	30	MS2	81.8102	54	60.4192	34885	CM_PANC1_3_001.raw	1.426e-05	460144	60.51	K.AGMSSNQSISSPVLDAVPRTPSR.E	[1394-1416]	2xPhospho [S1404; S1415]	2xPhospho [S1404; S1415]
Sequest HT (A2)	Unambiguous	Q9UQ35-3; Q9UQ35; Q9UQ35-2	1	0.182	0	1	1	Homo sapiens (SwissProt TaxID=9606)	3125.36	3125.37	-5.01	-0.00522	HCD (High Energy Collision Dissociation)	30	MS2	58.6252	54	60.2776	34787	CM_PANC1_3_001.raw	4.859e-08	1.55491e+06	60.42	K.SATRPSPSPERSSTGPEPPAPTPLLAER.H	[346-373]	3xPhospho [S351; S353; S357]	3xPhospho [S351; S353; S357]
Sequest HT (A2)	Unambiguous	Q9UQ35; Q9UQ35-2	0	0.5178	0	1	1	Homo sapiens (SwissProt TaxID=9606)	1555.54	1555.54	-0.12	-0.0001	HCD (High Energy Collision Dissociation)	30	MS2	48.3079	54	55.6579	31531	CM_PANC1_3_001.raw	1.601e-05	798891	55.51	R.SCFESSPDPELK.S	[871-882]	2xPhospho [S875; S876]	2xPhospho [S875; S876]
Sequest HT (A2)	Unambiguous	Q9UQ35	0	0.2177	0	1	1	Homo sapiens (SwissProt TaxID=9606)	2028.78	2028.78	0.39	0.00027	HCD (High Energy Collision Dissociation)	30	MS2	32.1235	54	57.9563	33151	CM_PANC1_3_001.raw	4.294e-06	338769	58.1	R.MSCFSRPSMSPTPLDR.C	[2114-2129]	2xPhospho [S2121; S2123]	2xPhospho [S2121; S2123]
Sequest HT (A2)	Unambiguous	Q9UQ35	0	0.8143	0	1	1	Homo sapiens (SwissProt TaxID=9606)	1310.58	1310.58	0.54	0.00035	HCD (High Energy Collision Dissociation)	30	MS2	56.6543	54	57.6583	32940	CM_PANC1_3_001.raw	8.411e-06	612337	57.77	R.SPGMLEPLGSSR.T	[2132-2143]	1xPhospho [S2132]	1xPhospho [S2132]
Sequest HT (A2)	Unambiguous	Q9UQ35; Q9UQ35-2	1	0.0886	0	1	1	Homo sapiens (SwissProt TaxID=9606)	2164.02	2164.01	0.43	0.00031	HCD (High Energy Collision Dissociation)	30	MS2	85.398	54	30.9718	14304	CM_PANC1_3_002.raw	1.738e-05	1.26055e+06	31.11	R.QGSITSPQANEQSVTPQRR.S	[852-870]	1xPhospho [T866]	1xPhospho [T866]
Sequest HT (A2)	Unambiguous	Q9UQ35; Q9UQ35-2	1	0.0941	0	1	1	Homo sapiens (SwissProt TaxID=9606)	2084.76	2084.75	0.47	0.00033	HCD (High Energy Collision Dissociation)	30	MS2	80.6114	54	30.9028	14254	CM_PANC1_3_002.raw	5.014e-05	1.11971e+06	30.99	R.DGSGTPSRHSLSGSSPGMK.D	[1449-1467]	3xPhospho [S1455; S1458; S1460]	3xPhospho [S1455; S1458; S1460]
Sequest HT (A2)	Unambiguous	Q9UQ35-3; Q9UQ35; Q9UQ35-2	1	0.2657	0	1	1	Homo sapiens (SwissProt TaxID=9606)	1826.79	1826.79	-0.36	-0.00032	HCD (High Energy Collision Dissociation)	30	MS2	4.90175	54	26.0324	10759	CM_PANC1_3_002.raw	1.336e-06	501696	26.12	K.THTTALAGRSPSPASGR.R	[286-302]	2xPhospho [S295; S297]	2xPhospho [S295; S297]
Sequest HT (A2)	Unambiguous	Q9UQ35-3; Q9UQ35; Q9UQ35-2	1	0.2357	0	1	1	Homo sapiens (SwissProt TaxID=9606)	1826.8	1826.79	0.94	0.00057	HCD (High Energy Collision Dissociation)	30	MS2	14.4971	15.052	26.217	10896	CM_PANC1_3_002.raw	3.444e-05	4.17629e+06	26.14	K.THTTALAGRSPSPASGR.R	[286-302]	2xPhospho [S295; S297]	2xPhospho [S295; S297]
Sequest HT (A2)	Unambiguous	Q9UQ35; Q9UQ35-2	1	0.2527	0	1	1	Homo sapiens (SwissProt TaxID=9606)	1475.59	1475.59	-0.5	-0.00037	HCD (High Energy Collision Dissociation)	30	MS2	51.6446	54	25.6521	10482	CM_PANC1_3_002.raw	2.397e-05			R.SRSPSSPELNNK.C	[1497-1508]	2xPhospho [S1497; S1499]	2xPhospho [S1497; S1499]
Sequest HT (A2)	Unambiguous	Q9UQ35; Q9UQ35-2	0	0.0151	0	1	1	Homo sapiens (SwissProt TaxID=9606)	1776.67	1776.67	-0.71	-0.00063	HCD (High Energy Collision Dissociation)	30	MS2	46.5915	54	36.7818	18369	CM_PANC1_3_002.raw	1.91e-06	1.34807e+06	36.97	R.SSGHSSSELSPDAVEK.A	[1378-1393]	2xPhospho [S1384; S1387]	2xPhospho [S1384; S1387]
Sequest HT (A2)	Unambiguous	Q9UQ35-3; Q9UQ35; Q9UQ35-2	1	0.0023	0	1	1	Homo sapiens (SwissProt TaxID=9606)	2871.28	2871.28	0.48	0.00046	HCD (High Energy Collision Dissociation)	30	MS2	90.0016	54	38.1214	19299	CM_PANC1_3_002.raw	2.206e-05	1.87576e+06	38.22	R.RGEGDAPFSEPGTTSTQRPSSPETATK.Q	[303-329]	1xPhospho [S323]	1xPhospho [S323]
Sequest HT (A2)	Unambiguous	Q9UQ35-3; Q9UQ35; Q9UQ35-2	1	0.002	0	1	1	Homo sapiens (SwissProt TaxID=9606)	2871.28	2871.28	-0.29	-0.00021	HCD (High Energy Collision Dissociation)	30	MS2	72.0736	54	38.1569	19323	CM_PANC1_3_002.raw	3.86e-09	561600	38.21	R.RGEGDAPFSEPGTTSTQRPSSPETATK.Q	[303-329]	1xPhospho [S322]	1xPhospho [S322]
Sequest HT (A2)	Unambiguous	Q9UQ35; Q9UQ35-2	1	0.4215	0	1	1	Homo sapiens (SwissProt TaxID=9606)	2212.94	2212.93	0.99	0.00073	HCD (High Energy Collision Dissociation)	30	MS2	16.5454	54	37.6912	19008	CM_PANC1_3_002.raw	3.587e-05	9962566	37.34	K.AQTPPGPSLSGSKSPCPQEK.S	[1001-1020]	2xPhospho [T1003; S1014]	2xPhospho [T1003; S1014]
Sequest HT (A2)	Unambiguous	Q9UQ35; Q9UQ35-2	1	0.0475	0	1	1	Homo sapiens (SwissProt TaxID=9606)	2132.97	2132.97	0.59	0.00042	HCD (High Energy Collision Dissociation)	30	MS2	28.6201	54	33.0431	15753	CM_PANC1_3_002.raw	3.01e-06	362526	33.12	K.AQTPPGPSLSGSKSPCPQEK.S	[1001-1020]	1xPhospho [S1014]	1xPhospho [S1014]
Sequest HT (A2)	Unambiguous	Q9UQ35; Q9UQ35-2	0	0.2978	0	1	1	Homo sapiens (SwissProt TaxID=9606)	1696.71	1696.71	-0.19	-0.00011	HCD (High Energy Collision Dissociation)	30	MS2	44.3715	54	31.8958	14955	CM_PANC1_3_002.raw	6.346e-06	221748	31.89	R.SSGHSSSELSPDAVEK.A	[1378-1393]	1xPhospho [S1387]	1xPhospho [S1387]
Sequest HT (A2)	Unambiguous	Q9UQ35; Q9UQ35-2	0	0.608	0	1	3	Homo sapiens (SwissProt TaxID=9606)	1981.88	1981.89	-2.53	-0.0025	HCD (High Energy Collision Dissociation)	30	MS2	18.4796	54	34.4898	16766	CM_PANC1_3_002.raw	7.278e-06	148320	34.55	R.SGSSQELDVKPSASPQER.S	[1539-1556]	1xPhospho [S1539]	1xPhospho [S1539]
Sequest HT (A2)	Unambiguous	Q9UQ35; Q9UQ35-2	0	0.608	0	1	2	Homo sapiens (SwissProt TaxID=9606)	1981.88	1981.89	-2.53	-0.0025	HCD (High Energy Collision Dissociation)	30	MS2	18.4796	54	34.4898	16766	CM_PANC1_3_002.raw	7.278e-06	148320	34.55	R.SGSSQELDVKPSASPQER.S	[1539-1556]	1xPhospho [S1541]	1xPhospho [S1541]
Sequest HT (A2)	Unambiguous	Q9UQ35; Q9UQ35-2	0	0.608	0	1	1	Homo sapiens (SwissProt TaxID=9606)	1981.88	1981.89	-2.53	-0.0025	HCD (High Energy Collision Dissociation)	30	MS2	18.4796	54	34.4898	16766	CM_PANC1_3_002.raw	7.278e-06	148320	34.55	R.SGSSQELDVKPSASPQER.S	[1539-1556]	1xPhospho [S1542]	1xPhospho [S1542]
Sequest HT (A2)	Unambiguous	Q9UQ35; Q9UQ35-2	0	0.0627	0	1	2	Homo sapiens (SwissProt TaxID=9606)	1981.89	1981.89	0.48	0.00032	HCD (High Energy Collision Dissociation)	30	MS2	88.2296	54	34.4792	16758	CM_PANC1_3_002.raw	8.223e-07	243064	34.53	R.SGSSQELDVKPSASPQER.S	[1539-1556]	1xPhospho [S1539]	1xPhospho [S1539]
Sequest HT (A2)	Unambiguous	Q9UQ35; Q9UQ35-2	0	0.0627	0	1	1	Homo sapiens (SwissProt TaxID=9606)	1981.89	1981.89	0.48	0.00032	HCD (High Energy Collision Dissociation)	30	MS2	88.2296	54	34.4792	16758	CM_PANC1_3_002.raw	8.223e-07	243064	34.53	R.SGSSQELDVKPSASPQER.S	[1539-1556]	1xPhospho [S1541]	1xPhospho [S1541]
Sequest HT (A2)	Unambiguous	Q9UQ35; Q9UQ35-2	0	0.5894	0	1	2	Homo sapiens (SwissProt TaxID=9606)	1981.89	1981.89	1	0.00066	HCD (High Energy Collision Dissociation)	30	MS2	60.4952	54	33.3366	15958	CM_PANC1_3_002.raw	1.158e-06	132148	33.34	R.SGSSQELDVKPSASPQER.S	[1539-1556]	1xPhospho [S1552]	1xPhospho [S1552]
Sequest HT (A2)	Unambiguous	Q9UQ35; Q9UQ35-2	0	0.5894	0	1	1	Homo sapiens (SwissProt TaxID=9606)	1981.89	1981.89	1	0.00066	HCD (High Energy Collision Dissociation)	30	MS2	60.4952	54	33.3366	15958	CM_PANC1_3_002.raw	1.158e-06	132148	33.34	R.SGSSQELDVKPSASPQER.S	[1539-1556]	1xPhospho [S1550]	1xPhospho [S1550]
Sequest HT (A2)	Unambiguous	Q9UQ35; Q9UQ35-2	0	0.3876	0	1	3	Homo sapiens (SwissProt TaxID=9606)	1963.91	1963.9	0.09	8e-05	HCD (High Energy Collision Dissociation)	30	MS2	52.4216	54	75.293	45333	CM_PANC1_3_001.raw	3.238e-08	354303	75.42	K.SSTPPGESYFGVSSLQLK.G	[1041-1058]	1xPhospho [T1043]	1xPhospho [T1043]
Sequest HT (A2)	Unambiguous	Q9UQ35; Q9UQ35-2	0	0.3876	0	1	2	Homo sapiens (SwissProt TaxID=9606)	1963.91	1963.9	0.09	8e-05	HCD (High Energy Collision Dissociation)	30	MS2	52.4216	54	75.293	45333	CM_PANC1_3_001.raw	3.238e-08	354303	75.42	K.SSTPPGESYFGVSSLQLK.G	[1041-1058]	1xPhospho [S1041]	1xPhospho [S1041]
Sequest HT (A2)	Unambiguous	Q9UQ35; Q9UQ35-2	0	0.3876	0	1	1	Homo sapiens (SwissProt TaxID=9606)	1963.91	1963.9	0.09	8e-05	HCD (High Energy Collision Dissociation)	30	MS2	52.4216	54	75.293	45333	CM_PANC1_3_001.raw	3.238e-08	354303	75.42	K.SSTPPGESYFGVSSLQLK.G	[1041-1058]	1xPhospho [S1042]	1xPhospho [S1042]
Sequest HT (A2)	Unambiguous	Q9UQ35; Q9UQ35-2	1	0.1733	0	1	1	Homo sapiens (SwissProt TaxID=9606)	2339.01	2339.01	0.11	8e-05	HCD (High Energy Collision Dissociation)	30	MS2	30.8882	54	77.6174	46921	CM_PANC1_3_001.raw	5.618e-07	213134	77.77	K.ELSNSPLRENSFGSPLEFR.N	[1316-1334]	2xPhospho [S1318; S1320]	2xPhospho [S1318; S1320]
Sequest HT (A2)	Unambiguous	Q9UQ35; Q9UQ35-2	0	0.2389	0	1	3	Homo sapiens (SwissProt TaxID=9606)	2443.06	2443.06	-0.07	-8e-05	HCD (High Energy Collision Dissociation)	30	MS2	54.7951	54	78.1993	47322	CM_PANC1_3_001.raw	1.945e-06	151073	78.34	K.EQNSALPTSSQDEELMEVVEK.S	[1224-1244]	1xPhospho [S1233]	1xPhospho [S1233]
Sequest HT (A2)	Unambiguous	Q9UQ35; Q9UQ35-2	0	0.2389	0	1	2	Homo sapiens (SwissProt TaxID=9606)	2443.06	2443.06	-0.07	-8e-05	HCD (High Energy Collision Dissociation)	30	MS2	54.7951	54	78.1993	47322	CM_PANC1_3_001.raw	1.945e-06	151073	78.34	K.EQNSALPTSSQDEELMEVVEK.S	[1224-1244]	1xPhospho [S1232]	1xPhospho [S1232]
Sequest HT (A2)	Unambiguous	Q9UQ35; Q9UQ35-2	0	0.2389	0	1	1	Homo sapiens (SwissProt TaxID=9606)	2443.06	2443.06	-0.07	-8e-05	HCD (High Energy Collision Dissociation)	30	MS2	54.7951	54	78.1993	47322	CM_PANC1_3_001.raw	1.945e-06	151073	78.34	K.EQNSALPTSSQDEELMEVVEK.S	[1224-1244]	1xPhospho [T1231]	1xPhospho [T1231]
Sequest HT (A2)	Unambiguous	Q9UQ35; Q9UQ35-2	0	0.003	0	1	1	Homo sapiens (SwissProt TaxID=9606)	2443.06	2443.06	0	0	HCD (High Energy Collision Dissociation)	30	MS2	36.5631	54	78.1949	47319	CM_PANC1_3_001.raw	5.42e-06	407124	78.33	K.EQNSALPTSSQDEELMEVVEK.S	[1224-1244]	1xPhospho [T1231]	1xPhospho [T1231]
Sequest HT (A2)	Unambiguous	Q9UQ35; Q9UQ35-2	1	0.3182	0	1	1	Homo sapiens (SwissProt TaxID=9606)	2339.01	2339.01	0.28	0.00022	HCD (High Energy Collision Dissociation)	30	MS2	73.6751	54	78.1904	47318	CM_PANC1_3_001.raw	3.252e-06	213134	77.77	K.ELSNSPLRENSFGSPLEFR.N	[1316-1334]	2xPhospho [S1318; S1320]	2xPhospho [S1318; S1320]
Sequest HT (A2)	Unambiguous	Q9UQ35; Q9UQ35-2	0	0.037	0	1	1	Homo sapiens (SwissProt TaxID=9606)	2056.86	2056.86	0.26	0.00018	HCD (High Energy Collision Dissociation)	30	MS2	44.6211	54	21.0181	7145	CM_PANC1_3_002.raw	4.391e-05	454389	20.53	R.HASSSPESPKPAPAPGSHR.E	[433-451]	2xPhospho [S435; S436]	2xPhospho [S435; S436]
Sequest HT (A2)	Unambiguous	Q9UQ35; Q9UQ35-2	1	0.5457	0	1	1	Homo sapiens (SwissProt TaxID=9606)	1337.59	1337.59	-0.19	-9e-05	HCD (High Energy Collision Dissociation)	30	MS2	34.8725	54	16.434	3899	CM_PANC1_3_002.raw	1.842e-05	3.0619e+06	16.71	R.RRPSPQPSPR.D	[2699-2708]	2xPhospho [S2702; S2706]	2xPhospho [S2702; S2706]
Sequest HT (A2)	Unambiguous	Q9UQ35; Q9UQ35-2	0	0.1097	0	1	1	Homo sapiens (SwissProt TaxID=9606)	1394.6	1394.59	0.47	0.00033	HCD (High Energy Collision Dissociation)	30	MS2	28.5457	54	18.613	5409	CM_PANC1_3_002.raw	1.365e-05	311629	18.56	R.QSHSESPSLQSK.S	[1078-1089]	1xPhospho [S1083]	1xPhospho [S1083]
Sequest HT (A2)	Unambiguous	Q9UQ35; Q9UQ35-2	1	0.1026	0	1	1	Homo sapiens (SwissProt TaxID=9606)	2164.01	2164.01	-0.09	-7e-05	HCD (High Energy Collision Dissociation)	30	MS2	39.3166	54	30.9968	14908	CM_PANC1_4_001.raw	1.081e-05	684839	31.09	R.QGSITSPQANEQSVTPQRR.S	[852-870]	1xPhospho [T866]	1xPhospho [T866]
Sequest HT (A2)	Unambiguous	Q9UQ35-3; Q9UQ35; Q9UQ35-2	1	0.2531	0	1	1	Homo sapiens (SwissProt TaxID=9606)	1826.79	1826.79	-0.07	-7e-05	HCD (High Energy Collision Dissociation)	30	MS2	0	54	26.1016	11510	CM_PANC1_4_001.raw	8.093e-06	657568	26.21	K.THTTALAGRSPSPASGR.R	[286-302]	2xPhospho [S295; S297]	2xPhospho [S295; S297]
Sequest HT (A2)	Unambiguous	Q9UQ35-3; Q9UQ35; Q9UQ35-2	1	0.181	0	1	1	Homo sapiens (SwissProt TaxID=9606)	1826.79	1826.79	0.12	7e-05	HCD (High Energy Collision Dissociation)	30	MS2	44.6935	53.869	26.0779	11495	CM_PANC1_4_001.raw	3.529e-06	5887330	26.21	K.THTTALAGRSPSPASGR.R	[286-302]	2xPhospho [S295; S297]	2xPhospho [S295; S297]
Sequest HT (A2)	Unambiguous	Q9UQ35; Q9UQ35-2	0	0.2468	0	1	1	Homo sapiens (SwissProt TaxID=9606)	2136.83	2136.83	-0.01	-1e-05	HCD (High Energy Collision Dissociation)	30	MS2	53.2023	54	23.2332	9501	CM_PANC1_4_001.raw	3.632e-05	150044	23.2	R.HASSSPESPKPAPAPGSHR.E	[433-451]	3xPhospho [S435; S436; S437]	3xPhospho [S435; S436; S437]
Sequest HT (A2)	Unambiguous	Q9UQ35; Q9UQ35-2	1	0.2193	0	1	1	Homo sapiens (SwissProt TaxID=9606)	1624.62	1624.62	0.06	5e-05	HCD (High Energy Collision Dissociation)	30	MS2	97.0009	54	27.0194	12144	CM_PANC1_4_001.raw	4.309e-05	492887	27.1	R.SRSVSPCSNVESR.L	[950-962]	2xPhospho [S952; S954]	2xPhospho [S952; S954]
Sequest HT (A2)	Unambiguous	Q9UQ35; Q9UQ35-2	1	0.1229	0	1	1	Homo sapiens (SwissProt TaxID=9606)	1555.56	1555.56	-0.27	-0.00021	HCD (High Energy Collision Dissociation)	30	MS2	13.1695	54	27.5488	12511	CM_PANC1_4_001.raw	2.164e-05	1.83966e+06	27.82	R.SRSPSSPELNNK.C	[1497-1508]	3xPhospho [S1497; S1499; S1501]	3xPhospho [S1497; S1499; S1501]
Sequest HT (A2)	Unambiguous	Q9UQ35; Q9UQ35-2	0		0.0037	3	3	Homo sapiens (SwissProt TaxID=9606)	1981.89	1981.89	0.4	0.0004	HCD (High Energy Collision Dissociation)	30	MS2	49.827	54	34.5355	17351	CM_PANC1_4_001.raw	1.663e-05	73245.9	34.58	R.SGSSQELDVKPSASPQER.S	[1539-1556]	1xPhospho [S1539]	1xPhospho [S1539]
Sequest HT (A2)	Unambiguous	Q9UQ35; Q9UQ35-2	0	0.0661	0	1	1	Homo sapiens (SwissProt TaxID=9606)	2007.91	2007.91	0.36	0.00037	HCD (High Energy Collision Dissociation)	30	MS2	70.9698	54	39.7329	20943	CM_PANC1_4_001.raw	2.588e-06	56226.8	39.69	R.QGSITSPQANEQSVTPQR.R	[852-869]	1xPhospho [S857]	1xPhospho [S857]
Sequest HT (A2)	Unambiguous	Q9UQ35; Q9UQ35-2	1	0.0299	0	1	1	Homo sapiens (SwissProt TaxID=9606)	2683.19	2683.19	0.21	0.00019	HCD (High Energy Collision Dissociation)	30	MS2	47.2516	54	40.2218	21280	CM_PANC1_4_001.raw	2.304e-06	367490	40.35	K.SGTPPRQGSITSPQANEQSVTPQR.R	[846-869]	2xPhospho [T848; T856]	2xPhospho [T848; T856]
Sequest HT (A2)	Unambiguous	Q9UQ35; Q9UQ35-2	0	0.6814	0	1	2	Homo sapiens (SwissProt TaxID=9606)	2061.85	2061.85	-1.34	-0.00138	HCD (High Energy Collision Dissociation)	30	MS2	0	54	40.2868	21326	CM_PANC1_4_001.raw	5.74e-07	114360	40.31	R.SGSSQELDVKPSASPQER.S	[1539-1556]	2xPhospho [S1541; S1542]	2xPhospho [S1541; S1542]
Sequest HT (A2)	Unambiguous	Q9UQ35; Q9UQ35-2	0	0.6814	0	1	1	Homo sapiens (SwissProt TaxID=9606)	2061.85	2061.85	-1.34	-0.00138	HCD (High Energy Collision Dissociation)	30	MS2	0	54	40.2868	21326	CM_PANC1_4_001.raw	5.74e-07	114360	40.31	R.SGSSQELDVKPSASPQER.S	[1539-1556]	2xPhospho [S1539; S1541]	2xPhospho [S1539; S1541]
Sequest HT (A2)	Unambiguous	Q9UQ35; Q9UQ35-2	0	0.4379	0	1	1	Homo sapiens (SwissProt TaxID=9606)	2061.85	2061.85	0.32	0.00033	HCD (High Energy Collision Dissociation)	30	MS2	12.1	54	38.7093	20232	CM_PANC1_4_001.raw	2.762e-07	562748	38.81	R.SGSSQELDVKPSASPQER.S	[1539-1556]	2xPhospho [S1542; S1550]	2xPhospho [S1542; S1550]
Sequest HT (A2)	Unambiguous	Q9UQ35; Q9UQ35-2	0	0.5193	0	1	1	Homo sapiens (SwissProt TaxID=9606)	2061.85	2061.85	0.58	0.0004	HCD (High Energy Collision Dissociation)	30	MS2	95.0114	54	38.672	20207	CM_PANC1_4_001.raw	1.426e-05	451010	38.81	R.SGSSQELDVKPSASPQER.S	[1539-1556]	2xPhospho [S1542; S1550]	2xPhospho [S1542; S1550]
Sequest HT (A2)	Unambiguous	Q9UQ35-3; Q9UQ35; Q9UQ35-2	0	0.02	0	1	1	Homo sapiens (SwissProt TaxID=9606)	2715.18	2715.18	1.16	0.00105	HCD (High Energy Collision Dissociation)	30	MS2	18.3531	54	41.2747	22009	CM_PANC1_4_001.raw	4.384e-08	1.39955e+06	41.35	R.GEGDAPFSEPGTTSTQRPSSPETATK.Q	[304-329]	1xPhospho [S323]	1xPhospho [S323]
Sequest HT (A2)	Unambiguous	Q9UQ35; Q9UQ35-2	2	0.037	0	1	1	Homo sapiens (SwissProt TaxID=9606)	2919.25	2919.25	-0.14	-0.00011	HCD (High Energy Collision Dissociation)	30	MS2	49.5229	54	36.6336	18803	CM_PANC1_4_001.raw	1.645e-06	1097714	36.73	K.SGTPPRQGSITSPQANEQSVTPQRR.S	[846-870]	3xPhospho [T848; S857; S864]	3xPhospho [T848; S857; S864]
Sequest HT (A2)	Unambiguous	Q9UQ35; Q9UQ35-2	0	0.0519	0	1	2	Homo sapiens (SwissProt TaxID=9606)	1981.89	1981.89	-0.28	-0.00019	HCD (High Energy Collision Dissociation)	30	MS2	78.6501	54	34.5727	17376	CM_PANC1_4_001.raw	4.463e-05	172873	34.55	R.SGSSQELDVKPSASPQER.S	[1539-1556]	1xPhospho [S1539]	1xPhospho [S1539]
Sequest HT (A2)	Unambiguous	Q9UQ35; Q9UQ35-2	0	0.0519	0	1	1	Homo sapiens (SwissProt TaxID=9606)	1981.89	1981.89	-0.28	-0.00019	HCD (High Energy Collision Dissociation)	30	MS2	78.6501	54	34.5727	17376	CM_PANC1_4_001.raw	4.463e-05	172873	34.55	R.SGSSQELDVKPSASPQER.S	[1539-1556]	1xPhospho [S1541]	1xPhospho [S1541]
Sequest HT (A2)	Unambiguous	Q9UQ35; Q9UQ35-2	0	0.2116	0	1	1	Homo sapiens (SwissProt TaxID=9606)	1776.67	1776.67	-0.5	-0.0003	HCD (High Energy Collision Dissociation)	30	MS2	45.0881	54	36.8447	18949	CM_PANC1_4_001.raw	1.507e-05	479996	36.93	R.SSGHSSSELSPDAVEK.A	[1378-1393]	2xPhospho [S1384; S1387]	2xPhospho [S1384; S1387]
Sequest HT (A2)	Unambiguous	Q9UQ35; Q9UQ35-2	0	0.0543	0	1	1	Homo sapiens (SwissProt TaxID=9606)	1776.67	1776.67	-0.28	-0.00025	HCD (High Energy Collision Dissociation)	30	MS2	18.3243	54	36.7943	18914	CM_PANC1_4_001.raw	5.978e-07	1.15905e+06	36.93	R.SSGHSSSELSPDAVEK.A	[1378-1393]	2xPhospho [S1384; S1387]	2xPhospho [S1384; S1387]
Sequest HT (A2)	Unambiguous	Q9UQ35; Q9UQ35-2	1	0.5061	0	1	1	Homo sapiens (SwissProt TaxID=9606)	2212.93	2212.93	0.21	0.00015	HCD (High Energy Collision Dissociation)	30	MS2	27.0766	54	37.6434	19503	CM_PANC1_4_001.raw	2.684e-06	10982682	37.27	K.AQTPPGPSLSGSKSPCPQEK.S	[1001-1020]	2xPhospho [T1003; S1014]	2xPhospho [T1003; S1014]
Sequest HT (A2)	Unambiguous	Q9UQ35; Q9UQ35-2	1	0.2047	0	1	1	Homo sapiens (SwissProt TaxID=9606)	2339.01	2339.01	0.06	4e-05	HCD (High Energy Collision Dissociation)	30	MS2	27.2625	54	77.5846	47127	CM_PANC1_3_003.raw	3.292e-06	265378	77.81	K.ELSNSPLRENSFGSPLEFR.N	[1316-1334]	2xPhospho [S1318; S1320]	2xPhospho [S1318; S1320]
Sequest HT (A2)	Unambiguous	Q9UQ35; Q9UQ35-2	0	0.0774	0	1	1	Homo sapiens (SwissProt TaxID=9606)	2443.06	2443.06	-0.04	-3e-05	HCD (High Energy Collision Dissociation)	30	MS2	56.7302	54	78.243	47580	CM_PANC1_3_003.raw	8.332e-06	436101	78.4	K.EQNSALPTSSQDEELMEVVEK.S	[1224-1244]	1xPhospho [S1233]	1xPhospho [S1233]
Sequest HT (A2)	Unambiguous	Q9UQ35; Q9UQ35-2	0	0.1517	0	1	3	Homo sapiens (SwissProt TaxID=9606)	2443.06	2443.06	0.04	5e-05	HCD (High Energy Collision Dissociation)	30	MS2	39.6406	54	78.2886	47612	CM_PANC1_3_003.raw	2.639e-07	120519	78.4	K.EQNSALPTSSQDEELMEVVEK.S	[1224-1244]	1xPhospho [S1233]	1xPhospho [S1233]
Sequest HT (A2)	Unambiguous	Q9UQ35; Q9UQ35-2	0	0.1517	0	1	2	Homo sapiens (SwissProt TaxID=9606)	2443.06	2443.06	0.04	5e-05	HCD (High Energy Collision Dissociation)	30	MS2	39.6406	54	78.2886	47612	CM_PANC1_3_003.raw	2.639e-07	120519	78.4	K.EQNSALPTSSQDEELMEVVEK.S	[1224-1244]	1xPhospho [S1232]	1xPhospho [S1232]
Sequest HT (A2)	Unambiguous	Q9UQ35; Q9UQ35-2	0	0.1517	0	1	1	Homo sapiens (SwissProt TaxID=9606)	2443.06	2443.06	0.04	5e-05	HCD (High Energy Collision Dissociation)	30	MS2	39.6406	54	78.2886	47612	CM_PANC1_3_003.raw	2.639e-07	120519	78.4	K.EQNSALPTSSQDEELMEVVEK.S	[1224-1244]	1xPhospho [T1231]	1xPhospho [T1231]
Sequest HT (A2)	Unambiguous	Q9UQ35; Q9UQ35-2	2	0.0658	0	1	1	Homo sapiens (SwissProt TaxID=9606)	1995.73	1995.73	-0.17	-0.00011	HCD (High Energy Collision Dissociation)	30	MS2	22.1756	54	15.6882	4274	CM_PANC1_4_001.raw	5.445e-05	922798	15.74	K.SRTPSRHSCSGSSPPR.V	[883-898]	3xPhospho [T885; S894; S895]	3xPhospho [T885; S894; S895]
Sequest HT (A2)	Unambiguous	Q9UQ35; Q9UQ35-2	1	0.2093	0	1	1	Homo sapiens (SwissProt TaxID=9606)	1475.59	1475.59	-2.18	-0.00161	HCD (High Energy Collision Dissociation)	30	MS2	50.1208	54	22.5024	8989	CM_PANC1_4_001.raw	1.986e-05	284207	22.53	R.SRSPSSPELNNK.C	[1497-1508]	2xPhospho [S1499; S1501]	2xPhospho [S1499; S1501]
Sequest HT (A2)	Unambiguous	Q9UQ35; Q9UQ35-2	0	0.1196	0	1	1	Homo sapiens (SwissProt TaxID=9606)	3092.33	3092.32	4.09	0.00422	HCD (High Energy Collision Dissociation)	30	MS2	26.4012	54	61.9215	36448	CM_PANC1_4_001.raw	9.372e-06	728842	62.2	R.HGGSPQPLATTPLSQEPVNPPSEASPTR.D	[374-401]	3xPhospho [S377; S387; S395]	3xPhospho [S377; S387; S395]
Sequest HT (A2)	Unambiguous	Q9UQ35; Q9UQ35-2	0	0.0914	0	1	1	Homo sapiens (SwissProt TaxID=9606)	3092.32	3092.32	1.01	0.00104	HCD (High Energy Collision Dissociation)	30	MS2	8.93235	54	64.2924	38113	CM_PANC1_4_001.raw	4.019e-09	386682	64.43	R.HGGSPQPLATTPLSQEPVNPPSEASPTR.D	[374-401]	3xPhospho [S377; S387; S395]	3xPhospho [S377; S387; S395]
Sequest HT (A2)	Unambiguous	Q9UQ35; Q9UQ35-2	0	0.1677	0	1	2	Homo sapiens (SwissProt TaxID=9606)	1995.92	1995.92	-0.15	-0.00015	HCD (High Energy Collision Dissociation)	30	MS2	69.867	54	64.7469	38432	CM_PANC1_4_001.raw	3.137e-06	88723.5	64.8	K.AGMSSNQSISSPVLDAVPR.T	[1394-1412]	1xPhospho [S1404]	1xPhospho [S1404]
Sequest HT (A2)	Unambiguous	Q9UQ35; Q9UQ35-2	0	0.1677	0	1	1	Homo sapiens (SwissProt TaxID=9606)	1995.92	1995.92	-0.15	-0.00015	HCD (High Energy Collision Dissociation)	30	MS2	69.867	54	64.7469	38432	CM_PANC1_4_001.raw	3.137e-06	88723.5	64.8	K.AGMSSNQSISSPVLDAVPR.T	[1394-1412]	1xPhospho [S1403]	1xPhospho [S1403]
Sequest HT (A2)	Unambiguous	Q9UQ35; Q9UQ35-2	0	0.0824	0	1	1	Homo sapiens (SwissProt TaxID=9606)	3012.35	3012.35	0.27	0.00027	HCD (High Energy Collision Dissociation)	30	MS2	42.3025	54	59.1683	34523	CM_PANC1_4_001.raw	1.923e-06	2.84021e+06	59.52	R.HGGSPQPLATTPLSQEPVNPPSEASPTR.D	[374-401]	2xPhospho [T383; S398]	2xPhospho [T383; S398]
Sequest HT (A2)	Unambiguous	Q9UQ35	0	0.8146	0	1	1	Homo sapiens (SwissProt TaxID=9606)	1310.58	1310.58	0.86	0.00056	HCD (High Energy Collision Dissociation)	30	MS2	37.5271	54	57.6502	33459	CM_PANC1_4_001.raw	5.708e-06	345112	57.75	R.SPGMLEPLGSSR.T	[2132-2143]	1xPhospho [S2132]	1xPhospho [S2132]
Sequest HT (A2)	Unambiguous	Q9UQ35	0	0.1634	0	1	1	Homo sapiens (SwissProt TaxID=9606)	2028.78	2028.78	-0.82	-0.00055	HCD (High Energy Collision Dissociation)	30	MS2	0	54	57.8485	33599	CM_PANC1_4_001.raw	5.185e-06	738374	57.97	R.MSCFSRPSMSPTPLDR.C	[2114-2129]	2xPhospho [S2121; S2123]	2xPhospho [S2121; S2123]
Sequest HT (A2)	Unambiguous	Q9UQ35; Q9UQ35-2	1	0.4382	0	1	1	Homo sapiens (SwissProt TaxID=9606)	2517.12	2517.12	0.27	0.00023	HCD (High Energy Collision Dissociation)	30	MS2	56.3197	54	60.4129	35397	CM_PANC1_4_001.raw	1.164e-06	562070	60.44	K.AGMSSNQSISSPVLDAVPRTPSR.E	[1394-1416]	2xPhospho [S1404; S1415]	2xPhospho [S1404; S1415]
Sequest HT (A2)	Unambiguous	Q9UQ35-3; Q9UQ35; Q9UQ35-2	1	0.1685	0	1	1	Homo sapiens (SwissProt TaxID=9606)	3125.37	3125.37	-0.3	-0.00031	HCD (High Energy Collision Dissociation)	30	MS2	5.99037	40.88	60.2586	35291	CM_PANC1_4_001.raw	2.715e-13	2.07538e+06	60.27	K.SATRPSPSPERSSTGPEPPAPTPLLAER.H	[346-373]	3xPhospho [S351; S353; S357]	3xPhospho [S351; S353; S357]
Sequest HT (A2)	Unambiguous	Q9UQ35-3; Q9UQ35; Q9UQ35-2	1	0.0459	0	1	1	Homo sapiens (SwissProt TaxID=9606)	3125.37	3125.37	-0.48	-0.00037	HCD (High Energy Collision Dissociation)	30	MS2	29.8272	54	60.1784	35233	CM_PANC1_4_001.raw	2.199e-05	330661	60.28	K.SATRPSPSPERSSTGPEPPAPTPLLAER.H	[346-373]	3xPhospho [S351; S353; S357]	3xPhospho [S351; S353; S357]
Sequest HT (A2)	Unambiguous	Q9UQ35; Q9UQ35-2	0	0.1793	0	1	1	Homo sapiens (SwissProt TaxID=9606)	2075.89	2075.89	0.5	0.00052	HCD (High Energy Collision Dissociation)	30	MS2	58.3708	54	74.3289	45082	CM_PANC1_4_001.raw	3.228e-06	345145	74.53	K.AGMSSNQSISSPVLDAVPR.T	[1394-1412]	2xPhospho [S1401; S1403]	2xPhospho [S1401; S1403]
Sequest HT (A2)	Unambiguous	Q9UQ35; Q9UQ35-2	0	0.1863	0	1	1	Homo sapiens (SwissProt TaxID=9606)	2075.89	2075.89	-0.09	-9e-05	HCD (High Energy Collision Dissociation)	30	MS2	83.1595	54	74.3093	45070	CM_PANC1_4_001.raw	2.679e-06	345145	74.53	K.AGMSSNQSISSPVLDAVPR.T	[1394-1412]	2xPhospho [S1401; S1403]	2xPhospho [S1401; S1403]
Sequest HT (A2)	Unambiguous	Q9UQ35; Q9UQ35-2	0	0.3013	0	1	1	Homo sapiens (SwissProt TaxID=9606)	1362.57	1362.57	-0.09	-6e-05	HCD (High Energy Collision Dissociation)	30	MS2	54.0005	54	66.534	39680	CM_PANC1_4_001.raw	3.742e-05	385298	66.62	R.ENSFGSPLEFR.N	[1324-1334]	1xPhospho [S1329]	1xPhospho [S1329]
Sequest HT (A2)	Unambiguous	Q9UQ35; Q9UQ35-2	1	0.0594	0	1	1	Homo sapiens (SwissProt TaxID=9606)	2259.04	2259.04	-0.06	-5e-05	HCD (High Energy Collision Dissociation)	30	MS2	57.6426	54	68.7043	41203	CM_PANC1_4_001.raw	9.285e-06	112120	68.72	K.ELSNSPLRENSFGSPLEFR.N	[1316-1334]	1xPhospho [S1320]	1xPhospho [S1320]
Sequest HT (A2)	Unambiguous	Q9UQ35-3; Q9UQ35; Q9UQ35-2	0	0.0841	0	1	1	Homo sapiens (SwissProt TaxID=9606)	2795.15	2795.14	0.77	0.00072	HCD (High Energy Collision Dissociation)	30	MS2	1.81509	54	46.9536	25952	CM_PANC1_4_001.raw	4.545e-07	1.76322e+06	46.92	R.GEGDAPFSEPGTTSTQRPSSPETATK.Q	[304-329]	2xPhospho [S322; S323]	2xPhospho [S322; S323]
Sequest HT (A2)	Unambiguous	Q9UQ35; Q9UQ35-2	0	0.586	0	1	1	Homo sapiens (SwissProt TaxID=9606)	2141.82	2141.82	-0.09	-0.0001	HCD (High Energy Collision Dissociation)	30	MS2	94.4907	54	46.1747	25408	CM_PANC1_4_001.raw	1.309e-05	678841	46.32	R.SGSSQELDVKPSASPQER.S	[1539-1556]	3xPhospho [S1541; S1542; S1550]	3xPhospho [S1541; S1542; S1550]
Sequest HT (A2)	Unambiguous	Q9UQ35-3; Q9UQ35; Q9UQ35-2	0	0.5222	0	1	1	Homo sapiens (SwissProt TaxID=9606)	1578.86	1578.86	-0.05	-3e-05	HCD (High Energy Collision Dissociation)	30	MS2	55.1061	54	46.3789	25551	CM_PANC1_4_001.raw	2.741e-06	49354.8	46.35	K.QPAPEPPKPYSLVR.E	[162-175]
Sequest HT (A2)	Unambiguous	Q9UQ35; Q9UQ35-2	0	0.5847	0	1	1	Homo sapiens (SwissProt TaxID=9606)	2141.82	2141.82	0.19	0.00013	HCD (High Energy Collision Dissociation)	30	MS2	73.5453	54	46.2209	25440	CM_PANC1_4_001.raw	6.734e-06	252897	46.33	R.SGSSQELDVKPSASPQER.S	[1539-1556]	3xPhospho [S1541; S1542; S1550]	3xPhospho [S1541; S1542; S1550]
Sequest HT (A2)	Unambiguous	Q9UQ35; Q9UQ35-2	0	0.5714	0	1	1	Homo sapiens (SwissProt TaxID=9606)	1555.54	1555.54	-0.03	-3e-05	HCD (High Energy Collision Dissociation)	30	MS2	38.5039	41.035	55.5965	32019	CM_PANC1_4_001.raw	1.441e-05	974634	55.48	R.SCFESSPDPELK.S	[871-882]	2xPhospho [S875; S876]	2xPhospho [S875; S876]
Sequest HT (A2)	Unambiguous	Q9UQ35; Q9UQ35-2	0	0.2171	0	1	1	Homo sapiens (SwissProt TaxID=9606)	1555.54	1555.54	0.04	3e-05	HCD (High Energy Collision Dissociation)	30	MS2	60.4317	54	53.8648	30807	CM_PANC1_4_001.raw	6.04e-06	401418	53.94	R.SCFESSPDPELK.S	[871-882]	2xPhospho [S871; S875]	2xPhospho [S871; S875]
Sequest HT (A2)	Unambiguous	Q9UQ35; Q9UQ35-2	2	0.3478	0	1	1	Homo sapiens (SwissProt TaxID=9606)	2225.93	2225.94	-0.33	-0.00024	HCD (High Energy Collision Dissociation)	30	MS2	35.1294	54	50.9325	28741	CM_PANC1_4_001.raw	2.892e-05	1.30526e+06	51.01	R.SSSPVTELASRSPIRQDR.G	[1101-1118]	3xPhospho [S1102; S1103; S1110]	3xPhospho [S1102; S1103; S1110]
Sequest HT (A2)	Unambiguous	Q9UQ35; Q9UQ35-2	0	0.1512	0	1	1	Homo sapiens (SwissProt TaxID=9606)	2087.88	2087.88	-1.51	-0.00157	HCD (High Energy Collision Dissociation)	30	MS2	54.4345	54	42.5131	22540	CM_PANC1_3_003.raw	6.059e-06	260738	42.52	R.QGSITSPQANEQSVTPQR.R	[852-869]	2xPhospho [T856; T866]	2xPhospho [T856; T866]
Sequest HT (A2)	Unambiguous	Q9UQ35; Q9UQ35-2	0	0.03	0	1	2	Homo sapiens (SwissProt TaxID=9606)	2007.91	2007.91	0.62	0.00063	HCD (High Energy Collision Dissociation)	30	MS2	28.65	54	39.7027	20573	CM_PANC1_3_003.raw	9.17e-07	107928	39.74	R.QGSITSPQANEQSVTPQR.R	[852-869]	1xPhospho [S857]	1xPhospho [S857]
Sequest HT (A2)	Unambiguous	Q9UQ35; Q9UQ35-2	0	0.03	0	1	1	Homo sapiens (SwissProt TaxID=9606)	2007.91	2007.91	0.62	0.00063	HCD (High Energy Collision Dissociation)	30	MS2	28.65	54	39.7027	20573	CM_PANC1_3_003.raw	9.17e-07	107928	39.74	R.QGSITSPQANEQSVTPQR.R	[852-869]	1xPhospho [T856]	1xPhospho [T856]
Sequest HT (A2)	Unambiguous	Q9UQ35; Q9UQ35-2	0	0.3079	0	1	1	Homo sapiens (SwissProt TaxID=9606)	2061.85	2061.85	-0.11	-0.00012	HCD (High Energy Collision Dissociation)	30	MS2	25.4791	54	38.7644	19914	CM_PANC1_3_003.raw	9.415e-07	486442	38.89	R.SGSSQELDVKPSASPQER.S	[1539-1556]	2xPhospho [S1542; S1550]	2xPhospho [S1542; S1550]
Sequest HT (A2)	Unambiguous	Q9UQ35; Q9UQ35-2	0	0.5909	0	1	1	Homo sapiens (SwissProt TaxID=9606)	2061.85	2061.85	-0.5	-0.00035	HCD (High Energy Collision Dissociation)	30	MS2	95.1739	54	38.7145	19879	CM_PANC1_3_003.raw	3.327e-06	495860	38.87	R.SGSSQELDVKPSASPQER.S	[1539-1556]	2xPhospho [S1542; S1550]	2xPhospho [S1542; S1550]
Sequest HT (A2)	Unambiguous	Q9UQ35-3; Q9UQ35; Q9UQ35-2	0	0.0106	0	1	1	Homo sapiens (SwissProt TaxID=9606)	2715.18	2715.18	1.74	0.00157	HCD (High Energy Collision Dissociation)	30	MS2	64.509	54	41.2533	21660	CM_PANC1_3_003.raw	2.264e-09	2.93088e+06	41.34	R.GEGDAPFSEPGTTSTQRPSSPETATK.Q	[304-329]	1xPhospho [S323]	1xPhospho [S323]
Sequest HT (A2)	Unambiguous	Q9UQ35-3; Q9UQ35; Q9UQ35-2	1	0.1506	0	1	1	Homo sapiens (SwissProt TaxID=9606)	2951.25	2951.25	-0.06	-6e-05	HCD (High Energy Collision Dissociation)	30	MS2	60.9144	54	41.2219	21636	CM_PANC1_3_003.raw	7.208e-08	1.47816e+06	41.36	R.RGEGDAPFSEPGTTSTQRPSSPETATK.Q	[303-329]	2xPhospho [S322; S323]	2xPhospho [S322; S323]
Sequest HT (A2)	Unambiguous	Q9UQ35; Q9UQ35-2	0		0.0029	2	2	Homo sapiens (SwissProt TaxID=9606)	2061.85	2061.85	-1.4	-0.00144	HCD (High Energy Collision Dissociation)	30	MS2	42.7705	54	40.3535	21029	CM_PANC1_3_003.raw	2.769e-06	110414	40.38	R.SGSSQELDVKPSASPQER.S	[1539-1556]	2xPhospho [S1541; S1542]	2xPhospho [S1541; S1542]
Sequest HT (A2)	Unambiguous	Q9UQ35; Q9UQ35-2	1	0.0504	0	1	1	Homo sapiens (SwissProt TaxID=9606)	2683.19	2683.19	-0.24	-0.00022	HCD (High Energy Collision Dissociation)	30	MS2	51.9612	54	40.285	20980	CM_PANC1_3_003.raw	6.213e-07	372235	40.48	K.SGTPPRQGSITSPQANEQSVTPQR.R	[846-869]	2xPhospho [T848; T856]	2xPhospho [T848; T856]
Sequest HT (A2)	Unambiguous	Q9UQ35-3; Q9UQ35; Q9UQ35-2	0		0.0392	2	2	Homo sapiens (SwissProt TaxID=9606)	2795.15	2795.14	0.34	0.00032	HCD (High Energy Collision Dissociation)	30	MS2	2.54315	43.772	47.0417	25709	CM_PANC1_3_003.raw	1.374e-06	1.9317e+06	46.97	R.GEGDAPFSEPGTTSTQRPSSPETATK.Q	[304-329]	2xPhospho [S317; S322]	2xPhospho [S317; S322]
Sequest HT (A2)	Unambiguous	Q9UQ35-3; Q9UQ35; Q9UQ35-2	0	0.5702	0	1	1	Homo sapiens (SwissProt TaxID=9606)	1578.86	1578.86	0.55	0.00029	HCD (High Energy Collision Dissociation)	30	MS2	58.4694	54	46.0829	25036	CM_PANC1_3_003.raw	5.68e-05	84596.3	46.05	K.QPAPEPPKPYSLVR.E	[162-175]
Sequest HT (A2)	Unambiguous	Q9UQ35; Q9UQ35-2	0	0.5899	0	1	1	Homo sapiens (SwissProt TaxID=9606)	2141.82	2141.82	0.63	0.00067	HCD (High Energy Collision Dissociation)	30	MS2	92.9775	54	46.3181	25200	CM_PANC1_3_003.raw	3.809e-05	528980	46.44	R.SGSSQELDVKPSASPQER.S	[1539-1556]	3xPhospho [S1541; S1542; S1550]	3xPhospho [S1541; S1542; S1550]
Sequest HT (A2)	Unambiguous	Q9UQ35; Q9UQ35-2	0	0.0503	0	1	1	Homo sapiens (SwissProt TaxID=9606)	1475.58	1475.58	0.58	0.00043	HCD (High Energy Collision Dissociation)	30	MS2	46.8313	54	46.4061	25261	CM_PANC1_3_003.raw	1.19e-05	4495085	46.5	R.SCFESSPDPELK.S	[871-882]	1xPhospho [S876]	1xPhospho [S876]
Sequest HT (A2)	Unambiguous	Q9UQ35; Q9UQ35-2	0	0.5769	0	1	1	Homo sapiens (SwissProt TaxID=9606)	2141.82	2141.82	0.88	0.00063	HCD (High Energy Collision Dissociation)	30	MS2	74.9393	54	46.3628	25231	CM_PANC1_3_003.raw	2.33e-05	262589	46.44	R.SGSSQELDVKPSASPQER.S	[1539-1556]	3xPhospho [S1541; S1542; S1550]	3xPhospho [S1541; S1542; S1550]
Sequest HT (A2)	Unambiguous	Q9UQ35; Q9UQ35-2	1	0.239	0	1	1	Homo sapiens (SwissProt TaxID=9606)	1555.56	1555.56	0.2	0.00016	HCD (High Energy Collision Dissociation)	30	MS2	25.8716	54	28.594	12772	CM_PANC1_3_003.raw	1.087e-05	1419060	28.15	R.SRSPSSPELNNK.C	[1497-1508]	3xPhospho [S1497; S1499; S1501]	3xPhospho [S1497; S1499; S1501]
Sequest HT (A2)	Unambiguous	Q9UQ35; Q9UQ35-2	1	0.0871	0	1	1	Homo sapiens (SwissProt TaxID=9606)	2164.02	2164.01	0.78	0.00057	HCD (High Energy Collision Dissociation)	30	MS2	54.9537	54	30.9223	14426	CM_PANC1_3_003.raw	3.96e-06	1.1991e+06	31.06	R.QGSITSPQANEQSVTPQRR.S	[852-870]	1xPhospho [T866]	1xPhospho [T866]
Sequest HT (A2)	Unambiguous	Q9UQ35; Q9UQ35-2	1	0.1592	0	1	1	Homo sapiens (SwissProt TaxID=9606)	2084.76	2084.75	0.7	0.00049	HCD (High Energy Collision Dissociation)	30	MS2	25.7696	54	30.9001	14409	CM_PANC1_3_003.raw	8.075e-07	1.03331e+06	30.96	R.DGSGTPSRHSLSGSSPGMK.D	[1449-1467]	3xPhospho [S1455; S1458; S1460]	3xPhospho [S1455; S1458; S1460]
Sequest HT (A2)	Unambiguous	Q9UQ35-3; Q9UQ35; Q9UQ35-2	1	0.2818	0	1	1	Homo sapiens (SwissProt TaxID=9606)	1826.8	1826.79	0.63	0.00057	HCD (High Energy Collision Dissociation)	30	MS2	37.962	54	26.0369	10939	CM_PANC1_3_003.raw	2.873e-06	509473	26.11	K.THTTALAGRSPSPASGR.R	[286-302]	2xPhospho [S295; S297]	2xPhospho [S295; S297]
Sequest HT (A2)	Unambiguous	Q9UQ35; Q9UQ35-2	0	0.2972	0	1	1	Homo sapiens (SwissProt TaxID=9606)	1696.7	1696.71	-0.8	-0.00045	HCD (High Energy Collision Dissociation)	30	MS2	74.8404	54	31.8154	15056	CM_PANC1_3_003.raw	4.449e-06	290720	31.87	R.SSGHSSSELSPDAVEK.A	[1378-1393]	1xPhospho [S1387]	1xPhospho [S1387]
Sequest HT (A2)	Unambiguous	Q9UQ35; Q9UQ35-2	2	0.0791	0	1	1	Homo sapiens (SwissProt TaxID=9606)	2919.25	2919.25	0.08	8e-05	HCD (High Energy Collision Dissociation)	30	MS2	20.7619	54	36.6498	18439	CM_PANC1_3_003.raw	2.358e-05	2.76881e+06	36.81	K.SGTPPRQGSITSPQANEQSVTPQRR.S	[846-870]	3xPhospho [T848; T856; T866]	3xPhospho [T848; T856; T866]
Sequest HT (A2)	Unambiguous	Q9UQ35; Q9UQ35-2	0	0.0558	0	1	1	Homo sapiens (SwissProt TaxID=9606)	1776.67	1776.67	0.22	0.0002	HCD (High Energy Collision Dissociation)	30	MS2	10.7405	54	36.8005	18545	CM_PANC1_3_003.raw	8.132e-06	1.22322e+06	36.95	R.SSGHSSSELSPDAVEK.A	[1378-1393]	2xPhospho [S1384; S1387]	2xPhospho [S1384; S1387]
Sequest HT (A2)	Unambiguous	Q9UQ35; Q9UQ35-2	0	0.2361	0	1	1	Homo sapiens (SwissProt TaxID=9606)	1776.67	1776.67	0.38	0.00023	HCD (High Energy Collision Dissociation)	30	MS2	62.1363	54	36.8528	18582	CM_PANC1_3_003.raw	4.974e-06	470441	36.94	R.SSGHSSSELSPDAVEK.A	[1378-1393]	2xPhospho [S1384; S1387]	2xPhospho [S1384; S1387]
Sequest HT (A2)	Unambiguous	Q9UQ35; Q9UQ35-2	0	0.1115	0	1	1	Homo sapiens (SwissProt TaxID=9606)	2007.91	2007.91	-0.6	-0.00061	HCD (High Energy Collision Dissociation)	30	MS2	78.6298	54	35.9319	17937	CM_PANC1_3_003.raw	4.712e-05	98312.9	35.95	R.QGSITSPQANEQSVTPQR.R	[852-869]	1xPhospho [T866]	1xPhospho [T866]
Sequest HT (A2)	Unambiguous	Q9UQ35-3; Q9UQ35; Q9UQ35-2	1	0.0179	0	1	1	Homo sapiens (SwissProt TaxID=9606)	2871.28	2871.28	0.82	0.00059	HCD (High Energy Collision Dissociation)	30	MS2	83.9048	54	38.1526	19484	CM_PANC1_3_003.raw	2.515e-08	707907	38.23	R.RGEGDAPFSEPGTTSTQRPSSPETATK.Q	[303-329]	1xPhospho [S322]	1xPhospho [S322]
Sequest HT (A2)	Unambiguous	Q9UQ35-3; Q9UQ35; Q9UQ35-2	1	0.0252	0	1	1	Homo sapiens (SwissProt TaxID=9606)	2871.28	2871.28	1.4	0.00134	HCD (High Energy Collision Dissociation)	30	MS2	80.4153	54	38.1322	19469	CM_PANC1_3_003.raw	6.59e-06	1.95761e+06	38.23	R.RGEGDAPFSEPGTTSTQRPSSPETATK.Q	[303-329]	1xPhospho [S323]	1xPhospho [S323]
Sequest HT (A2)	Unambiguous	Q9UQ35; Q9UQ35-2	1	0.5388	0	1	1	Homo sapiens (SwissProt TaxID=9606)	2212.93	2212.93	-0.51	-0.00038	HCD (High Energy Collision Dissociation)	30	MS2	15.5411	43.3	37.6383	19128	CM_PANC1_3_003.raw	1.031e-06	10863301	37.33	K.AQTPPGPSLSGSKSPCPQEK.S	[1001-1020]	2xPhospho [T1003; S1014]	2xPhospho [T1003; S1014]
Sequest HT (A2)	Unambiguous	Q9UQ35; Q9UQ35-2	1	0.1188	0	1	1	Homo sapiens (SwissProt TaxID=9606)	2132.97	2132.97	0.29	0.00021	HCD (High Energy Collision Dissociation)	30	MS2	33.9789	54	33.0347	15903	CM_PANC1_3_003.raw	6.202e-06	367705	33.08	K.AQTPPGPSLSGSKSPCPQEK.S	[1001-1020]	1xPhospho [S1014]	1xPhospho [S1014]
Sequest HT (A2)	Unambiguous	Q9UQ35; Q9UQ35-2	0	0.0449	0	1	1	Homo sapiens (SwissProt TaxID=9606)	1981.89	1981.89	0.59	0.00039	HCD (High Energy Collision Dissociation)	30	MS2	54.7737	54	33.3251	16106	CM_PANC1_3_003.raw	2.679e-05	115250	33.33	R.SGSSQELDVKPSASPQER.S	[1539-1556]	1xPhospho [S1552]	1xPhospho [S1552]
Sequest HT (A2)	Unambiguous	Q9UQ35; Q9UQ35-2	0	0.0709	0	1	1	Homo sapiens (SwissProt TaxID=9606)	1696.71	1696.71	-0.25	-0.00021	HCD (High Energy Collision Dissociation)	30	MS2	85.742	54	31.8571	15085	CM_PANC1_3_003.raw	1.725e-05	319046	31.86	R.SSGHSSSELSPDAVEK.A	[1378-1393]	1xPhospho [S1387]	1xPhospho [S1387]
Sequest HT (A2)	Unambiguous	Q9UQ35; Q9UQ35-2	0	0.6925	0	1	3	Homo sapiens (SwissProt TaxID=9606)	1981.88	1981.89	-2.13	-0.00211	HCD (High Energy Collision Dissociation)	30	MS2	38.6502	54	34.4821	16919	CM_PANC1_3_003.raw	1.326e-05	186320	34.54	R.SGSSQELDVKPSASPQER.S	[1539-1556]	1xPhospho [S1541]	1xPhospho [S1541]
Sequest HT (A2)	Unambiguous	Q9UQ35; Q9UQ35-2	0	0.6925	0	1	2	Homo sapiens (SwissProt TaxID=9606)	1981.88	1981.89	-2.13	-0.00211	HCD (High Energy Collision Dissociation)	30	MS2	38.6502	54	34.4821	16919	CM_PANC1_3_003.raw	1.326e-05	186320	34.54	R.SGSSQELDVKPSASPQER.S	[1539-1556]	1xPhospho [S1539]	1xPhospho [S1539]
Sequest HT (A2)	Unambiguous	Q9UQ35; Q9UQ35-2	0	0.6925	0	1	1	Homo sapiens (SwissProt TaxID=9606)	1981.88	1981.89	-2.13	-0.00211	HCD (High Energy Collision Dissociation)	30	MS2	38.6502	54	34.4821	16919	CM_PANC1_3_003.raw	1.326e-05	186320	34.54	R.SGSSQELDVKPSASPQER.S	[1539-1556]	1xPhospho [S1542]	1xPhospho [S1542]
Sequest HT (A2)	Unambiguous	Q9UQ35; Q9UQ35-2	0	0.031	0	1	1	Homo sapiens (SwissProt TaxID=9606)	1981.89	1981.89	0.92	0.0006	HCD (High Energy Collision Dissociation)	30	MS2	86.2768	54	34.4742	16913	CM_PANC1_3_003.raw	1.648e-06	244240	34.51	R.SGSSQELDVKPSASPQER.S	[1539-1556]	1xPhospho [S1541]	1xPhospho [S1541]
Sequest HT (A2)	Unambiguous	Q9UQ35; Q9UQ35-2	0	0.102	0	1	1	Homo sapiens (SwissProt TaxID=9606)	3092.31	3092.32	-1.94	-0.002	HCD (High Energy Collision Dissociation)	30	MS2	46.084	54	66.9217	39665	CM_PANC1_3_003.raw	1.519e-07	569041	67.08	R.HGGSPQPLATTPLSQEPVNPPSEASPTR.D	[374-401]	3xPhospho [T383; S395; S398]	3xPhospho [T383; S395; S398]
Sequest HT (A2)	Unambiguous	Q9UQ35; Q9UQ35-2	0	0.1973	0	1	1	Homo sapiens (SwissProt TaxID=9606)	3092.32	3092.32	1.97	0.00203	HCD (High Energy Collision Dissociation)	30	MS2	84.7018	54	62.0482	36238	CM_PANC1_3_003.raw	1.053e-06	598902	62.27	R.HGGSPQPLATTPLSQEPVNPPSEASPTR.D	[374-401]	3xPhospho [S377; S387; S395]	3xPhospho [S377; S387; S395]
Sequest HT (A2)	Unambiguous	Q9UQ35-3; Q9UQ35; Q9UQ35-2	0	0.0041	0	1	1	Homo sapiens (SwissProt TaxID=9606)	1799.86	1799.86	0.24	0.00021	HCD (High Energy Collision Dissociation)	30	MS2	65.4552	54	61.998	36202	CM_PANC1_3_003.raw	1.804e-05	239636	62.05	R.SSTGPEPPAPTPLLAER.H	[357-373]	1xPhospho [S358]	1xPhospho [S358]
Sequest HT (A2)	Unambiguous	Q9UQ35; Q9UQ35-2	0	0.2801	0	1	1	Homo sapiens (SwissProt TaxID=9606)	3092.32	3092.32	1.16	0.00119	HCD (High Energy Collision Dissociation)	30	MS2	47.2236	54	64.2585	37804	CM_PANC1_3_003.raw	2.266e-09	362213	64.45	R.HGGSPQPLATTPLSQEPVNPPSEASPTR.D	[374-401]	3xPhospho [S377; S387; S395]	3xPhospho [S377; S387; S395]
Sequest HT (A2)	Unambiguous	Q9UQ35; Q9UQ35-2	0		0.0407	2	2	Homo sapiens (SwissProt TaxID=9606)	1995.92	1995.92	0.71	0.00071	HCD (High Energy Collision Dissociation)	30	MS2	44.7147	54	64.6878	38110	CM_PANC1_3_003.raw	1.715e-08	377787	64.76	K.AGMSSNQSISSPVLDAVPR.T	[1394-1412]	1xPhospho [S1403]	1xPhospho [S1403]
Sequest HT (A2)	Unambiguous	Q9UQ35; Q9UQ35-2	0	0.1142	0	1	1	Homo sapiens (SwissProt TaxID=9606)	2075.89	2075.89	0.81	0.00084	HCD (High Energy Collision Dissociation)	30	MS2	19.0878	54	74.6336	45094	CM_PANC1_3_003.raw	4.583e-07	365363	74.55	K.AGMSSNQSISSPVLDAVPR.T	[1394-1412]	2xPhospho [S1401; S1403]	2xPhospho [S1401; S1403]
Sequest HT (A2)	Unambiguous	Q9UQ35; Q9UQ35-2	0	0.0212	0	1	1	Homo sapiens (SwissProt TaxID=9606)	1963.91	1963.9	0.08	8e-05	HCD (High Energy Collision Dissociation)	30	MS2	46.6412	54	75.3637	45604	CM_PANC1_3_003.raw	4.889e-07	359432	75.41	K.SSTPPGESYFGVSSLQLK.G	[1041-1058]	1xPhospho [T1043]	1xPhospho [T1043]
Sequest HT (A2)	Unambiguous	Q9UQ35; Q9UQ35-2	0	0.1538	0	1	1	Homo sapiens (SwissProt TaxID=9606)	2075.89	2075.89	0.33	0.00035	HCD (High Energy Collision Dissociation)	30	MS2	83.8192	54	74.3198	44872	CM_PANC1_3_003.raw	2.124e-05	365363	74.55	K.AGMSSNQSISSPVLDAVPR.T	[1394-1412]	2xPhospho [S1401; S1403]	2xPhospho [S1401; S1403]
Sequest HT (A2)	Unambiguous	Q9UQ35; Q9UQ35-2	1	0.0329	0	1	1	Homo sapiens (SwissProt TaxID=9606)	2259.04	2259.04	-0.34	-0.00026	HCD (High Energy Collision Dissociation)	30	MS2	20.9216	54	68.6061	40857	CM_PANC1_3_003.raw	1.808e-07	416270	68.68	K.ELSNSPLRENSFGSPLEFR.N	[1316-1334]	1xPhospho [S1320]	1xPhospho [S1320]
Sequest HT (A2)	Unambiguous	Q9UQ35; Q9UQ35-2	0	0.227	0	1	1	Homo sapiens (SwissProt TaxID=9606)	1555.54	1555.54	0.59	0.00046	HCD (High Energy Collision Dissociation)	30	MS2	70.3247	54	53.9811	30566	CM_PANC1_3_003.raw	1.828e-05	324604	54.04	R.SCFESSPDPELK.S	[871-882]	2xPhospho [S871; S875]	2xPhospho [S871; S875]
Sequest HT (A2)	Unambiguous	Q9UQ35; Q9UQ35-2	0	0.0146	0	1	1	Homo sapiens (SwissProt TaxID=9606)	2932.39	2932.38	0.51	0.00049	HCD (High Energy Collision Dissociation)	30	MS2	75.5662	54	55.2584	31460	CM_PANC1_3_003.raw	3.296e-06	225539	55.24	R.HGGSPQPLATTPLSQEPVNPPSEASPTR.D	[374-401]	1xPhospho [S398]	1xPhospho [S398]
Sequest HT (A2)	Unambiguous	Q9UQ35	0	0.7251	0	1	1	Homo sapiens (SwissProt TaxID=9606)	1421.66	1421.66	-1.5	-0.00107	HCD (High Energy Collision Dissociation)	30	MS2	83.9814	54	50.6447	28228	CM_PANC1_3_003.raw	9.152e-07	118728	50.62	R.TPAAAAAMNLASPR.T	[2261-2274]	1xPhospho [S2272]	1xPhospho [S2272]
Sequest HT (A2)	Unambiguous	Q9UQ35; Q9UQ35-2	1	0.0102	0	1	1	Homo sapiens (SwissProt TaxID=9606)	1616.61	1616.61	-0.46	-0.00037	HCD (High Energy Collision Dissociation)	30	MS2	14.9015	54	52.5703	29583	CM_PANC1_3_003.raw	1.672e-06	1.23118e+06	52.6	R.SRSSSPVTELASR.S	[1099-1111]	3xPhospho [S1099; S1101; S1102]	3xPhospho [S1099; S1101; S1102]
Sequest HT (A2)	Unambiguous	Q9UQ35-3; Q9UQ35; Q9UQ35-2	1	0.1881	0	1	1	Homo sapiens (SwissProt TaxID=9606)	3125.37	3125.37	-1.47	-0.00153	HCD (High Energy Collision Dissociation)	30	MS2	94.4448	52.715	60.1825	34919	CM_PANC1_3_003.raw	1.23e-06	1.77377e+06	60.32	K.SATRPSPSPERSSTGPEPPAPTPLLAER.H	[346-373]	3xPhospho [S351; S353; S357]	3xPhospho [S351; S353; S357]
Sequest HT (A2)	Unambiguous	Q9UQ35-3; Q9UQ35; Q9UQ35-2	1	0.0445	0	1	1	Homo sapiens (SwissProt TaxID=9606)	3125.37	3125.37	-0.32	-0.00025	HCD (High Energy Collision Dissociation)	30	MS2	39.3443	54	60.2387	34956	CM_PANC1_3_003.raw	1.654e-06	193986	60.33	K.SATRPSPSPERSSTGPEPPAPTPLLAER.H	[346-373]	3xPhospho [S351; S353; S357]	3xPhospho [S351; S353; S357]
Sequest HT (A2)	Unambiguous	Q9UQ35; Q9UQ35-2	0	0.0755	0	1	1	Homo sapiens (SwissProt TaxID=9606)	3012.35	3012.35	0.55	0.00055	HCD (High Energy Collision Dissociation)	30	MS2	53.1445	54	59.9409	34746	CM_PANC1_3_003.raw	5.019e-07	3.30576e+06	59.57	R.HGGSPQPLATTPLSQEPVNPPSEASPTR.D	[374-401]	2xPhospho [T383; S398]	2xPhospho [T383; S398]
Sequest HT (A2)	Unambiguous	Q9UQ35; Q9UQ35-2	0	0.0794	0	1	1	Homo sapiens (SwissProt TaxID=9606)	3012.35	3012.35	0.97	0.00097	HCD (High Energy Collision Dissociation)	30	MS2	93.545	54	59.1371	34186	CM_PANC1_3_003.raw	7.167e-06	3.30576e+06	59.57	R.HGGSPQPLATTPLSQEPVNPPSEASPTR.D	[374-401]	2xPhospho [T383; S398]	2xPhospho [T383; S398]
Sequest HT (A2)	Unambiguous	Q9UQ35	0	0.1957	0	1	1	Homo sapiens (SwissProt TaxID=9606)	2028.78	2028.78	-0.3	-0.0002	HCD (High Energy Collision Dissociation)	30	MS2	18.1612	54	57.9618	33357	CM_PANC1_3_003.raw	2.379e-06	430030	58.05	R.MSCFSRPSMSPTPLDR.C	[2114-2129]	2xPhospho [S2121; S2123]	2xPhospho [S2121; S2123]
Sequest HT (A2)	Unambiguous	Q9UQ35	0	0.8095	0	1	1	Homo sapiens (SwissProt TaxID=9606)	1310.58	1310.58	0.53	0.00035	HCD (High Energy Collision Dissociation)	30	MS2	67.9839	54	57.6382	33131	CM_PANC1_3_003.raw	1.397e-05	658136	57.75	R.SPGMLEPLGSSR.T	[2132-2143]	1xPhospho [S2132]	1xPhospho [S2132]
Sequest HT (A2)	Unambiguous	Q9UQ35-3; Q9UQ35; Q9UQ35-2	1	0.154	0	1	1	Homo sapiens (SwissProt TaxID=9606)	3125.37	3125.37	-0.61	-0.00064	HCD (High Energy Collision Dissociation)	30	MS2	31.1867	54	60.4937	34703	CM_KO_3_001.raw	5.629e-06	330324	60.64	K.SATRPSPSPERSSTGPEPPAPTPLLAER.H	[346-373]	3xPhospho [S351; S353; S357]	3xPhospho [S351; S353; S357]
Sequest HT (A2)	Unambiguous	Q9UQ35; Q9UQ35-2	0	0.1442	0	1	1	Homo sapiens (SwissProt TaxID=9606)	2443.06	2443.06	-0.37	-0.00046	HCD (High Energy Collision Dissociation)	30	MS2	61.0468	54	78.2876	46836	CM_KO_1_001.raw	2.019e-05	116846	78.42	K.EQNSALPTSSQDEELMEVVEK.S	[1224-1244]	1xPhospho [S1233]	1xPhospho [S1233]
Sequest HT (A2)	Unambiguous	Q9UQ35; Q9UQ35-2	0	0.1442	0	1	2	Homo sapiens (SwissProt TaxID=9606)	2443.06	2443.06	-0.37	-0.00046	HCD (High Energy Collision Dissociation)	30	MS2	61.0468	54	78.2876	46836	CM_KO_1_001.raw	2.019e-05	116846	78.42	K.EQNSALPTSSQDEELMEVVEK.S	[1224-1244]	1xPhospho [S1232]	1xPhospho [S1232]
Sequest HT (A2)	Unambiguous	Q9UQ35; Q9UQ35-2	0	0.1442	0	1	3	Homo sapiens (SwissProt TaxID=9606)	2443.06	2443.06	-0.37	-0.00046	HCD (High Energy Collision Dissociation)	30	MS2	61.0468	54	78.2876	46836	CM_KO_1_001.raw	2.019e-05	116846	78.42	K.EQNSALPTSSQDEELMEVVEK.S	[1224-1244]	1xPhospho [T1231]	1xPhospho [T1231]
Sequest HT (A2)	Unambiguous	Q9UQ35; Q9UQ35-2	0	0.4927	0	1	3	Homo sapiens (SwissProt TaxID=9606)	1963.91	1963.9	0.42	0.00042	HCD (High Energy Collision Dissociation)	30	MS2	42.5692	54	75.5819	45204	CM_KO_1_001.raw	1.608e-05	437297	75.78	K.SSTPPGESYFGVSSLQLK.G	[1041-1058]	1xPhospho [S1041]	1xPhospho [S1041]
Sequest HT (A2)	Unambiguous	Q9UQ35; Q9UQ35-2	0	0.4927	0	1	2	Homo sapiens (SwissProt TaxID=9606)	1963.91	1963.9	0.42	0.00042	HCD (High Energy Collision Dissociation)	30	MS2	42.5692	54	75.5819	45204	CM_KO_1_001.raw	1.608e-05	437297	75.78	K.SSTPPGESYFGVSSLQLK.G	[1041-1058]	1xPhospho [T1043]	1xPhospho [T1043]
Sequest HT (A2)	Unambiguous	Q9UQ35; Q9UQ35-2	0	0.4927	0	1	1	Homo sapiens (SwissProt TaxID=9606)	1963.91	1963.9	0.42	0.00042	HCD (High Energy Collision Dissociation)	30	MS2	42.5692	54	75.5819	45204	CM_KO_1_001.raw	1.608e-05	437297	75.78	K.SSTPPGESYFGVSSLQLK.G	[1041-1058]	1xPhospho [S1042]	1xPhospho [S1042]
Sequest HT (A2)	Unambiguous	Q9UQ35-3; Q9UQ35; Q9UQ35-2	1	0.2793	0	1	1	Homo sapiens (SwissProt TaxID=9606)	3125.37	3125.37	-0.02	-3e-05	HCD (High Energy Collision Dissociation)	30	MS2	70.3535	54	61.4191	35335	CM_KO_3_001.raw	5.712e-05	330324	60.64	K.SATRPSPSPERSSTGPEPPAPTPLLAER.H	[346-373]	3xPhospho [S351; S353; S357]	3xPhospho [S351; S353; S357]
Sequest HT (A2)	Unambiguous	Q9UQ35; Q9UQ35-2	0	0.2623	0	1	2	Homo sapiens (SwissProt TaxID=9606)	2011.91	2011.92	-2.08	-0.00209	HCD (High Energy Collision Dissociation)	30	MS2	90.6289	54	61.3516	35291	CM_KO_3_001.raw	2.936e-05	34513.9	60.97	K.AGMSSNQSISSPVLDAVPR.T	[1394-1412]	1xPhospho [S1403]	1xPhospho [S1403]
Sequest HT (A2)	Unambiguous	Q9UQ35; Q9UQ35-2	0	0.2623	0	1	1	Homo sapiens (SwissProt TaxID=9606)	2011.91	2011.92	-2.08	-0.00209	HCD (High Energy Collision Dissociation)	30	MS2	90.6289	54	61.3516	35291	CM_KO_3_001.raw	2.936e-05	34513.9	60.97	K.AGMSSNQSISSPVLDAVPR.T	[1394-1412]	1xPhospho [S1404]	1xPhospho [S1404]
Sequest HT (A2)	Unambiguous	Q9UQ35; Q9UQ35-2	0	0.1713	0	1	1	Homo sapiens (SwissProt TaxID=9606)	3092.32	3092.32	1.29	0.00133	HCD (High Energy Collision Dissociation)	30	MS2	87.5489	54	61.5464	35424	CM_KO_3_001.raw	6.795e-06	459695	61.87	R.HGGSPQPLATTPLSQEPVNPPSEASPTR.D	[374-401]	3xPhospho [S377; S387; S395]	3xPhospho [S377; S387; S395]
Sequest HT (A2)	Unambiguous	Q9UQ35; Q9UQ35-2	1	0.1042	0	1	1	Homo sapiens (SwissProt TaxID=9606)	2339.01	2339.01	-0.74	-0.00058	HCD (High Energy Collision Dissociation)	30	MS2	75.6836	54	76.671	45862	CM_KO_1_001.raw	4.703e-05	145867	76.39	K.ELSNSPLRENSFGSPLEFR.N	[1316-1334]	2xPhospho [S1320; S1326]	2xPhospho [S1320; S1326]
Sequest HT (A2)	Unambiguous	Q9UQ35; Q9UQ35-2	0	0.1242	0	1	1	Homo sapiens (SwissProt TaxID=9606)	1696.71	1696.71	0.3	0.00026	HCD (High Energy Collision Dissociation)	30	MS2	92.5498	54	31.8659	14424	CM_KO_3_003.raw	2.12e-05	194910	31.92	R.SSGHSSSELSPDAVEK.A	[1378-1393]	1xPhospho [S1387]	1xPhospho [S1387]
Sequest HT (A2)	Unambiguous	Q9UQ35; Q9UQ35-2	1	0.1064	0	1	1	Homo sapiens (SwissProt TaxID=9606)	2763.15	2763.15	0.31	0.00029	HCD (High Energy Collision Dissociation)	30	MS2	31.3527	54	42.2443	21868	CM_KO_3_002.raw	4.389e-05	258622	42.42	K.SGTPPRQGSITSPQANEQSVTPQR.R	[846-869]	3xPhospho [T848; T856; T866]	3xPhospho [T848; T856; T866]
Sequest HT (A2)	Unambiguous	Q9UQ35; Q9UQ35-2	0	0.027	0	1	1	Homo sapiens (SwissProt TaxID=9606)	2056.86	2056.86	0.51	0.00035	HCD (High Energy Collision Dissociation)	30	MS2	46.4866	54	20.8043	6644	CM_KO_3_002.raw	9.824e-06	179678	20.83	R.HASSSPESPKPAPAPGSHR.E	[433-451]	2xPhospho [S437; S440]	2xPhospho [S437; S440]
Sequest HT (A2)	Unambiguous	Q9UQ35; Q9UQ35-2	0	0.0471	0	1	1	Homo sapiens (SwissProt TaxID=9606)	3012.35	3012.35	-1.44	-0.00145	HCD (High Energy Collision Dissociation)	30	MS2	12.1588	54	59.249	33837	CM_KO_3_001.raw	1.237e-09	2.35809e+06	59.56	R.HGGSPQPLATTPLSQEPVNPPSEASPTR.D	[374-401]	2xPhospho [T383; S398]	2xPhospho [T383; S398]
Sequest HT (A2)	Unambiguous	Q9UQ35; Q9UQ35-2	0	0.0806	0	1	1	Homo sapiens (SwissProt TaxID=9606)	3012.35	3012.35	-1.63	-0.00163	HCD (High Energy Collision Dissociation)	30	MS2	60.3827	54	59.1464	33768	CM_KO_3_001.raw	5.048e-05	2.35809e+06	59.56	R.HGGSPQPLATTPLSQEPVNPPSEASPTR.D	[374-401]	2xPhospho [T383; S398]	2xPhospho [T383; S398]
Sequest HT (A2)	Unambiguous	Q9UQ35; Q9UQ35-2	0	0.1127	0	1	1	Homo sapiens (SwissProt TaxID=9606)	3012.35	3012.35	0.56	0.00056	HCD (High Energy Collision Dissociation)	30	MS2	61.9594	54	60.1041	34432	CM_KO_3_001.raw	3.391e-05	2.35809e+06	59.56	R.HGGSPQPLATTPLSQEPVNPPSEASPTR.D	[374-401]	2xPhospho [T383; S398]	2xPhospho [T383; S398]
Sequest HT (A2)	Unambiguous	Q9UQ35; Q9UQ35-2	1	0.4835	0	1	1	Homo sapiens (SwissProt TaxID=9606)	2517.12	2517.12	-1.09	-0.00092	HCD (High Energy Collision Dissociation)	30	MS2	74.964	54	60.3571	34608	CM_KO_3_001.raw	3.294e-05	352028	60.48	K.AGMSSNQSISSPVLDAVPRTPSR.E	[1394-1416]	2xPhospho [S1404; S1415]	2xPhospho [S1404; S1415]
Sequest HT (A2)	Unambiguous	Q9UQ35	0	0.6777	0	1	1	Homo sapiens (SwissProt TaxID=9606)	1421.66	1421.66	0.92	0.00065	HCD (High Energy Collision Dissociation)	30	MS2	93.7117	54	50.7933	28083	CM_KO_1_003.raw	5.243e-07	99830.1	50.85	R.TPAAAAAMNLASPR.T	[2261-2274]	1xPhospho [S2272]	1xPhospho [S2272]
Sequest HT (A2)	Unambiguous	Q9UQ35; Q9UQ35-2	1	0.0479	0	1	1	Homo sapiens (SwissProt TaxID=9606)	2259.04	2259.04	-0.51	-0.00038	HCD (High Energy Collision Dissociation)	30	MS2	78.7421	54	69.7566	41393	CM_KO_1_001.raw	5.225e-07	412699	69.89	K.ELSNSPLRENSFGSPLEFR.N	[1316-1334]	1xPhospho [S1320]	1xPhospho [S1320]
Sequest HT (A2)	Unambiguous	Q9UQ35; Q9UQ35-2	0	0.0435	0	1	1	Homo sapiens (SwissProt TaxID=9606)	1995.92	1995.92	-1.08	-0.00108	HCD (High Energy Collision Dissociation)	30	MS2	88.5913	54	64.8661	37699	CM_KO_3_001.raw	6.565e-07	256689	64.96	K.AGMSSNQSISSPVLDAVPR.T	[1394-1412]	1xPhospho [S1404]	1xPhospho [S1404]
Sequest HT (A2)	Unambiguous	Q9UQ35; Q9UQ35-2	0	0.004	0	1	1	Homo sapiens (SwissProt TaxID=9606)	1963.9	1963.9	-0.14	-0.00014	HCD (High Energy Collision Dissociation)	30	MS2	51.2406	54	75.6077	44963	CM_KO_1_002.raw	5.024e-07	411671	75.77	K.SSTPPGESYFGVSSLQLK.G	[1041-1058]	1xPhospho [S1041]	1xPhospho [S1041]
Sequest HT (A2)	Unambiguous	Q9UQ35; Q9UQ35-2	0	0.004	0	1	2	Homo sapiens (SwissProt TaxID=9606)	1963.9	1963.9	-0.14	-0.00014	HCD (High Energy Collision Dissociation)	30	MS2	51.2406	54	75.6077	44963	CM_KO_1_002.raw	5.024e-07	411671	75.77	K.SSTPPGESYFGVSSLQLK.G	[1041-1058]	1xPhospho [S1042]	1xPhospho [S1042]
Sequest HT (A2)	Unambiguous	Q9UQ35; Q9UQ35-2	0	0.0595	0	1	1	Homo sapiens (SwissProt TaxID=9606)	1475.58	1475.58	0.43	0.00032	HCD (High Energy Collision Dissociation)	30	MS2	66.7522	54	46.374	24764	CM_KO_3_002.raw	2.474e-05	4.16714e+06	46.48	R.SCFESSPDPELK.S	[871-882]	1xPhospho [S876]	1xPhospho [S876]
Sequest HT (A2)	Unambiguous	Q9UQ35; Q9UQ35-2	0	0.1049	0	1	1	Homo sapiens (SwissProt TaxID=9606)	1394.59	1394.59	-0.31	-0.00021	HCD (High Energy Collision Dissociation)	30	MS2	4.75974	54	17.8985	4453	CM_KO_3_003.raw	2.307e-05	257080	18	R.QSHSESPSLQSK.S	[1078-1089]	1xPhospho [S1083]	1xPhospho [S1083]
Sequest HT (A2)	Unambiguous	Q9UQ35; Q9UQ35-2	0	0.5192	0	1	1	Homo sapiens (SwissProt TaxID=9606)	2141.82	2141.82	0.23	0.00016	HCD (High Energy Collision Dissociation)	30	MS2	82.2484	54	45.8719	24412	CM_KO_3_002.raw	5.395e-05	151283	45.96	R.SGSSQELDVKPSASPQER.S	[1539-1556]	3xPhospho [S1541; S1542; S1550]	3xPhospho [S1541; S1542; S1550]
Sequest HT (A2)	Unambiguous	Q9UQ35; Q9UQ35-2	0	0.2206	0	1	1	Homo sapiens (SwissProt TaxID=9606)	2443.06	2443.06	-0.53	-0.00065	HCD (High Energy Collision Dissociation)	30	MS2	71.6122	54	78.3068	46577	CM_KO_1_002.raw	1.328e-05	112966	78.46	K.EQNSALPTSSQDEELMEVVEK.S	[1224-1244]	1xPhospho [T1231]	1xPhospho [T1231]
Sequest HT (A2)	Unambiguous	Q9UQ35; Q9UQ35-2	0	0.2206	0	1	2	Homo sapiens (SwissProt TaxID=9606)	2443.06	2443.06	-0.53	-0.00065	HCD (High Energy Collision Dissociation)	30	MS2	71.6122	54	78.3068	46577	CM_KO_1_002.raw	1.328e-05	112966	78.46	K.EQNSALPTSSQDEELMEVVEK.S	[1224-1244]	1xPhospho [S1232]	1xPhospho [S1232]
Sequest HT (A2)	Unambiguous	Q9UQ35; Q9UQ35-2	0	0.2206	0	1	3	Homo sapiens (SwissProt TaxID=9606)	2443.06	2443.06	-0.53	-0.00065	HCD (High Energy Collision Dissociation)	30	MS2	71.6122	54	78.3068	46577	CM_KO_1_002.raw	1.328e-05	112966	78.46	K.EQNSALPTSSQDEELMEVVEK.S	[1224-1244]	1xPhospho [S1233]	1xPhospho [S1233]
Sequest HT (A2)	Unambiguous	Q9UQ35-3; Q9UQ35; Q9UQ35-2	0	0.5894	0	1	3	Homo sapiens (SwissProt TaxID=9606)	1799.86	1799.86	0.41	0.00036	HCD (High Energy Collision Dissociation)	30	MS2	54.0468	54	62.1123	35814	CM_KO_3_001.raw	1.183e-05	140194	62.17	R.SSTGPEPPAPTPLLAER.H	[357-373]	1xPhospho [S357]	1xPhospho [S357]
Sequest HT (A2)	Unambiguous	Q9UQ35-3; Q9UQ35; Q9UQ35-2	0	0.5894	0	1	1	Homo sapiens (SwissProt TaxID=9606)	1799.86	1799.86	0.41	0.00036	HCD (High Energy Collision Dissociation)	30	MS2	54.0468	54	62.1123	35814	CM_KO_3_001.raw	1.183e-05	140194	62.17	R.SSTGPEPPAPTPLLAER.H	[357-373]	1xPhospho [S358]	1xPhospho [S358]
Sequest HT (A2)	Unambiguous	Q9UQ35-3; Q9UQ35; Q9UQ35-2	0	0.5894	0	1	2	Homo sapiens (SwissProt TaxID=9606)	1799.86	1799.86	0.41	0.00036	HCD (High Energy Collision Dissociation)	30	MS2	54.0468	54	62.1123	35814	CM_KO_3_001.raw	1.183e-05	140194	62.17	R.SSTGPEPPAPTPLLAER.H	[357-373]	1xPhospho [T359]	1xPhospho [T359]
Sequest HT (A2)	Unambiguous	Q9UQ35; Q9UQ35-2	0	0.1145	0	1	1	Homo sapiens (SwissProt TaxID=9606)	1394.59	1394.59	-0.06	-4e-05	HCD (High Energy Collision Dissociation)	30	MS2	55.3882	54	17.9602	4602	CM_KO_3_002.raw	5.73e-05	319706	18.08	R.QSHSESPSLQSK.S	[1078-1089]	1xPhospho [S1083]	1xPhospho [S1083]
Sequest HT (A2)	Unambiguous	Q9UQ35; Q9UQ35-2	0	0.0471	0	1	1	Homo sapiens (SwissProt TaxID=9606)	1367.6	1367.6	0.38	0.00026	HCD (High Energy Collision Dissociation)	30	MS2	75.5825	54	28.5618	12276	CM_KO_3_001.raw	2.707e-05	1.23949e+06	28.67	R.QSHSGSISPYPK.V	[987-998]	1xPhospho [S994]	1xPhospho [S994]
Sequest HT (A2)	Unambiguous	Q9UQ35-3; Q9UQ35; Q9UQ35-2	1	0.0854	0	1	1	Homo sapiens (SwissProt TaxID=9606)	2951.24	2951.25	-0.36	-0.00035	HCD (High Energy Collision Dissociation)	30	MS2	80.2972	54	41.5526	21291	CM_KO_3_003.raw	5.06e-06	300482	41.77	R.RGEGDAPFSEPGTTSTQRPSSPETATK.Q	[303-329]	2xPhospho [S322; S323]	2xPhospho [S322; S323]
Sequest HT (A2)	Unambiguous	Q9UQ35; Q9UQ35-2	0	0.026	0	1	1	Homo sapiens (SwissProt TaxID=9606)	2007.91	2007.91	-0.54	-0.00054	HCD (High Energy Collision Dissociation)	30	MS2	34.5165	54	39.6793	20058	CM_KO_3_002.raw	2.913e-08	125634	39.66	R.QGSITSPQANEQSVTPQR.R	[852-869]	1xPhospho [S857]	1xPhospho [S857]
Sequest HT (A2)	Unambiguous	Q9UQ35-3; Q9UQ35; Q9UQ35-2	0	0.0249	0	1	1	Homo sapiens (SwissProt TaxID=9606)	2715.18	2715.18	0.18	0.00016	HCD (High Energy Collision Dissociation)	30	MS2	17.6198	54	41.3313	21133	CM_KO_3_003.raw	1.011e-09	3426916	41.41	R.GEGDAPFSEPGTTSTQRPSSPETATK.Q	[304-329]	1xPhospho [S323]	1xPhospho [S323]
Sequest HT (A2)	Unambiguous	Q9UQ35; Q9UQ35-2	0	0.0814	0	1	2	Homo sapiens (SwissProt TaxID=9606)	2932.38	2932.38	-1.16	-0.00113	HCD (High Energy Collision Dissociation)	30	MS2	72.1984	54	55.7879	31781	CM_KO_1_001.raw	1.814e-06	79911.1	55.75	R.HGGSPQPLATTPLSQEPVNPPSEASPTR.D	[374-401]	1xPhospho [S398]	1xPhospho [S398]
Sequest HT (A2)	Unambiguous	Q9UQ35; Q9UQ35-2	0	0.0814	0	1	1	Homo sapiens (SwissProt TaxID=9606)	2932.38	2932.38	-1.16	-0.00113	HCD (High Energy Collision Dissociation)	30	MS2	72.1984	54	55.7879	31781	CM_KO_1_001.raw	1.814e-06	79911.1	55.75	R.HGGSPQPLATTPLSQEPVNPPSEASPTR.D	[374-401]	1xPhospho [S395]	1xPhospho [S395]
Sequest HT (A2)	Unambiguous	Q9UQ35; Q9UQ35-2	0	0.0244	0	1	1	Homo sapiens (SwissProt TaxID=9606)	2087.88	2087.88	-0.88	-0.00092	HCD (High Energy Collision Dissociation)	30	MS2	70.9066	54	42.1249	21695	CM_KO_3_003.raw	4.086e-06	163663	42.16	R.QGSITSPQANEQSVTPQR.R	[852-869]	2xPhospho [T856; T866]	2xPhospho [T856; T866]
Sequest HT (A2)	Unambiguous	Q9UQ35; Q9UQ35-2	0		0.0053	2	2	Homo sapiens (SwissProt TaxID=9606)	2007.91	2007.91	-0.43	-0.00044	HCD (High Energy Collision Dissociation)	30	MS2	51.8425	54	39.595	19901	CM_KO_3_003.raw	4.542e-08	104270	39.62	R.QGSITSPQANEQSVTPQR.R	[852-869]	1xPhospho [T856]	1xPhospho [T856]
Sequest HT (A2)	Unambiguous	Q9UQ35; Q9UQ35-2	0	0.042	0	1	1	Homo sapiens (SwissProt TaxID=9606)	2007.91	2007.91	-0.74	-0.00074	HCD (High Energy Collision Dissociation)	30	MS2	74.8457	54	39.6207	19918	CM_KO_3_003.raw	2.296e-07	104270	39.62	R.QGSITSPQANEQSVTPQR.R	[852-869]	1xPhospho [T856]	1xPhospho [T856]
Sequest HT (A2)	Unambiguous	Q9UQ35; Q9UQ35-2	0	0.042	0	1	2	Homo sapiens (SwissProt TaxID=9606)	2007.91	2007.91	-0.74	-0.00074	HCD (High Energy Collision Dissociation)	30	MS2	74.8457	54	39.6207	19918	CM_KO_3_003.raw	2.296e-07	104270	39.62	R.QGSITSPQANEQSVTPQR.R	[852-869]	1xPhospho [S857]	1xPhospho [S857]
Sequest HT (A2)	Unambiguous	Q9UQ35	0	0.7946	0	1	1	Homo sapiens (SwissProt TaxID=9606)	1310.58	1310.58	0.49	0.00032	HCD (High Energy Collision Dissociation)	30	MS2	70.644	54	57.737	33153	CM_KO_1_001.raw	2.259e-05	331057	57.82	R.SPGMLEPLGSSR.T	[2132-2143]	1xPhospho [S2132]	1xPhospho [S2132]
Sequest HT (A2)	Unambiguous	Q9UQ35; Q9UQ35-2	1	0.0829	0	1	1	Homo sapiens (SwissProt TaxID=9606)	2683.19	2683.19	-0.68	-0.00061	HCD (High Energy Collision Dissociation)	30	MS2	20.9766	54	40.2239	20443	CM_KO_3_002.raw	1.162e-06	268025	40.32	K.SGTPPRQGSITSPQANEQSVTPQR.R	[846-869]	2xPhospho [T848; T856]	2xPhospho [T848; T856]
Sequest HT (A2)	Unambiguous	Q9UQ35; Q9UQ35-2	1	0.0036	0	1	1	Homo sapiens (SwissProt TaxID=9606)	2683.19	2683.19	1.41	0.00126	HCD (High Energy Collision Dissociation)	30	MS2	43.4344	54	40.1375	20287	CM_KO_3_003.raw	3.915e-05	321993	40.32	K.SGTPPRQGSITSPQANEQSVTPQR.R	[846-869]	2xPhospho [S854; S857]	2xPhospho [S854; S857]
Sequest HT (A2)	Unambiguous	Q9UQ35; Q9UQ35-2	0	0.6092	0	1	1	Homo sapiens (SwissProt TaxID=9606)	2061.85	2061.85	0.91	0.00094	HCD (High Energy Collision Dissociation)	30	MS2	66.9855	54	40.2834	20391	CM_KO_3_003.raw	2.855e-05	86713.7	40.3	R.SGSSQELDVKPSASPQER.S	[1539-1556]	2xPhospho [S1539; S1541]	2xPhospho [S1539; S1541]
Sequest HT (A2)	Unambiguous	Q9UQ35; Q9UQ35-2	0	0.6092	0	1	2	Homo sapiens (SwissProt TaxID=9606)	2061.85	2061.85	0.91	0.00094	HCD (High Energy Collision Dissociation)	30	MS2	66.9855	54	40.2834	20391	CM_KO_3_003.raw	2.855e-05	86713.7	40.3	R.SGSSQELDVKPSASPQER.S	[1539-1556]	2xPhospho [S1541; S1542]	2xPhospho [S1541; S1542]
Sequest HT (A2)	Unambiguous	Q9UQ35	0	0.6429	0	1	1	Homo sapiens (SwissProt TaxID=9606)	1421.66	1421.66	0.51	0.00036	HCD (High Energy Collision Dissociation)	30	MS2	95.3161	54	50.7686	28246	CM_KO_1_001.raw	3.262e-05	105910	50.81	R.TPAAAAAMNLASPR.T	[2261-2274]	1xPhospho [S2272]	1xPhospho [S2272]
Sequest HT (A2)	Unambiguous	Q9UQ35; Q9UQ35-2	0	0.4249	0	1	1	Homo sapiens (SwissProt TaxID=9606)	2061.85	2061.85	0.69	0.00071	HCD (High Energy Collision Dissociation)	30	MS2	0	54	38.6426	19325	CM_KO_3_002.raw	2.331e-05	419427	38.77	R.SGSSQELDVKPSASPQER.S	[1539-1556]	2xPhospho [S1542; S1550]	2xPhospho [S1542; S1550]
Sequest HT (A2)	Unambiguous	Q9UQ35-3; Q9UQ35; Q9UQ35-2	1	0.018	0	1	1	Homo sapiens (SwissProt TaxID=9606)	2871.28	2871.28	-0.52	-0.0005	HCD (High Energy Collision Dissociation)	30	MS2	10.0004	54	38.6836	19354	CM_KO_3_002.raw	3.046e-11	1.40021e+06	38.69	R.RGEGDAPFSEPGTTSTQRPSSPETATK.Q	[303-329]	1xPhospho [S323]	1xPhospho [S323]
Sequest HT (A2)	Unambiguous	Q9UQ35; Q9UQ35-2	1	0.5714	0	1	1	Homo sapiens (SwissProt TaxID=9606)	2763.16	2763.15	0.88	0.00081	HCD (High Energy Collision Dissociation)	30	MS2	47.9489	54	43.4259	22608	CM_KO_3_003.raw	5.188e-05	82823.5	43.51	K.SGTPPRQGSITSPQANEQSVTPQR.R	[846-869]	3xPhospho [S846; S854; S857]	3xPhospho [S846; S854; S857]
Sequest HT (A2)	Unambiguous	Q9UQ35; Q9UQ35-2	0	0.5	0	1	1	Homo sapiens (SwissProt TaxID=9606)	2061.85	2061.85	-0.62	-0.00043	HCD (High Energy Collision Dissociation)	30	MS2	73.1219	54	38.6856	19355	CM_KO_3_002.raw	6.089e-06	475977	38.77	R.SGSSQELDVKPSASPQER.S	[1539-1556]	2xPhospho [S1542; S1550]	2xPhospho [S1542; S1550]
Sequest HT (A2)	Unambiguous	Q9UQ35; Q9UQ35-2	0	0.0119	0	1	1	Homo sapiens (SwissProt TaxID=9606)	1981.89	1981.89	0.41	0.00027	HCD (High Energy Collision Dissociation)	30	MS2	87.7189	54	34.5231	16303	CM_KO_3_003.raw	6.102e-09	264922	34.59	R.SGSSQELDVKPSASPQER.S	[1539-1556]	1xPhospho [S1541]	1xPhospho [S1541]
Sequest HT (A2)	Unambiguous	Q9UQ35; Q9UQ35-2	0	0.6344	0	1	1	Homo sapiens (SwissProt TaxID=9606)	1981.89	1981.89	-0.04	-4e-05	HCD (High Energy Collision Dissociation)	30	MS2	56.6284	54	34.549	16323	CM_KO_3_003.raw	3.095e-06	165839	34.66	R.SGSSQELDVKPSASPQER.S	[1539-1556]	1xPhospho [S1542]	1xPhospho [S1542]
Sequest HT (A2)	Unambiguous	Q9UQ35; Q9UQ35-2	0	0.6344	0	1	2	Homo sapiens (SwissProt TaxID=9606)	1981.89	1981.89	-0.04	-4e-05	HCD (High Energy Collision Dissociation)	30	MS2	56.6284	54	34.549	16323	CM_KO_3_003.raw	3.095e-06	165839	34.66	R.SGSSQELDVKPSASPQER.S	[1539-1556]	1xPhospho [S1541]	1xPhospho [S1541]
Sequest HT (A2)	Unambiguous	Q9UQ35; Q9UQ35-2	0	0.6344	0	1	3	Homo sapiens (SwissProt TaxID=9606)	1981.89	1981.89	-0.04	-4e-05	HCD (High Energy Collision Dissociation)	30	MS2	56.6284	54	34.549	16323	CM_KO_3_003.raw	3.095e-06	165839	34.66	R.SGSSQELDVKPSASPQER.S	[1539-1556]	1xPhospho [S1539]	1xPhospho [S1539]
Sequest HT (A2)	Unambiguous	Q9UQ35	0	0.7982	0	1	1	Homo sapiens (SwissProt TaxID=9606)	1310.58	1310.58	-0.73	-0.00048	HCD (High Energy Collision Dissociation)	30	MS2	74.8087	54	57.733	32789	CM_KO_3_001.raw	9.158e-06	430954	57.87	R.SPGMLEPLGSSR.T	[2132-2143]	1xPhospho [S2132]	1xPhospho [S2132]
Sequest HT (A2)	Unambiguous	Q9UQ35; Q9UQ35-2	1	0.0979	0	1	1	Homo sapiens (SwissProt TaxID=9606)	2243.98	2243.98	-1.35	-0.00101	HCD (High Energy Collision Dissociation)	30	MS2	1.18233	45.771	35.6308	17091	CM_KO_3_003.raw	3.965e-05	3.09684e+06	35.5	R.QGSITSPQANEQSVTPQRR.S	[852-870]	2xPhospho [T856; T866]	2xPhospho [T856; T866]
Sequest HT (A2)	Unambiguous	Q9UQ35-3; Q9UQ35; Q9UQ35-2	1	0.2366	0	1	1	Homo sapiens (SwissProt TaxID=9606)	3125.38	3125.37	0.34	0.00035	HCD (High Energy Collision Dissociation)	30	MS2	45.2476	54	61.8324	36003	CM_KO_1_001.raw	1.615e-07	170183	61.84	K.SATRPSPSPERSSTGPEPPAPTPLLAER.H	[346-373]	3xPhospho [S351; S353; S357]	3xPhospho [S351; S353; S357]
Sequest HT (A2)	Unambiguous	Q9UQ35-3; Q9UQ35; Q9UQ35-2	1	0.0749	0	1	1	Homo sapiens (SwissProt TaxID=9606)	2951.24	2951.25	-0.46	-0.00046	HCD (High Energy Collision Dissociation)	30	MS2	76.8925	54	41.5583	21385	CM_KO_3_002.raw	2.643e-05	332135	41.76	R.RGEGDAPFSEPGTTSTQRPSSPETATK.Q	[303-329]	2xPhospho [S322; S323]	2xPhospho [S322; S323]
Sequest HT (A2)	Unambiguous	Q9UQ35; Q9UQ35-2	0	0.1123	0	1	1	Homo sapiens (SwissProt TaxID=9606)	1394.6	1394.59	0.42	0.00029	HCD (High Energy Collision Dissociation)	30	MS2	67.6921	54	18.2948	4839	CM_KO_1_003.raw	1.156e-06	757998	18.38	R.QSHSESPSLQSK.S	[1078-1089]	1xPhospho [S1083]	1xPhospho [S1083]
Sequest HT (A2)	Unambiguous	Q9UQ35; Q9UQ35-2	1	0.0819	0	1	1	Homo sapiens (SwissProt TaxID=9606)	2132.97	2132.97	0.66	0.00047	HCD (High Energy Collision Dissociation)	30	MS2	37.7626	54	33.1881	15355	CM_KO_3_003.raw	8.803e-06	365697	33.22	K.AQTPPGPSLSGSKSPCPQEK.S	[1001-1020]	1xPhospho [S1014]	1xPhospho [S1014]
Sequest HT (A2)	Unambiguous	Q9UQ35; Q9UQ35-2	0	0.6667	0	1	1	Homo sapiens (SwissProt TaxID=9606)	1981.89	1981.89	0.23	0.00015	HCD (High Energy Collision Dissociation)	30	MS2	72.2248	54	33.3752	15490	CM_KO_3_003.raw	8.379e-06	180814	33.44	R.SGSSQELDVKPSASPQER.S	[1539-1556]	1xPhospho [S1552]	1xPhospho [S1552]
Sequest HT (A2)	Unambiguous	Q9UQ35; Q9UQ35-2	0	0.6667	0	1	2	Homo sapiens (SwissProt TaxID=9606)	1981.89	1981.89	0.23	0.00015	HCD (High Energy Collision Dissociation)	30	MS2	72.2248	54	33.3752	15490	CM_KO_3_003.raw	8.379e-06	180814	33.44	R.SGSSQELDVKPSASPQER.S	[1539-1556]	1xPhospho [S1550]	1xPhospho [S1550]
Sequest HT (A2)	Unambiguous	Q9UQ35; Q9UQ35-2	0	0.0519	0	1	1	Homo sapiens (SwissProt TaxID=9606)	3012.35	3012.35	0.01	1e-05	HCD (High Energy Collision Dissociation)	30	MS2	47.0196	54	59.2771	34231	CM_KO_1_001.raw	4.53e-08	905701	59.55	R.HGGSPQPLATTPLSQEPVNPPSEASPTR.D	[374-401]	2xPhospho [T383; S398]	2xPhospho [T383; S398]
Sequest HT (A2)	Unambiguous	Q9UQ35; Q9UQ35-2	0	0.0735	0	1	1	Homo sapiens (SwissProt TaxID=9606)	1660.74	1660.74	1.5	0.00124	HCD (High Energy Collision Dissociation)	30	MS2	40.4528	54	48.8894	26742	CM_KO_1_003.raw	1.658e-06	236896	49.05	K.MALPPQEDATASPPR.Q	[1168-1182]	1xPhospho [S1179]	1xPhospho [S1179]
Sequest HT (A2)	Unambiguous	Q9UQ35; Q9UQ35-2	0	0.4113	0	1	1	Homo sapiens (SwissProt TaxID=9606)	2061.85	2061.85	0.79	0.00082	HCD (High Energy Collision Dissociation)	30	MS2	13.8027	54	38.8225	19352	CM_KO_3_003.raw	4.984e-07	469229	38.76	R.SGSSQELDVKPSASPQER.S	[1539-1556]	2xPhospho [S1542; S1550]	2xPhospho [S1542; S1550]
Sequest HT (A2)	Unambiguous	Q9UQ35; Q9UQ35-2	0	0.539	0	1	1	Homo sapiens (SwissProt TaxID=9606)	2061.85	2061.85	0.37	0.00026	HCD (High Energy Collision Dissociation)	30	MS2	75.1732	54	38.6386	19219	CM_KO_3_003.raw	3.959e-06	428956	38.76	R.SGSSQELDVKPSASPQER.S	[1539-1556]	2xPhospho [S1542; S1550]	2xPhospho [S1542; S1550]
Sequest HT (A2)	Unambiguous	Q9UQ35-3; Q9UQ35; Q9UQ35-2	1	0.0307	0	1	1	Homo sapiens (SwissProt TaxID=9606)	2871.28	2871.28	0.73	0.0007	HCD (High Energy Collision Dissociation)	30	MS2	15.15	54	38.6258	19212	CM_KO_3_003.raw	2.734e-11	1225361	38.65	R.RGEGDAPFSEPGTTSTQRPSSPETATK.Q	[303-329]	1xPhospho [S323]	1xPhospho [S323]
Sequest HT (A2)	Unambiguous	Q9UQ35-3; Q9UQ35; Q9UQ35-2	1	0.2081	0	1	1	Homo sapiens (SwissProt TaxID=9606)	1826.79	1826.79	-0.08	-5e-05	HCD (High Energy Collision Dissociation)	30	MS2	63.6602	33.231	27.3325	11396	CM_KO_3_001.raw	4.487e-05	1.07731e+06	26.88	K.THTTALAGRSPSPASGR.R	[286-302]	2xPhospho [S295; S297]	2xPhospho [S295; S297]
Sequest HT (A2)	Unambiguous	Q9UQ35; Q9UQ35-2	0	0.1652	0	1	1	Homo sapiens (SwissProt TaxID=9606)	1776.67	1776.67	0.05	3e-05	HCD (High Energy Collision Dissociation)	30	MS2	55.7207	54	36.8157	17931	CM_KO_3_003.raw	2.689e-05	280817	36.9	R.SSGHSSSELSPDAVEK.A	[1378-1393]	2xPhospho [S1384; S1387]	2xPhospho [S1384; S1387]
Sequest HT (A2)	Unambiguous	Q9UQ35; Q9UQ35-2	0	0.0421	0	1	1	Homo sapiens (SwissProt TaxID=9606)	1776.67	1776.67	0.29	0.00026	HCD (High Energy Collision Dissociation)	30	MS2	12.8996	54	36.7614	17892	CM_KO_3_003.raw	3.708e-06	772267	36.89	R.SSGHSSSELSPDAVEK.A	[1378-1393]	2xPhospho [S1384; S1387]	2xPhospho [S1384; S1387]
Sequest HT (A2)	Unambiguous	Q9UQ35-3; Q9UQ35; Q9UQ35-2	0	0.0111	0	1	1	Homo sapiens (SwissProt TaxID=9606)	2715.18	2715.18	0.01	1e-05	HCD (High Energy Collision Dissociation)	30	MS2	32.2584	54	41.3052	21206	CM_KO_3_002.raw	1.765e-08	3.50785e+06	41.4	R.GEGDAPFSEPGTTSTQRPSSPETATK.Q	[304-329]	1xPhospho [S323]	1xPhospho [S323]
Sequest HT (A2)	Unambiguous	Q9UQ35; Q9UQ35-2	1	0.4826	0	1	1	Homo sapiens (SwissProt TaxID=9606)	2212.94	2212.93	0.28	0.00021	HCD (High Energy Collision Dissociation)	30	MS2	26.3759	54	37.6009	18485	CM_KO_3_003.raw	1.544e-06	10211236	37.25	K.AQTPPGPSLSGSKSPCPQEK.S	[1001-1020]	2xPhospho [T1003; S1014]	2xPhospho [T1003; S1014]
Sequest HT (A2)	Unambiguous	Q9UQ35; Q9UQ35-2	1	0.4803	0	1	1	Homo sapiens (SwissProt TaxID=9606)	2517.12	2517.12	0.19	0.00016	HCD (High Energy Collision Dissociation)	30	MS2	26.8773	54	60.3703	34988	CM_KO_1_001.raw	6.561e-09	494612	60.38	K.AGMSSNQSISSPVLDAVPRTPSR.E	[1394-1416]	2xPhospho [S1404; S1415]	2xPhospho [S1404; S1415]
Sequest HT (A2)	Unambiguous	Q9UQ35; Q9UQ35-2	0	0.1351	0	1	1	Homo sapiens (SwissProt TaxID=9606)	2075.89	2075.89	-0.05	-5e-05	HCD (High Energy Collision Dissociation)	30	MS2	61.5272	54	74.877	43844	CM_KO_3_001.raw	5.337e-05	125583	74.3	K.AGMSSNQSISSPVLDAVPR.T	[1394-1412]	2xPhospho [S1401; S1403]	2xPhospho [S1401; S1403]
Sequest HT (A2)	Unambiguous	Q9UQ35-3; Q9UQ35; Q9UQ35-2	0	0.0536	0	1	1	Homo sapiens (SwissProt TaxID=9606)	2795.15	2795.14	0.77	0.00072	HCD (High Energy Collision Dissociation)	30	MS2	23.0093	54	46.8014	25168	CM_KO_1_002.raw	9.669e-06	352329	46.73	R.GEGDAPFSEPGTTSTQRPSSPETATK.Q	[304-329]	2xPhospho [S322; S323]	2xPhospho [S322; S323]
Sequest HT (A2)	Unambiguous	Q9UQ35; Q9UQ35-2	1	0.4466	0	1	1	Homo sapiens (SwissProt TaxID=9606)	2517.12	2517.12	-0.59	-0.00049	HCD (High Energy Collision Dissociation)	30	MS2	60.3265	54	60.3272	34650	CM_KO_1_002.raw	1.074e-06	488085	60.43	K.AGMSSNQSISSPVLDAVPRTPSR.E	[1394-1416]	2xPhospho [S1404; S1415]	2xPhospho [S1404; S1415]
Sequest HT (A2)	Unambiguous	Q9UQ35-3; Q9UQ35; Q9UQ35-2	0	0.0041	0	1	1	Homo sapiens (SwissProt TaxID=9606)	1799.86	1799.86	1.14	0.00102	HCD (High Energy Collision Dissociation)	30	MS2	37.7388	54	62.1251	35720	CM_KO_3_002.raw	1.109e-05	145142	62.16	R.SSTGPEPPAPTPLLAER.H	[357-373]	1xPhospho [S358]	1xPhospho [S358]
Sequest HT (A2)	Unambiguous	Q9UQ35; Q9UQ35-2	0	0.15	0	1	1	Homo sapiens (SwissProt TaxID=9606)	3092.32	3092.32	0.79	0.00081	HCD (High Energy Collision Dissociation)	30	MS2	7.12994	54	61.7731	35476	CM_KO_3_002.raw	8.657e-09	411882	61.95	R.HGGSPQPLATTPLSQEPVNPPSEASPTR.D	[374-401]	3xPhospho [S377; S387; S395]	3xPhospho [S377; S387; S395]
Sequest HT (A2)	Unambiguous	Q9UQ35; Q9UQ35-2	0	0.4362	0	1	1	Homo sapiens (SwissProt TaxID=9606)	1963.91	1963.9	0.56	0.00055	HCD (High Energy Collision Dissociation)	30	MS2	90.9524	54	75.5594	44211	CM_KO_3_001.raw	1.444e-05	237693	75.72	K.SSTPPGESYFGVSSLQLK.G	[1041-1058]	1xPhospho [S1042]	1xPhospho [S1042]
Sequest HT (A2)	Unambiguous	Q9UQ35; Q9UQ35-2	0	0.4362	0	1	2	Homo sapiens (SwissProt TaxID=9606)	1963.91	1963.9	0.56	0.00055	HCD (High Energy Collision Dissociation)	30	MS2	90.9524	54	75.5594	44211	CM_KO_3_001.raw	1.444e-05	237693	75.72	K.SSTPPGESYFGVSSLQLK.G	[1041-1058]	1xPhospho [S1041]	1xPhospho [S1041]
Sequest HT (A2)	Unambiguous	Q9UQ35; Q9UQ35-2	0	0.0622	0	1	1	Homo sapiens (SwissProt TaxID=9606)	1475.58	1475.58	0.08	6e-05	HCD (High Energy Collision Dissociation)	30	MS2	68.7507	54	46.3127	24821	CM_KO_1_002.raw	8.835e-06	3.8927e+06	46.42	R.SCFESSPDPELK.S	[871-882]	1xPhospho [S876]	1xPhospho [S876]
Sequest HT (A2)	Unambiguous	Q9UQ35; Q9UQ35-2	0	0.4362	0	1	3	Homo sapiens (SwissProt TaxID=9606)	1963.91	1963.9	0.56	0.00055	HCD (High Energy Collision Dissociation)	30	MS2	90.9524	54	75.5594	44211	CM_KO_3_001.raw	1.444e-05	237693	75.72	K.SSTPPGESYFGVSSLQLK.G	[1041-1058]	1xPhospho [T1043]	1xPhospho [T1043]
Sequest HT (A2)	Unambiguous	Q9UQ35-3; Q9UQ35; Q9UQ35-2	1	0.3024	0	1	1	Homo sapiens (SwissProt TaxID=9606)	3125.37	3125.37	-0.36	-0.00037	HCD (High Energy Collision Dissociation)	30	MS2	52.1983	54	62.54	36193	CM_KO_1_002.raw	5.279e-05	116198	62.47	K.SATRPSPSPERSSTGPEPPAPTPLLAER.H	[346-373]	3xPhospho [S351; S353; S357]	3xPhospho [S351; S353; S357]
Sequest HT (A2)	Unambiguous	Q9UQ35-3; Q9UQ35; Q9UQ35-2	0	0.01	0	1	1	Homo sapiens (SwissProt TaxID=9606)	2715.18	2715.18	-0.21	-0.00019	HCD (High Energy Collision Dissociation)	30	MS2	50.8428	54	41.4548	21362	CM_KO_1_002.raw	4.119e-10	1.51907e+06	41.51	R.GEGDAPFSEPGTTSTQRPSSPETATK.Q	[304-329]	1xPhospho [S323]	1xPhospho [S323]
Sequest HT (A2)	Unambiguous	Q9UQ35-3; Q9UQ35; Q9UQ35-2	0	0.021	0	1	1	Homo sapiens (SwissProt TaxID=9606)	2715.18	2715.18	-0.07	-6e-05	HCD (High Energy Collision Dissociation)	30	MS2	95.3692	54	41.4246	21341	CM_KO_1_002.raw	2.095e-07	1.51907e+06	41.51	R.GEGDAPFSEPGTTSTQRPSSPETATK.Q	[304-329]	1xPhospho [S323]	1xPhospho [S323]
Sequest HT (A2)	Unambiguous	Q9UQ35	0	0.8046	0	1	1	Homo sapiens (SwissProt TaxID=9606)	1310.58	1310.58	0.25	0.00016	HCD (High Energy Collision Dissociation)	30	MS2	91.9016	54	57.7701	32989	CM_KO_1_003.raw	1.119e-05	307894	57.88	R.SPGMLEPLGSSR.T	[2132-2143]	1xPhospho [S2132]	1xPhospho [S2132]
Sequest HT (A2)	Unambiguous	Q9UQ35; Q9UQ35-2	1	0.0772	0	1	1	Homo sapiens (SwissProt TaxID=9606)	2259.04	2259.04	-0.42	-0.00032	HCD (High Energy Collision Dissociation)	30	MS2	51.8495	54	69.1045	40367	CM_KO_3_002.raw	1.919e-05	454577	69.24	K.ELSNSPLRENSFGSPLEFR.N	[1316-1334]	1xPhospho [S1320]	1xPhospho [S1320]
Sequest HT (A2)	Unambiguous	Q9UQ35-3; Q9UQ35; Q9UQ35-2	1	0.1995	0	1	1	Homo sapiens (SwissProt TaxID=9606)	3125.38	3125.37	0.7	0.00073	HCD (High Energy Collision Dissociation)	30	MS2	53.2315	54	61.6805	35594	CM_KO_1_002.raw	8.721e-06	128761	61.88	K.SATRPSPSPERSSTGPEPPAPTPLLAER.H	[346-373]	3xPhospho [S351; S353; S357]	3xPhospho [S351; S353; S357]
Sequest HT (A2)	Unambiguous	Q9UQ35; Q9UQ35-2	0	0.2603	0	1	1	Homo sapiens (SwissProt TaxID=9606)	3092.31	3092.32	-1.07	-0.0011	HCD (High Energy Collision Dissociation)	30	MS2	50.4286	54	61.5466	35501	CM_KO_1_002.raw	5.72e-07	190309	61.74	R.HGGSPQPLATTPLSQEPVNPPSEASPTR.D	[374-401]	3xPhospho [S377; S387; S395]	3xPhospho [S377; S387; S395]
Sequest HT (A2)	Unambiguous	Q9UQ35-3; Q9UQ35; Q9UQ35-2	1	0.0776	0	1	1	Homo sapiens (SwissProt TaxID=9606)	2951.25	2951.25	0.49	0.00048	HCD (High Energy Collision Dissociation)	30	MS2	46.8052	54	42.1915	21888	CM_KO_1_002.raw	4.232e-05	224665	42.38	R.RGEGDAPFSEPGTTSTQRPSSPETATK.Q	[303-329]	2xPhospho [S322; S323]	2xPhospho [S322; S323]
Sequest HT (A2)	Unambiguous	Q9UQ35; Q9UQ35-2	0	0.1391	0	1	1	Homo sapiens (SwissProt TaxID=9606)	1293.51	1293.51	-0.23	-0.00015	HCD (High Energy Collision Dissociation)	30	MS2	31.7521	54	53.654	29986	CM_KO_1_002.raw	5.108e-05	694780	53.2	R.SSSPVTELASR.S	[1101-1111]	2xPhospho [S1102; S1103]	2xPhospho [S1102; S1103]
Sequest HT (A2)	Unambiguous	Q9UQ35; Q9UQ35-2	0	0.1514	0	1	1	Homo sapiens (SwissProt TaxID=9606)	3092.32	3092.32	-0.1	-0.0001	HCD (High Energy Collision Dissociation)	30	MS2	25.9436	54	61.5959	35659	CM_KO_1_003.raw	1.361e-06	194688	61.73	R.HGGSPQPLATTPLSQEPVNPPSEASPTR.D	[374-401]	3xPhospho [S377; S387; S395]	3xPhospho [S377; S387; S395]
Sequest HT (A2)	Unambiguous	Q9UQ35	0	0.7763	0	1	1	Homo sapiens (SwissProt TaxID=9606)	1310.58	1310.58	0.64	0.00042	HCD (High Energy Collision Dissociation)	30	MS2	78.0692	54	57.783	32877	CM_KO_1_002.raw	8.585e-06	296873	57.88	R.SPGMLEPLGSSR.T	[2132-2143]	1xPhospho [S2132]	1xPhospho [S2132]
Sequest HT (A2)	Unambiguous	Q9UQ35	0	0.7886	0	1	1	Homo sapiens (SwissProt TaxID=9606)	1310.58	1310.58	-0.68	-0.00045	HCD (High Energy Collision Dissociation)	30	MS2	78.9549	54	57.721	32688	CM_KO_3_002.raw	1.342e-05	445423	57.86	R.SPGMLEPLGSSR.T	[2132-2143]	1xPhospho [S2132]	1xPhospho [S2132]
Sequest HT (A2)	Unambiguous	Q9UQ35; Q9UQ35-2	1	0.4523	0	1	1	Homo sapiens (SwissProt TaxID=9606)	2517.12	2517.12	0.54	0.00045	HCD (High Energy Collision Dissociation)	30	MS2	45.6876	54	60.3833	34814	CM_KO_1_003.raw	1.273e-08	494024	60.44	K.AGMSSNQSISSPVLDAVPRTPSR.E	[1394-1416]	2xPhospho [S1404; S1415]	2xPhospho [S1404; S1415]
Sequest HT (A2)	Unambiguous	Q9UQ35-3; Q9UQ35; Q9UQ35-2	1	0.3736	0	1	1	Homo sapiens (SwissProt TaxID=9606)	3125.37	3125.37	-0.1	-0.0001	HCD (High Energy Collision Dissociation)	30	MS2	16.1223	54	63.1887	36770	CM_KO_1_003.raw	3.101e-05	97844.9	62.98	K.SATRPSPSPERSSTGPEPPAPTPLLAER.H	[346-373]	3xPhospho [S351; S353; S357]	3xPhospho [S351; S353; S357]
Sequest HT (A2)	Unambiguous	Q9UQ35; Q9UQ35-2	0		0.0278	2	2	Homo sapiens (SwissProt TaxID=9606)	1660.74	1660.74	-0.01	-1e-05	HCD (High Energy Collision Dissociation)	30	MS2	36.9636	54	49.3761	26977	CM_KO_1_002.raw	3.427e-05	287750	49.39	K.MALPPQEDATASPPR.Q	[1168-1182]	1xPhospho [S1179]	1xPhospho [S1179]
Sequest HT (A2)	Unambiguous	Q9UQ35; Q9UQ35-2	0	0.0687	0	1	1	Homo sapiens (SwissProt TaxID=9606)	3012.35	3012.35	-0.24	-0.00024	HCD (High Energy Collision Dissociation)	30	MS2	9.54174	54	59.3277	33958	CM_KO_1_002.raw	4.109e-07	988023	59.58	R.HGGSPQPLATTPLSQEPVNPPSEASPTR.D	[374-401]	2xPhospho [T383; S398]	2xPhospho [T383; S398]
Sequest HT (A2)	Unambiguous	Q9UQ35	0	0.668	0	1	1	Homo sapiens (SwissProt TaxID=9606)	1326.58	1326.58	0.41	0.00027	HCD (High Energy Collision Dissociation)	30	MS2	48.487	54	48.941	26671	CM_KO_1_002.raw	2.074e-05	180578	48.37	R.SPGMLEPLGSSR.T	[2132-2143]	1xPhospho [S2132]	1xPhospho [S2132]
Sequest HT (A2)	Unambiguous	Q9UQ35; Q9UQ35-2	0	0.0965	0	1	1	Homo sapiens (SwissProt TaxID=9606)	3012.35	3012.35	0.52	0.00053	HCD (High Energy Collision Dissociation)	30	MS2	54.2501	54	60.0052	34267	CM_KO_3_002.raw	1.033e-06	2.40307e+06	59.59	R.HGGSPQPLATTPLSQEPVNPPSEASPTR.D	[374-401]	2xPhospho [T383; S398]	2xPhospho [T383; S398]
Sequest HT (A2)	Unambiguous	Q9UQ35-3; Q9UQ35; Q9UQ35-2	1	0.1927	0	1	1	Homo sapiens (SwissProt TaxID=9606)	3125.37	3125.37	0.07	7e-05	HCD (High Energy Collision Dissociation)	30	MS2	19.3696	54	60.8624	34859	CM_KO_3_002.raw	1e-06	320811	60.72	K.SATRPSPSPERSSTGPEPPAPTPLLAER.H	[346-373]	3xPhospho [S351; S353; S357]	3xPhospho [S351; S353; S357]
Sequest HT (A2)	Unambiguous	Q9UQ35-3; Q9UQ35; Q9UQ35-2	1	0.2059	0	1	1	Homo sapiens (SwissProt TaxID=9606)	3125.38	3125.37	0.3	0.00031	HCD (High Energy Collision Dissociation)	30	MS2	86.7429	54	61.2296	35105	CM_KO_3_002.raw	3.958e-05	320811	60.72	K.SATRPSPSPERSSTGPEPPAPTPLLAER.H	[346-373]	3xPhospho [S351; S353; S357]	3xPhospho [S351; S353; S357]
Sequest HT (A2)	Unambiguous	Q9UQ35-3; Q9UQ35; Q9UQ35-2	1	0.1634	0	1	1	Homo sapiens (SwissProt TaxID=9606)	3125.37	3125.37	-0.87	-0.00091	HCD (High Energy Collision Dissociation)	30	MS2	60.0187	54	60.4142	34548	CM_KO_3_002.raw	2.78e-05	320811	60.72	K.SATRPSPSPERSSTGPEPPAPTPLLAER.H	[346-373]	3xPhospho [S351; S353; S357]	3xPhospho [S351; S353; S357]
Sequest HT (A2)	Unambiguous	Q9UQ35; Q9UQ35-2	1	0.5559	0	1	1	Homo sapiens (SwissProt TaxID=9606)	2517.12	2517.12	-0.11	-9e-05	HCD (High Energy Collision Dissociation)	30	MS2	49.2109	54	60.4978	34608	CM_KO_3_002.raw	7.345e-07	350086	60.49	K.AGMSSNQSISSPVLDAVPRTPSR.E	[1394-1416]	2xPhospho [S1404; S1415]	2xPhospho [S1404; S1415]
Sequest HT (A2)	Unambiguous	Q9UQ35	0	0.6678	0	1	1	Homo sapiens (SwissProt TaxID=9606)	1421.66	1421.66	-0.11	-8e-05	HCD (High Energy Collision Dissociation)	30	MS2	89.1727	54	50.8232	27995	CM_KO_1_002.raw	4.954e-06	95763.3	50.81	R.TPAAAAAMNLASPR.T	[2261-2274]	1xPhospho [S2272]	1xPhospho [S2272]
Sequest HT (A2)	Unambiguous	Q9UQ35; Q9UQ35-2	0	0.0761	0	1	1	Homo sapiens (SwissProt TaxID=9606)	3012.36	3012.35	1.78	0.00179	HCD (High Energy Collision Dissociation)	30	MS2	80.5844	54	59.2568	34032	CM_KO_1_003.raw	6.003e-06	928354	59.57	R.HGGSPQPLATTPLSQEPVNPPSEASPTR.D	[374-401]	2xPhospho [T383; S398]	2xPhospho [T383; S398]
Sequest HT (A2)	Unambiguous	Q9UQ35; Q9UQ35-2	0	0.0792	0	1	1	Homo sapiens (SwissProt TaxID=9606)	3012.34	3012.35	-2.21	-0.00222	HCD (High Energy Collision Dissociation)	30	MS2	83.2167	54	59.1931	33703	CM_KO_3_002.raw	5.17e-05	2.40307e+06	59.59	R.HGGSPQPLATTPLSQEPVNPPSEASPTR.D	[374-401]	2xPhospho [T383; S398]	2xPhospho [T383; S398]
Sequest HT (A2)	Unambiguous	Q9UQ35-3; Q9UQ35; Q9UQ35-2	1	0.1466	0	1	1	Homo sapiens (SwissProt TaxID=9606)	1826.8	1826.79	0.64	0.00039	HCD (High Energy Collision Dissociation)	30	MS2	30.3331	54	27.5247	11394	CM_KO_1_002.raw	3.339e-05	1.88246e+06	27.68	K.THTTALAGRSPSPASGR.R	[286-302]	2xPhospho [S295; S297]	2xPhospho [S295; S297]
Sequest HT (A2)	Unambiguous	Q9UQ35-3; Q9UQ35; Q9UQ35-2	1	0.3639	0	1	1	Homo sapiens (SwissProt TaxID=9606)	1826.8	1826.79	0.85	0.00078	HCD (High Energy Collision Dissociation)	30	MS2	32.9648	54	27.6758	11504	CM_KO_1_002.raw	9.882e-06	334070	27.66	K.THTTALAGRSPSPASGR.R	[286-302]	2xPhospho [S295; S297]	2xPhospho [S295; S297]
Sequest HT (A2)	Unambiguous	Q9UQ35-3; Q9UQ35; Q9UQ35-2	1	0.3275	0	1	1	Homo sapiens (SwissProt TaxID=9606)	1826.79	1826.79	-0.15	-0.00014	HCD (High Energy Collision Dissociation)	30	MS2	39.5874	54	28.4835	12090	CM_KO_1_002.raw	5.352e-06	285421	28.6	K.THTTALAGRSPSPASGR.R	[286-302]	2xPhospho [S295; S297]	2xPhospho [S295; S297]
Sequest HT (A2)	Unambiguous	Q9UQ35-3; Q9UQ35; Q9UQ35-2	1	0.2126	0	1	1	Homo sapiens (SwissProt TaxID=9606)	1826.79	1826.79	-0.36	-0.00022	HCD (High Energy Collision Dissociation)	30	MS2	19.7676	37.647	28.3345	11984	CM_KO_1_002.raw	1.567e-05	1.70402e+06	28.09	K.THTTALAGRSPSPASGR.R	[286-302]	2xPhospho [S295; S297]	2xPhospho [S295; S297]
Sequest HT (A2)	Unambiguous	Q9UQ35; Q9UQ35-2	0	0.0031	0	1	1	Homo sapiens (SwissProt TaxID=9606)	2932.39	2932.38	1.27	0.00124	HCD (High Energy Collision Dissociation)	30	MS2	75.7685	54	55.6545	31498	CM_KO_1_003.raw	6.295e-06	76272.8	55.59	R.HGGSPQPLATTPLSQEPVNPPSEASPTR.D	[374-401]	1xPhospho [S395]	1xPhospho [S395]
Sequest HT (A2)	Unambiguous	Q9UQ35-3; Q9UQ35; Q9UQ35-2	1	0.1882	0	1	1	Homo sapiens (SwissProt TaxID=9606)	1826.79	1826.79	-0.06	-4e-05	HCD (High Energy Collision Dissociation)	30	MS2	33.9442	54	30.0311	13212	CM_KO_1_002.raw	3.776e-05	1.70402e+06	28.09	K.THTTALAGRSPSPASGR.R	[286-302]	2xPhospho [S295; S297]	2xPhospho [S295; S297]
Sequest HT (A2)	Unambiguous	Q9UQ35-3; Q9UQ35; Q9UQ35-2	0	0.5333	0	1	1	Homo sapiens (SwissProt TaxID=9606)	1578.87	1578.86	1.24	0.00065	HCD (High Energy Collision Dissociation)	30	MS2	27.9579	54	46.7709	25042	CM_KO_3_002.raw	2.483e-06	65272.2	46.75	K.QPAPEPPKPYSLVR.E	[162-175]
Sequest HT (A2)	Unambiguous	Q9UQ35; Q9UQ35-2	0	0.1179	0	1	1	Homo sapiens (SwissProt TaxID=9606)	1394.6	1394.59	0.77	0.00054	HCD (High Energy Collision Dissociation)	30	MS2	63.4089	54	18.3299	4750	CM_KO_1_002.raw	3.383e-06	749498	18.42	R.QSHSESPSLQSK.S	[1078-1089]	1xPhospho [S1083]	1xPhospho [S1083]
Sequest HT (A2)	Unambiguous	Q9UQ35; Q9UQ35-2	1		0.0298	2	2	Homo sapiens (SwissProt TaxID=9606)	2259.04	2259.04	-0.35	-0.00026	HCD (High Energy Collision Dissociation)	30	MS2	53.501	54	69.5509	40994	CM_KO_1_002.raw	4.815e-08	401856	69.68	K.ELSNSPLRENSFGSPLEFR.N	[1316-1334]	1xPhospho [S1318]	1xPhospho [S1318]
Sequest HT (A2)	Unambiguous	Q9UQ35; Q9UQ35-2	0	0.3411	0	1	1	Homo sapiens (SwissProt TaxID=9606)	1362.57	1362.57	-0.2	-0.00014	HCD (High Energy Collision Dissociation)	30	MS2	52.0377	54	66.6963	38951	CM_KO_3_001.raw	1.692e-05	956569	66.86	R.ENSFGSPLEFR.N	[1324-1334]	1xPhospho [S1329]	1xPhospho [S1329]
Sequest HT (A2)	Unambiguous	Q9UQ35; Q9UQ35-2	1	0.5347	0	1	1	Homo sapiens (SwissProt TaxID=9606)	2212.94	2212.93	0.57	0.00042	HCD (High Energy Collision Dissociation)	30	MS2	23.231	42.731	37.5688	18596	CM_KO_1_002.raw	8.481e-06	13008448	37.27	K.AQTPPGPSLSGSKSPCPQEK.S	[1001-1020]	2xPhospho [T1003; S1014]	2xPhospho [T1003; S1014]
Sequest HT (A2)	Unambiguous	Q9UQ35-3; Q9UQ35; Q9UQ35-2	1	0.029	0	1	1	Homo sapiens (SwissProt TaxID=9606)	2871.28	2871.28	-0.06	-6e-05	HCD (High Energy Collision Dissociation)	30	MS2	38.5058	54	38.358	19152	CM_KO_1_002.raw	2.289e-08	1.38929e+06	38.42	R.RGEGDAPFSEPGTTSTQRPSSPETATK.Q	[303-329]	1xPhospho [S323]	1xPhospho [S323]
Sequest HT (A2)	Unambiguous	Q9UQ35; Q9UQ35-2	0	0.0631	0	1	1	Homo sapiens (SwissProt TaxID=9606)	2075.89	2075.89	-0.55	-0.00057	HCD (High Energy Collision Dissociation)	30	MS2	69.0475	54	74.1163	43334	CM_KO_3_002.raw	2.231e-05	124267	74.31	K.AGMSSNQSISSPVLDAVPR.T	[1394-1412]	2xPhospho [S1401; S1403]	2xPhospho [S1401; S1403]
Sequest HT (A2)	Unambiguous	Q9UQ35; Q9UQ35-2	0	0.142	0	1	1	Homo sapiens (SwissProt TaxID=9606)	1776.67	1776.67	0.24	0.00021	HCD (High Energy Collision Dissociation)	30	MS2	24.4238	54	36.7664	18026	CM_KO_1_002.raw	5.503e-06	587014	36.94	R.SSGHSSSELSPDAVEK.A	[1378-1393]	2xPhospho [S1384; S1387]	2xPhospho [S1384; S1387]
Sequest HT (A2)	Unambiguous	Q9UQ35; Q9UQ35-2	2	0.0349	0	1	1	Homo sapiens (SwissProt TaxID=9606)	2919.26	2919.25	0.72	0.00052	HCD (High Energy Collision Dissociation)	30	MS2	56.8489	54	36.5688	17886	CM_KO_1_002.raw	5.739e-05	808355	36.63	K.SGTPPRQGSITSPQANEQSVTPQRR.S	[846-870]	3xPhospho [T848; S857; S864]	3xPhospho [T848; S857; S864]
Sequest HT (A2)	Unambiguous	Q9UQ35	0	0.6132	0	1	1	Homo sapiens (SwissProt TaxID=9606)	1421.66	1421.66	-0.59	-0.00042	HCD (High Energy Collision Dissociation)	30	MS2	95.9805	54	50.7984	27854	CM_KO_3_002.raw	8.263e-06	88798.6	50.79	R.TPAAAAAMNLASPR.T	[2261-2274]	1xPhospho [S2272]	1xPhospho [S2272]
Sequest HT (A2)	Unambiguous	Q9UQ35-3; Q9UQ35; Q9UQ35-2	1	0.0024	0	1	1	Homo sapiens (SwissProt TaxID=9606)	2871.28	2871.28	-0.32	-0.00023	HCD (High Energy Collision Dissociation)	30	MS2	79.5887	54	38.3665	19158	CM_KO_1_002.raw	5.791e-07	355772	38.42	R.RGEGDAPFSEPGTTSTQRPSSPETATK.Q	[303-329]	1xPhospho [S322]	1xPhospho [S322]
Sequest HT (A2)	Unambiguous	Q9UQ35; Q9UQ35-2	1	0.0286	0	1	1	Homo sapiens (SwissProt TaxID=9606)	2259.04	2259.04	-0.98	-0.00074	HCD (High Energy Collision Dissociation)	30	MS2	43.4618	54	69.4203	41008	CM_KO_1_003.raw	4.847e-08	498004	69.54	K.ELSNSPLRENSFGSPLEFR.N	[1316-1334]	1xPhospho [S1320]	1xPhospho [S1320]
Sequest HT (A2)	Unambiguous	Q9UQ35; Q9UQ35-2	0	0.1794	0	1	1	Homo sapiens (SwissProt TaxID=9606)	3092.32	3092.32	0.12	0.00012	HCD (High Energy Collision Dissociation)	30	MS2	53.3096	54	63.8797	37125	CM_KO_1_002.raw	3.238e-06	113196	63.89	R.HGGSPQPLATTPLSQEPVNPPSEASPTR.D	[374-401]	3xPhospho [S377; S387; S395]	3xPhospho [S377; S387; S395]
Sequest HT (A2)	Unambiguous	Q9UQ35; Q9UQ35-2	1	0.0043	0	1	1	Homo sapiens (SwissProt TaxID=9606)	2259.05	2259.04	0.8	0.0006	HCD (High Energy Collision Dissociation)	30	MS2	61.4055	54	69.145	40493	CM_KO_3_001.raw	4.936e-06	450704	69.3	K.ELSNSPLRENSFGSPLEFR.N	[1316-1334]	1xPhospho [S1320]	1xPhospho [S1320]
Sequest HT (A2)	Unambiguous	Q9UQ35; Q9UQ35-2	1	0.0947	0	1	1	Homo sapiens (SwissProt TaxID=9606)	2132.97	2132.97	0.35	0.00025	HCD (High Energy Collision Dissociation)	30	MS2	46.7402	54	33.3399	15583	CM_KO_1_002.raw	3.756e-07	620140	33.39	K.AQTPPGPSLSGSKSPCPQEK.S	[1001-1020]	1xPhospho [S1014]	1xPhospho [S1014]
Sequest HT (A2)	Unambiguous	Q9UQ35; Q9UQ35-2	2	0.3254	0	1	1	Homo sapiens (SwissProt TaxID=9606)	2440.1	2440.1	0.15	0.00012	HCD (High Energy Collision Dissociation)	30	MS2	23.8383	54	34.0148	16068	CM_KO_1_002.raw	3.039e-06	1.42221e+06	33.84	K.VKAQTPPGPSLSGSKSPCPQEK.S	[999-1020]	2xPhospho [T1003; S1014]	2xPhospho [T1003; S1014]
Sequest HT (A2)	Unambiguous	Q9UQ35	1	0.5493	0	1	1	Homo sapiens (SwissProt TaxID=9606)	1839.79	1839.79	0.6	0.00037	HCD (High Energy Collision Dissociation)	30	MS2	81.6171	54	32.26	14813	CM_KO_1_002.raw	4.327e-05	832744	31.77	R.NHSGSRTPPVALNSSR.M	[2098-2113]	2xPhospho [S2100; S2102]	2xPhospho [S2100; S2102]
Sequest HT (A2)	Unambiguous	Q9UQ35; Q9UQ35-2	0	0.0492	0	1	1	Homo sapiens (SwissProt TaxID=9606)	1995.92	1995.92	0.5	0.0005	HCD (High Energy Collision Dissociation)	30	MS2	90.4039	54	65.0833	37931	CM_KO_1_002.raw	4.49e-06	94387.2	64.99	K.AGMSSNQSISSPVLDAVPR.T	[1394-1412]	1xPhospho [S1404]	1xPhospho [S1404]
Sequest HT (A2)	Unambiguous	Q9UQ35; Q9UQ35-2	0	0.0249	0	1	2	Homo sapiens (SwissProt TaxID=9606)	1981.89	1981.89	0.56	0.00055	HCD (High Energy Collision Dissociation)	30	MS2	43.8585	54	34.7119	16563	CM_KO_1_002.raw	7.836e-08	203669	34.76	R.SGSSQELDVKPSASPQER.S	[1539-1556]	1xPhospho [S1539]	1xPhospho [S1539]
Sequest HT (A2)	Unambiguous	Q9UQ35; Q9UQ35-2	0	0.0249	0	1	1	Homo sapiens (SwissProt TaxID=9606)	1981.89	1981.89	0.56	0.00055	HCD (High Energy Collision Dissociation)	30	MS2	43.8585	54	34.7119	16563	CM_KO_1_002.raw	7.836e-08	203669	34.76	R.SGSSQELDVKPSASPQER.S	[1539-1556]	1xPhospho [S1541]	1xPhospho [S1541]
Sequest HT (A2)	Unambiguous	Q9UQ35; Q9UQ35-2	0		0.0163	3	3	Homo sapiens (SwissProt TaxID=9606)	1981.89	1981.89	0.24	0.00016	HCD (High Energy Collision Dissociation)	30	MS2	91.7342	54	34.6718	16535	CM_KO_1_002.raw	1.132e-05	249159	34.76	R.SGSSQELDVKPSASPQER.S	[1539-1556]	1xPhospho [S1542]	1xPhospho [S1542]
Sequest HT (A2)	Unambiguous	Q9UQ35-3; Q9UQ35; Q9UQ35-2	1	0.2013	0	1	1	Homo sapiens (SwissProt TaxID=9606)	1826.8	1826.79	0.8	0.00049	HCD (High Energy Collision Dissociation)	30	MS2	16.0211	32.417	28.3911	12321	CM_KO_1_001.raw	5.701e-06	1.77689e+06	27.69	K.THTTALAGRSPSPASGR.R	[286-302]	2xPhospho [S295; S297]	2xPhospho [S295; S297]
Sequest HT (A2)	Unambiguous	Q9UQ35; Q9UQ35-2	1	0.0933	0	1	1	Homo sapiens (SwissProt TaxID=9606)	2683.19	2683.19	-0.11	-0.0001	HCD (High Energy Collision Dissociation)	30	MS2	74.9056	54	40.2483	20789	CM_KO_1_001.raw	4.751e-05	337128	40.26	K.SGTPPRQGSITSPQANEQSVTPQR.R	[846-869]	2xPhospho [T848; T856]	2xPhospho [T848; T856]
Sequest HT (A2)	Unambiguous	Q9UQ35; Q9UQ35-2	0	0.0346	0	1	1	Homo sapiens (SwissProt TaxID=9606)	2007.91	2007.91	-0.81	-0.00081	HCD (High Energy Collision Dissociation)	30	MS2	67.6238	54	39.5624	20060	CM_KO_3_001.raw	3.42e-07	157524	39.66	R.QGSITSPQANEQSVTPQR.R	[852-869]	1xPhospho [S857]	1xPhospho [S857]
Sequest HT (A2)	Unambiguous	Q9UQ35; Q9UQ35-2	0	0.0515	0	1	1	Homo sapiens (SwissProt TaxID=9606)	1981.89	1981.89	0.44	0.00029	HCD (High Energy Collision Dissociation)	30	MS2	60.6095	54	33.4179	15711	CM_KO_3_001.raw	2.409e-06	198308	33.45	R.SGSSQELDVKPSASPQER.S	[1539-1556]	1xPhospho [S1552]	1xPhospho [S1552]
Sequest HT (A2)	Unambiguous	Q9UQ35-3; Q9UQ35; Q9UQ35-2	1	0.1719	0	1	1	Homo sapiens (SwissProt TaxID=9606)	1826.79	1826.79	0.1	6e-05	HCD (High Energy Collision Dissociation)	30	MS2	28.136	23.948	27.5791	11732	CM_KO_1_001.raw	2.86e-05	1.77689e+06	27.69	K.THTTALAGRSPSPASGR.R	[286-302]	2xPhospho [S295; S297]	2xPhospho [S295; S297]
Sequest HT (A2)	Unambiguous	Q9UQ35-3; Q9UQ35; Q9UQ35-2	1	0.349	0	1	1	Homo sapiens (SwissProt TaxID=9606)	1826.79	1826.79	-0.52	-0.00048	HCD (High Energy Collision Dissociation)	30	MS2	55.1064	54	27.6372	11772	CM_KO_1_001.raw	8.337e-06	274253	27.62	K.THTTALAGRSPSPASGR.R	[286-302]	2xPhospho [S295; S297]	2xPhospho [S295; S297]
Sequest HT (A2)	Unambiguous	Q9UQ35-3; Q9UQ35; Q9UQ35-2	1	0.3828	0	1	1	Homo sapiens (SwissProt TaxID=9606)	1826.8	1826.79	1.01	0.00092	HCD (High Energy Collision Dissociation)	30	MS2	69.9127	54	28.4497	12361	CM_KO_1_001.raw	3.034e-05	211740	28.55	K.THTTALAGRSPSPASGR.R	[286-302]	2xPhospho [S295; S297]	2xPhospho [S295; S297]
Sequest HT (A2)	Unambiguous	Q9UQ35; Q9UQ35-2	0		0.0025	2	3	Homo sapiens (SwissProt TaxID=9606)	1981.89	1981.89	-0.11	-0.00011	HCD (High Energy Collision Dissociation)	30	MS2	34.2812	54	34.6923	16667	CM_KO_1_003.raw	2.568e-07	186218	34.77	R.SGSSQELDVKPSASPQER.S	[1539-1556]	1xPhospho [S1539]	1xPhospho [S1539]
Sequest HT (A2)	Unambiguous	Q9UQ35; Q9UQ35-2	0		0.0025	2	2	Homo sapiens (SwissProt TaxID=9606)	1981.89	1981.89	-0.11	-0.00011	HCD (High Energy Collision Dissociation)	30	MS2	34.2812	54	34.6923	16667	CM_KO_1_003.raw	2.568e-07	186218	34.77	R.SGSSQELDVKPSASPQER.S	[1539-1556]	1xPhospho [S1541]	1xPhospho [S1541]
Sequest HT (A2)	Unambiguous	Q9UQ35; Q9UQ35-2	0	0.0129	0	1	1	Homo sapiens (SwissProt TaxID=9606)	1981.88	1981.89	-1.26	-0.00083	HCD (High Energy Collision Dissociation)	30	MS2	98.3263	54	34.6508	16638	CM_KO_1_003.raw	4.657e-06	287965	34.73	R.SGSSQELDVKPSASPQER.S	[1539-1556]	1xPhospho [S1541]	1xPhospho [S1541]
Sequest HT (A2)	Unambiguous	Q9UQ35-3; Q9UQ35; Q9UQ35-2	1	0.0189	0	1	1	Homo sapiens (SwissProt TaxID=9606)	2871.28	2871.28	-0.14	-0.00014	HCD (High Energy Collision Dissociation)	30	MS2	30.9112	54	38.6427	19406	CM_KO_3_001.raw	6.926e-10	1.22478e+06	38.71	R.RGEGDAPFSEPGTTSTQRPSSPETATK.Q	[303-329]	1xPhospho [S323]	1xPhospho [S323]
Sequest HT (A2)	Unambiguous	Q9UQ35; Q9UQ35-2	0	0.4891	0	1	1	Homo sapiens (SwissProt TaxID=9606)	2061.85	2061.85	-0.06	-4e-05	HCD (High Energy Collision Dissociation)	30	MS2	75.2489	54	38.6551	19415	CM_KO_3_001.raw	1.691e-06	465074	38.76	R.SGSSQELDVKPSASPQER.S	[1539-1556]	2xPhospho [S1542; S1550]	2xPhospho [S1542; S1550]
Sequest HT (A2)	Unambiguous	Q9UQ35; Q9UQ35-2	0	0.4804	0	1	1	Homo sapiens (SwissProt TaxID=9606)	2061.85	2061.85	0.48	0.0005	HCD (High Energy Collision Dissociation)	30	MS2	4.85133	54	38.659	19418	CM_KO_3_001.raw	1.057e-06	463319	38.78	R.SGSSQELDVKPSASPQER.S	[1539-1556]	2xPhospho [S1542; S1550]	2xPhospho [S1542; S1550]
Sequest HT (A2)	Unambiguous	Q9UQ35; Q9UQ35-2	0	0.1594	0	1	1	Homo sapiens (SwissProt TaxID=9606)	3092.32	3092.32	0.89	0.00092	HCD (High Energy Collision Dissociation)	30	MS2	34.6898	54	61.6446	35324	CM_KO_3_003.raw	1.544e-08	389033	61.85	R.HGGSPQPLATTPLSQEPVNPPSEASPTR.D	[374-401]	3xPhospho [S377; S387; S395]	3xPhospho [S377; S387; S395]
Sequest HT (A2)	Unambiguous	Q9UQ35	0	0.6892	0	1	1	Homo sapiens (SwissProt TaxID=9606)	1421.66	1421.66	0.46	0.00032	HCD (High Energy Collision Dissociation)	30	MS2	91.2583	54	50.6787	27692	CM_KO_3_003.raw	2.992e-06	97394.9	50.75	R.TPAAAAAMNLASPR.T	[2261-2274]	1xPhospho [S2272]	1xPhospho [S2272]
Sequest HT (A2)	Unambiguous	Q9UQ35-3; Q9UQ35; Q9UQ35-2	0	0.6204	0	1	3	Homo sapiens (SwissProt TaxID=9606)	1799.86	1799.86	-0.04	-4e-05	HCD (High Energy Collision Dissociation)	30	MS2	54.305	54	62.041	35600	CM_KO_3_003.raw	3.647e-05	120001	62.08	R.SSTGPEPPAPTPLLAER.H	[357-373]	1xPhospho [T359]	1xPhospho [T359]
Sequest HT (A2)	Unambiguous	Q9UQ35-3; Q9UQ35; Q9UQ35-2	0	0.6204	0	1	2	Homo sapiens (SwissProt TaxID=9606)	1799.86	1799.86	-0.04	-4e-05	HCD (High Energy Collision Dissociation)	30	MS2	54.305	54	62.041	35600	CM_KO_3_003.raw	3.647e-05	120001	62.08	R.SSTGPEPPAPTPLLAER.H	[357-373]	1xPhospho [S357]	1xPhospho [S357]
Sequest HT (A2)	Unambiguous	Q9UQ35-3; Q9UQ35; Q9UQ35-2	0	0.6204	0	1	1	Homo sapiens (SwissProt TaxID=9606)	1799.86	1799.86	-0.04	-4e-05	HCD (High Energy Collision Dissociation)	30	MS2	54.305	54	62.041	35600	CM_KO_3_003.raw	3.647e-05	120001	62.08	R.SSTGPEPPAPTPLLAER.H	[357-373]	1xPhospho [S358]	1xPhospho [S358]
Sequest HT (A2)	Unambiguous	Q9UQ35; Q9UQ35-2	1	0.0886	0	1	1	Homo sapiens (SwissProt TaxID=9606)	2164.01	2164.01	-0.13	-0.0001	HCD (High Energy Collision Dissociation)	30	MS2	55.8397	54	31.0383	13970	CM_KO_3_002.raw	2.568e-07	1335263	31.17	R.QGSITSPQANEQSVTPQRR.S	[852-870]	1xPhospho [T866]	1xPhospho [T866]
Sequest HT (A2)	Unambiguous	Q9UQ35	0	0.5962	0	1	1	Homo sapiens (SwissProt TaxID=9606)	1421.66	1421.66	-0.58	-0.00041	HCD (High Energy Collision Dissociation)	30	MS2	92.5569	54	50.8147	27953	CM_KO_3_001.raw	4.277e-05	95752.6	50.79	R.TPAAAAAMNLASPR.T	[2261-2274]	1xPhospho [S2272]	1xPhospho [S2272]
Sequest HT (A2)	Unambiguous	Q9UQ35	0	0.5385	0	1	1	Homo sapiens (SwissProt TaxID=9606)	1326.58	1326.58	0.4	0.00026	HCD (High Energy Collision Dissociation)	30	MS2	69.6215	54	48.8308	26402	CM_KO_3_003.raw	5.13e-06	230042	48.53	R.SPGMLEPLGSSR.T	[2132-2143]	1xPhospho [S2132]	1xPhospho [S2132]
Sequest HT (A2)	Unambiguous	Q9UQ35-3; Q9UQ35; Q9UQ35-2	1	0.2133	0	1	1	Homo sapiens (SwissProt TaxID=9606)	1826.79	1826.79	0	0	HCD (High Energy Collision Dissociation)	30	MS2	36.6166	54	29.063	12642	CM_KO_1_003.raw	1.516e-06	1.44771e+06	28.51	K.THTTALAGRSPSPASGR.R	[286-302]	2xPhospho [S295; S297]	2xPhospho [S295; S297]
Sequest HT (A2)	Unambiguous	Q9UQ35; Q9UQ35-2	0	0.6026	0	1	2	Homo sapiens (SwissProt TaxID=9606)	2061.85	2061.85	-0.47	-0.00048	HCD (High Energy Collision Dissociation)	30	MS2	0	54	40.2884	20575	CM_KO_3_001.raw	7.204e-06	77808.8	40.25	R.SGSSQELDVKPSASPQER.S	[1539-1556]	2xPhospho [S1541; S1542]	2xPhospho [S1541; S1542]
Sequest HT (A2)	Unambiguous	Q9UQ35; Q9UQ35-2	0	0.6026	0	1	1	Homo sapiens (SwissProt TaxID=9606)	2061.85	2061.85	-0.47	-0.00048	HCD (High Energy Collision Dissociation)	30	MS2	0	54	40.2884	20575	CM_KO_3_001.raw	7.204e-06	77808.8	40.25	R.SGSSQELDVKPSASPQER.S	[1539-1556]	2xPhospho [S1539; S1541]	2xPhospho [S1539; S1541]
Sequest HT (A2)	Unambiguous	Q9UQ35; Q9UQ35-2	1	0.5747	0	1	1	Homo sapiens (SwissProt TaxID=9606)	2212.94	2212.93	1.16	0.00085	HCD (High Energy Collision Dissociation)	30	MS2	60.5817	54	36.8877	18227	CM_KO_1_003.raw	1.182e-05	11918462	37.28	K.AQTPPGPSLSGSKSPCPQEK.S	[1001-1020]	2xPhospho [T1003; S1014]	2xPhospho [T1003; S1014]
Sequest HT (A2)	Unambiguous	Q9UQ35; Q9UQ35-2	0	0.0803	0	1	1	Homo sapiens (SwissProt TaxID=9606)	1776.67	1776.67	-0.26	-0.00023	HCD (High Energy Collision Dissociation)	30	MS2	26.7764	54	36.8057	18169	CM_KO_1_003.raw	6.075e-06	619591	36.94	R.SSGHSSSELSPDAVEK.A	[1378-1393]	2xPhospho [S1384; S1387]	2xPhospho [S1384; S1387]
Sequest HT (A2)	Unambiguous	Q9UQ35; Q9UQ35-2	0	0.3275	0	1	1	Homo sapiens (SwissProt TaxID=9606)	1362.57	1362.57	0.05	4e-05	HCD (High Energy Collision Dissociation)	30	MS2	35.6336	54	66.6993	38796	CM_KO_3_003.raw	1.553e-05	942588	66.84	R.ENSFGSPLEFR.N	[1324-1334]	1xPhospho [S1329]	1xPhospho [S1329]
Sequest HT (A2)	Unambiguous	Q9UQ35; Q9UQ35-2	0	0.0485	0	1	1	Homo sapiens (SwissProt TaxID=9606)	1995.92	1995.92	-2.36	-0.00236	HCD (High Energy Collision Dissociation)	30	MS2	93.6264	54	64.8117	37499	CM_KO_3_003.raw	8.287e-07	278493	64.89	K.AGMSSNQSISSPVLDAVPR.T	[1394-1412]	1xPhospho [S1404]	1xPhospho [S1404]
Sequest HT (A2)	Unambiguous	Q9UQ35-3; Q9UQ35; Q9UQ35-2	0	0.0219	0	1	1	Homo sapiens (SwissProt TaxID=9606)	2715.18	2715.18	0.5	0.00045	HCD (High Energy Collision Dissociation)	30	MS2	36.8293	54	41.5236	21697	CM_KO_1_001.raw	9.465e-10	1.42342e+06	41.57	R.GEGDAPFSEPGTTSTQRPSSPETATK.Q	[304-329]	1xPhospho [S323]	1xPhospho [S323]
Sequest HT (A2)	Unambiguous	Q9UQ35; Q9UQ35-2	1	0.0744	0	1	1	Homo sapiens (SwissProt TaxID=9606)	2132.97	2132.97	0.22	0.00016	HCD (High Energy Collision Dissociation)	30	MS2	36.4391	54	33.2666	15604	CM_KO_3_001.raw	4.613e-06	340588	33.25	K.AQTPPGPSLSGSKSPCPQEK.S	[1001-1020]	1xPhospho [S1014]	1xPhospho [S1014]
Sequest HT (A2)	Unambiguous	Q9UQ35; Q9UQ35-2	1	0.004	0	1	1	Homo sapiens (SwissProt TaxID=9606)	2683.19	2683.19	-0.46	-0.00041	HCD (High Energy Collision Dissociation)	30	MS2	60.2409	54	40.1083	20448	CM_KO_3_001.raw	1.776e-05	302388	40.35	K.SGTPPRQGSITSPQANEQSVTPQR.R	[846-869]	2xPhospho [T848; T856]	2xPhospho [T848; T856]
Sequest HT (A2)	Unambiguous	Q9UQ35; Q9UQ35-2	0	0.0398	0	1	1	Homo sapiens (SwissProt TaxID=9606)	1981.89	1981.89	0.07	5e-05	HCD (High Energy Collision Dissociation)	30	MS2	78.5947	54	34.5997	16547	CM_KO_3_001.raw	1.183e-07	243165	34.64	R.SGSSQELDVKPSASPQER.S	[1539-1556]	1xPhospho [S1541]	1xPhospho [S1541]
Sequest HT (A2)	Unambiguous	Q9UQ35; Q9UQ35-2	1	0.1072	0	1	1	Homo sapiens (SwissProt TaxID=9606)	2132.97	2132.97	-0.07	-5e-05	HCD (High Energy Collision Dissociation)	30	MS2	43.3562	54	33.3908	15916	CM_KO_1_001.raw	9.062e-08	565735	33.45	K.AQTPPGPSLSGSKSPCPQEK.S	[1001-1020]	1xPhospho [S1014]	1xPhospho [S1014]
Sequest HT (A2)	Unambiguous	Q9UQ35	0	0.8113	0	1	1	Homo sapiens (SwissProt TaxID=9606)	1310.58	1310.58	1.28	0.00084	HCD (High Energy Collision Dissociation)	30	MS2	55.9435	54	57.726	32622	CM_KO_3_003.raw	8.01e-06	422853	57.83	R.SPGMLEPLGSSR.T	[2132-2143]	1xPhospho [S2132]	1xPhospho [S2132]
Sequest HT (A2)	Unambiguous	Q9UQ35-3; Q9UQ35; Q9UQ35-2	0	0.0599	0	1	1	Homo sapiens (SwissProt TaxID=9606)	2795.15	2795.14	0.25	0.00023	HCD (High Energy Collision Dissociation)	30	MS2	4.93547	54	46.9802	25276	CM_KO_3_001.raw	3.473e-05	1.04029e+06	46.8	R.GEGDAPFSEPGTTSTQRPSSPETATK.Q	[304-329]	2xPhospho [S322; S323]	2xPhospho [S322; S323]
Sequest HT (A2)	Unambiguous	Q9UQ35; Q9UQ35-2	1	0.0653	0	1	1	Homo sapiens (SwissProt TaxID=9606)	2243.98	2243.98	-1.7	-0.00127	HCD (High Energy Collision Dissociation)	30	MS2	2.42931	54	35.6282	17275	CM_KO_3_001.raw	4.633e-05	2.93528e+06	35.45	R.QGSITSPQANEQSVTPQRR.S	[852-870]	2xPhospho [T856; T866]	2xPhospho [T856; T866]
Sequest HT (A2)	Unambiguous	Q9UQ35; Q9UQ35-2	1	0.0671	0	1	1	Homo sapiens (SwissProt TaxID=9606)	2132.97	2132.97	0.52	0.00037	HCD (High Energy Collision Dissociation)	30	MS2	52.3233	54	33.3016	15676	CM_KO_1_003.raw	3.736e-07	550961	33.36	K.AQTPPGPSLSGSKSPCPQEK.S	[1001-1020]	1xPhospho [S1014]	1xPhospho [S1014]
Sequest HT (A2)	Unambiguous	Q9UQ35; Q9UQ35-2	1	0.4418	0	1	1	Homo sapiens (SwissProt TaxID=9606)	2212.94	2212.93	0.26	0.00019	HCD (High Energy Collision Dissociation)	30	MS2	37.7325	54	37.6035	18677	CM_KO_3_001.raw	7.579e-06	11046157	37.23	K.AQTPPGPSLSGSKSPCPQEK.S	[1001-1020]	2xPhospho [T1003; S1014]	2xPhospho [T1003; S1014]
Sequest HT (A2)	Unambiguous	Q9UQ35-3; Q9UQ35; Q9UQ35-2	0	0.3892	0	1	1	Homo sapiens (SwissProt TaxID=9606)	1578.86	1578.86	-0.02	-1e-05	HCD (High Energy Collision Dissociation)	30	MS2	62.9329	54	46.7699	25131	CM_KO_3_001.raw	2.503e-05	35433.4	46.8	K.QPAPEPPKPYSLVR.E	[162-175]
Sequest HT (A2)	Unambiguous	Q9UQ35; Q9UQ35-2	0	0.132	0	1	1	Homo sapiens (SwissProt TaxID=9606)	1776.67	1776.67	0.48	0.00043	HCD (High Energy Collision Dissociation)	30	MS2	69.9823	54	36.6923	18268	CM_KO_1_001.raw	9.212e-06	669062	36.85	R.SSGHSSSELSPDAVEK.A	[1378-1393]	2xPhospho [S1384; S1387]	2xPhospho [S1384; S1387]
Sequest HT (A2)	Unambiguous	Q9UQ35; Q9UQ35-2	0	0.0833	0	1	1	Homo sapiens (SwissProt TaxID=9606)	2007.91	2007.91	-0.74	-0.00075	HCD (High Energy Collision Dissociation)	30	MS2	28.8033	54	35.8969	17467	CM_KO_3_001.raw	3.009e-05	94068.7	35.9	R.QGSITSPQANEQSVTPQR.R	[852-869]	1xPhospho [T866]	1xPhospho [T866]
Sequest HT (A2)	Unambiguous	Q9UQ35; Q9UQ35-2	0	0.0717	0	1	1	Homo sapiens (SwissProt TaxID=9606)	1776.67	1776.67	0.27	0.00024	HCD (High Energy Collision Dissociation)	30	MS2	6.58954	54	36.8077	18111	CM_KO_3_001.raw	6.908e-08	742663	36.88	R.SSGHSSSELSPDAVEK.A	[1378-1393]	2xPhospho [S1384; S1387]	2xPhospho [S1384; S1387]
Sequest HT (A2)	Unambiguous	Q9UQ35; Q9UQ35-2	1	0.0385	0	1	1	Homo sapiens (SwissProt TaxID=9606)	2132.97	2132.97	0.29	0.00021	HCD (High Energy Collision Dissociation)	30	MS2	65.1934	54	33.1471	15455	CM_KO_3_002.raw	6.838e-06	367167	33.23	K.AQTPPGPSLSGSKSPCPQEK.S	[1001-1020]	1xPhospho [S1014]	1xPhospho [S1014]
Sequest HT (A2)	Unambiguous	Q9UQ35; Q9UQ35-2	0	0.6332	0	1	3	Homo sapiens (SwissProt TaxID=9606)	1981.89	1981.89	-0.05	-5e-05	HCD (High Energy Collision Dissociation)	30	MS2	35.7257	54	34.7275	16871	CM_KO_1_001.raw	2.58e-07	188225	34.83	R.SGSSQELDVKPSASPQER.S	[1539-1556]	1xPhospho [S1539]	1xPhospho [S1539]
Sequest HT (A2)	Unambiguous	Q9UQ35; Q9UQ35-2	0	0.0044	0	1	1	Homo sapiens (SwissProt TaxID=9606)	1981.89	1981.89	0.65	0.00043	HCD (High Energy Collision Dissociation)	30	MS2	73.0907	54	34.7534	16891	CM_KO_1_001.raw	6.407e-06	258068	34.78	R.SGSSQELDVKPSASPQER.S	[1539-1556]	1xPhospho [S1541]	1xPhospho [S1541]
Sequest HT (A2)	Unambiguous	Q9UQ35; Q9UQ35-2	0	0.6332	0	1	1	Homo sapiens (SwissProt TaxID=9606)	1981.89	1981.89	-0.05	-5e-05	HCD (High Energy Collision Dissociation)	30	MS2	35.7257	54	34.7275	16871	CM_KO_1_001.raw	2.58e-07	188225	34.83	R.SGSSQELDVKPSASPQER.S	[1539-1556]	1xPhospho [S1542]	1xPhospho [S1542]
Sequest HT (A2)	Unambiguous	Q9UQ35; Q9UQ35-2	0	0.6332	0	1	2	Homo sapiens (SwissProt TaxID=9606)	1981.89	1981.89	-0.05	-5e-05	HCD (High Energy Collision Dissociation)	30	MS2	35.7257	54	34.7275	16871	CM_KO_1_001.raw	2.58e-07	188225	34.83	R.SGSSQELDVKPSASPQER.S	[1539-1556]	1xPhospho [S1541]	1xPhospho [S1541]
Sequest HT (A2)	Unambiguous	Q9UQ35; Q9UQ35-2	2	0.2773	0	1	1	Homo sapiens (SwissProt TaxID=9606)	2839.29	2839.29	-0.16	-0.00012	HCD (High Energy Collision Dissociation)	30	MS2	17.0605	54	33.9681	16331	CM_KO_1_001.raw	1.491e-06	763553	33.96	K.SGTPPRQGSITSPQANEQSVTPQRR.S	[846-870]	2xPhospho [T848; S864]	2xPhospho [T848; S864]
Sequest HT (A2)	Unambiguous	Q9UQ35; Q9UQ35-2	2	0.3661	0	1	1	Homo sapiens (SwissProt TaxID=9606)	2440.1	2440.1	0.81	0.00066	HCD (High Energy Collision Dissociation)	30	MS2	20.6448	54	34.066	16401	CM_KO_1_001.raw	1.584e-06	1.45908e+06	33.88	K.VKAQTPPGPSLSGSKSPCPQEK.S	[999-1020]	2xPhospho [T1003; S1014]	2xPhospho [T1003; S1014]
Sequest HT (A2)	Unambiguous	Q9UQ35; Q9UQ35-2	0	0.0337	0	1	1	Homo sapiens (SwissProt TaxID=9606)	1981.88	1981.89	-0.89	-0.00059	HCD (High Energy Collision Dissociation)	30	MS2	79.2316	54	33.3805	15622	CM_KO_3_002.raw	2.496e-05	192445	33.42	R.SGSSQELDVKPSASPQER.S	[1539-1556]	1xPhospho [S1552]	1xPhospho [S1552]
Sequest HT (A2)	Unambiguous	Q9UQ35; Q9UQ35-2	0	0.17	0	1	1	Homo sapiens (SwissProt TaxID=9606)	1696.7	1696.71	-1.17	-0.00099	HCD (High Energy Collision Dissociation)	30	MS2	83.0643	54	31.8998	14685	CM_KO_1_003.raw	1.131e-06	358910	31.97	R.SSGHSSSELSPDAVEK.A	[1378-1393]	1xPhospho [S1387]	1xPhospho [S1387]
Sequest HT (A2)	Unambiguous	Q9UQ35; Q9UQ35-2	0	0.0027	0	1	1	Homo sapiens (SwissProt TaxID=9606)	1981.89	1981.89	0.12	8e-05	HCD (High Energy Collision Dissociation)	30	MS2	74.9032	54	34.5813	16468	CM_KO_3_002.raw	1.461e-09	283432	34.6	R.SGSSQELDVKPSASPQER.S	[1539-1556]	1xPhospho [S1539]	1xPhospho [S1539]
Sequest HT (A2)	Unambiguous	Q9UQ35; Q9UQ35-2	0	0.0245	0	1	1	Homo sapiens (SwissProt TaxID=9606)	1981.88	1981.89	-1.01	-0.001	HCD (High Energy Collision Dissociation)	30	MS2	61.2742	54	34.568	16461	CM_KO_3_002.raw	6.713e-06	156504	34.66	R.SGSSQELDVKPSASPQER.S	[1539-1556]	1xPhospho [S1541]	1xPhospho [S1541]
Sequest HT (A2)	Unambiguous	Q9UQ35; Q9UQ35-2	0	0.0245	0	1	2	Homo sapiens (SwissProt TaxID=9606)	1981.88	1981.89	-1.01	-0.001	HCD (High Energy Collision Dissociation)	30	MS2	61.2742	54	34.568	16461	CM_KO_3_002.raw	6.713e-06	156504	34.66	R.SGSSQELDVKPSASPQER.S	[1539-1556]	1xPhospho [S1539]	1xPhospho [S1539]
Sequest HT (A2)	Unambiguous	Q9UQ35-3; Q9UQ35; Q9UQ35-2	1		0.0146	2	2	Homo sapiens (SwissProt TaxID=9606)	2871.28	2871.28	-0.68	-0.00065	HCD (High Energy Collision Dissociation)	30	MS2	63.6305	54	38.55	19581	CM_KO_1_001.raw	2.238e-07	1.30827e+06	38.64	R.RGEGDAPFSEPGTTSTQRPSSPETATK.Q	[303-329]	1xPhospho [S322]	1xPhospho [S322]
Sequest HT (A2)	Unambiguous	Q9UQ35-3; Q9UQ35; Q9UQ35-2	1	0.1901	0	1	1	Homo sapiens (SwissProt TaxID=9606)	3125.37	3125.37	-0.88	-0.00092	HCD (High Energy Collision Dissociation)	30	MS2	52.6024	54	60.3768	34457	CM_KO_3_003.raw	9.545e-06	350011	60.56	K.SATRPSPSPERSSTGPEPPAPTPLLAER.H	[346-373]	3xPhospho [S351; S353; S357]	3xPhospho [S351; S353; S357]
Sequest HT (A2)	Unambiguous	Q9UQ35; Q9UQ35-2	0	0.1006	0	1	1	Homo sapiens (SwissProt TaxID=9606)	1696.71	1696.71	-0.45	-0.00038	HCD (High Energy Collision Dissociation)	30	MS2	87.8476	54	31.9224	14597	CM_KO_3_002.raw	5.646e-07	228376	31.94	R.SSGHSSSELSPDAVEK.A	[1378-1393]	1xPhospho [S1387]	1xPhospho [S1387]
Sequest HT (A2)	Unambiguous	Q9UQ35; Q9UQ35-2	0		0.003	2	3	Homo sapiens (SwissProt TaxID=9606)	1981.89	1981.89	0.02	2e-05	HCD (High Energy Collision Dissociation)	30	MS2	40.689	54	34.6102	16555	CM_KO_3_001.raw	4.79e-07	149855	34.69	R.SGSSQELDVKPSASPQER.S	[1539-1556]	1xPhospho [S1539]	1xPhospho [S1539]
Sequest HT (A2)	Unambiguous	Q9UQ35; Q9UQ35-2	0	0.0398	0	1	2	Homo sapiens (SwissProt TaxID=9606)	1981.89	1981.89	0.07	5e-05	HCD (High Energy Collision Dissociation)	30	MS2	78.5947	54	34.5997	16547	CM_KO_3_001.raw	1.183e-07	243165	34.64	R.SGSSQELDVKPSASPQER.S	[1539-1556]	1xPhospho [S1539]	1xPhospho [S1539]
Sequest HT (A2)	Unambiguous	Q9UQ35; Q9UQ35-2	0		0.003	2	2	Homo sapiens (SwissProt TaxID=9606)	1981.89	1981.89	0.02	2e-05	HCD (High Energy Collision Dissociation)	30	MS2	40.689	54	34.6102	16555	CM_KO_3_001.raw	4.79e-07	149855	34.69	R.SGSSQELDVKPSASPQER.S	[1539-1556]	1xPhospho [S1541]	1xPhospho [S1541]
Sequest HT (A2)	Unambiguous	Q9UQ35-3; Q9UQ35; Q9UQ35-2	1	0.2573	0	1	1	Homo sapiens (SwissProt TaxID=9606)	3125.38	3125.37	0.29	0.0003	HCD (High Energy Collision Dissociation)	30	MS2	85.2426	54	61.2083	35029	CM_KO_3_003.raw	1.167e-05	350011	60.56	K.SATRPSPSPERSSTGPEPPAPTPLLAER.H	[346-373]	3xPhospho [S351; S353; S357]	3xPhospho [S351; S353; S357]
Sequest HT (A2)	Unambiguous	Q9UQ35; Q9UQ35-2	0	0.4848	0	1	1	Homo sapiens (SwissProt TaxID=9606)	2061.85	2061.85	0.72	0.00075	HCD (High Energy Collision Dissociation)	30	MS2	54.1131	54	38.6172	19630	CM_KO_1_001.raw	1.751e-05	183639	38.72	R.SGSSQELDVKPSASPQER.S	[1539-1556]	2xPhospho [S1542; S1550]	2xPhospho [S1542; S1550]
Sequest HT (A2)	Unambiguous	Q9UQ35; Q9UQ35-2	1	0.5619	0	1	1	Homo sapiens (SwissProt TaxID=9606)	2212.93	2212.93	-0.5	-0.00037	HCD (High Energy Collision Dissociation)	30	MS2	23.384	32.914	37.5042	18843	CM_KO_1_001.raw	1.9e-06	12468269	37.25	K.AQTPPGPSLSGSKSPCPQEK.S	[1001-1020]	2xPhospho [T1003; S1014]	2xPhospho [T1003; S1014]
Sequest HT (A2)	Unambiguous	Q9UQ35; Q9UQ35-2	0	0.0701	0	1	1	Homo sapiens (SwissProt TaxID=9606)	3012.35	3012.35	-1.19	-0.0012	HCD (High Energy Collision Dissociation)	30	MS2	6.20113	54	59.2216	33655	CM_KO_3_003.raw	6.04e-10	2.17032e+06	59.52	R.HGGSPQPLATTPLSQEPVNPPSEASPTR.D	[374-401]	2xPhospho [T383; S398]	2xPhospho [T383; S398]
Sequest HT (A2)	Unambiguous	Q9UQ35; Q9UQ35-2	0		0.0496	2	2	Homo sapiens (SwissProt TaxID=9606)	1475.58	1475.58	-0.15	-0.00011	HCD (High Energy Collision Dissociation)	30	MS2	26.5537	54	46.3786	24855	CM_KO_3_001.raw	2.654e-05	4.1693e+06	46.46	R.SCFESSPDPELK.S	[871-882]	1xPhospho [S875]	1xPhospho [S875]
Sequest HT (A2)	Unambiguous	Q9UQ35; Q9UQ35-2	1	0.0376	0	1	1	Homo sapiens (SwissProt TaxID=9606)	2164.01	2164.01	0.11	8e-05	HCD (High Energy Collision Dissociation)	30	MS2	54.9738	54	31.212	14362	CM_KO_1_001.raw	3.261e-05	252696	31.3	R.QGSITSPQANEQSVTPQRR.S	[852-870]	1xPhospho [T866]	1xPhospho [T866]
Sequest HT (A2)	Unambiguous	Q9UQ35; Q9UQ35-2	2	0.2717	0	1	1	Homo sapiens (SwissProt TaxID=9606)	2839.29	2839.29	0.16	0.00012	HCD (High Energy Collision Dissociation)	30	MS2	69.1505	54	33.7978	16030	CM_KO_1_003.raw	3.798e-05	706349	33.9	K.SGTPPRQGSITSPQANEQSVTPQRR.S	[846-870]	2xPhospho [T848; S864]	2xPhospho [T848; S864]
Sequest HT (A2)	Unambiguous	Q9UQ35; Q9UQ35-2	1	0.6088	0	1	1	Homo sapiens (SwissProt TaxID=9606)	1337.59	1337.59	0.66	0.00029	HCD (High Energy Collision Dissociation)	30	MS2	33.1251	54	17.8536	4774	CM_KO_1_001.raw	2.811e-05	2312874	17.79	R.RRPSPQPSPR.D	[2699-2708]	2xPhospho [S2702; S2706]	2xPhospho [S2702; S2706]
Sequest HT (A2)	Unambiguous	Q9UQ35-3; Q9UQ35; Q9UQ35-2	1	0.0189	0	1	1	Homo sapiens (SwissProt TaxID=9606)	2871.28	2871.28	0.45	0.00032	HCD (High Energy Collision Dissociation)	30	MS2	60.8053	54	38.286	19216	CM_KO_1_003.raw	2.046e-07	366797	38.32	R.RGEGDAPFSEPGTTSTQRPSSPETATK.Q	[303-329]	1xPhospho [S322]	1xPhospho [S322]
Sequest HT (A2)	Unambiguous	Q9UQ35; Q9UQ35-2	0	0.0653	0	1	1	Homo sapiens (SwissProt TaxID=9606)	1394.6	1394.59	0.44	0.00031	HCD (High Energy Collision Dissociation)	30	MS2	33.4515	54	18.3592	5128	CM_KO_1_001.raw	6.796e-06	672288	18.43	R.QSHSESPSLQSK.S	[1078-1089]	1xPhospho [S1083]	1xPhospho [S1083]
Sequest HT (A2)	Unambiguous	Q9UQ35-3; Q9UQ35; Q9UQ35-2	1	0.0376	0	1	1	Homo sapiens (SwissProt TaxID=9606)	2871.28	2871.28	0.26	0.00025	HCD (High Energy Collision Dissociation)	30	MS2	80.6144	54	38.2108	19161	CM_KO_1_003.raw	2.149e-06	1.36256e+06	38.33	R.RGEGDAPFSEPGTTSTQRPSSPETATK.Q	[303-329]	1xPhospho [S323]	1xPhospho [S323]
Sequest HT (A2)	Unambiguous	Q9UQ35; Q9UQ35-2	1	0.0938	0	1	1	Homo sapiens (SwissProt TaxID=9606)	2164.01	2164.01	-0.2	-0.00015	HCD (High Energy Collision Dissociation)	30	MS2	63.9748	54	31.0311	14034	CM_KO_3_001.raw	6.23e-06	1.15374e+06	31.15	R.QGSITSPQANEQSVTPQRR.S	[852-870]	1xPhospho [T866]	1xPhospho [T866]
Sequest HT (A2)	Unambiguous	Q9UQ35-3; Q9UQ35; Q9UQ35-2	1	0.375	0	1	1	Homo sapiens (SwissProt TaxID=9606)	1826.79	1826.79	-0.23	-0.00021	HCD (High Energy Collision Dissociation)	30	MS2	74.0019	54	27.5749	11562	CM_KO_1_003.raw	3.865e-05	292208	27.64	K.THTTALAGRSPSPASGR.R	[286-302]	2xPhospho [S295; S297]	2xPhospho [S295; S297]
Sequest HT (A2)	Unambiguous	Q9UQ35-3; Q9UQ35; Q9UQ35-2	1	0.2109	0	1	1	Homo sapiens (SwissProt TaxID=9606)	1826.79	1826.79	-0.2	-0.00012	HCD (High Energy Collision Dissociation)	30	MS2	21.4043	31.558	28.2875	12082	CM_KO_1_003.raw	1.496e-05	1.91646e+06	27.71	K.THTTALAGRSPSPASGR.R	[286-302]	2xPhospho [S295; S297]	2xPhospho [S295; S297]
Sequest HT (A2)	Unambiguous	Q9UQ35; Q9UQ35-2	0	0.0239	0	1	1	Homo sapiens (SwissProt TaxID=9606)	1367.6	1367.6	-0.19	-0.00013	HCD (High Energy Collision Dissociation)	30	MS2	63.3393	54	28.5368	12185	CM_KO_3_002.raw	1.819e-05	1.53217e+06	28.64	R.QSHSGSISPYPK.V	[987-998]	1xPhospho [S994]	1xPhospho [S994]
Sequest HT (A2)	Unambiguous	Q9UQ35; Q9UQ35-2	0	0.062	0	1	1	Homo sapiens (SwissProt TaxID=9606)	1475.58	1475.58	0.58	0.00043	HCD (High Energy Collision Dissociation)	30	MS2	67.0878	54	46.2995	25088	CM_KO_1_001.raw	2.799e-05	4367088	46.4	R.SCFESSPDPELK.S	[871-882]	1xPhospho [S876]	1xPhospho [S876]
Sequest HT (A2)	Unambiguous	Q9UQ35; Q9UQ35-2	1	0.5263	0	1	1	Homo sapiens (SwissProt TaxID=9606)	2212.93	2212.93	0.16	0.00012	HCD (High Energy Collision Dissociation)	30	MS2	32.9008	54	37.6956	18798	CM_KO_1_003.raw	1.681e-06	11918462	37.28	K.AQTPPGPSLSGSKSPCPQEK.S	[1001-1020]	2xPhospho [T1003; S1014]	2xPhospho [T1003; S1014]
Sequest HT (A2)	Unambiguous	Q9UQ35-3; Q9UQ35; Q9UQ35-2	1	0.1232	0	1	1	Homo sapiens (SwissProt TaxID=9606)	2951.24	2951.25	-0.98	-0.00096	HCD (High Energy Collision Dissociation)	30	MS2	47.9591	54	41.6975	21573	CM_KO_3_001.raw	1.709e-05	346300	41.76	R.RGEGDAPFSEPGTTSTQRPSSPETATK.Q	[303-329]	2xPhospho [S322; S323]	2xPhospho [S322; S323]
Sequest HT (A2)	Unambiguous	Q9UQ35-3; Q9UQ35; Q9UQ35-2	1	0.31	0	1	1	Homo sapiens (SwissProt TaxID=9606)	1826.8	1826.79	0.44	0.0004	HCD (High Energy Collision Dissociation)	30	MS2	46.5459	54	28.3919	12155	CM_KO_1_003.raw	1.55e-05	256054	28.6	K.THTTALAGRSPSPASGR.R	[286-302]	2xPhospho [S295; S297]	2xPhospho [S295; S297]
Sequest HT (A2)	Unambiguous	Q9UQ35; Q9UQ35-2	1	0.0033	0	1	1	Homo sapiens (SwissProt TaxID=9606)	2150.91	2150.91	0.41	0.0003	HCD (High Energy Collision Dissociation)	30	MS2	45.4767	54	20.5237	6663	CM_KO_1_001.raw	3.072e-05	271488	20.51	K.GQSQTSPDHRSDTSSPEVR.Q	[1059-1077]	1xPhospho [S1064]	1xPhospho [S1064]
Sequest HT (A2)	Unambiguous	Q9UQ35; Q9UQ35-2	0	0.1777	0	1	1	Homo sapiens (SwissProt TaxID=9606)	1696.71	1696.71	-0.14	-8e-05	HCD (High Energy Collision Dissociation)	30	MS2	71.8061	54	31.9351	14672	CM_KO_3_001.raw	4.464e-05	293294	31.97	R.SSGHSSSELSPDAVEK.A	[1378-1393]	1xPhospho [S1387]	1xPhospho [S1387]
Sequest HT (A2)	Unambiguous	Q9UQ35-3; Q9UQ35; Q9UQ35-2	0	0.0086	0	1	1	Homo sapiens (SwissProt TaxID=9606)	2795.14	2795.14	0.07	7e-05	HCD (High Energy Collision Dissociation)	30	MS2	28.2472	54	46.9272	25536	CM_KO_1_001.raw	4.424e-05	376564	46.74	R.GEGDAPFSEPGTTSTQRPSSPETATK.Q	[304-329]	2xPhospho [S322; S323]	2xPhospho [S322; S323]
Sequest HT (A2)	Unambiguous	Q9UQ35; Q9UQ35-2	0	0.056	0	1	1	Homo sapiens (SwissProt TaxID=9606)	1475.58	1475.58	0.25	0.00019	HCD (High Energy Collision Dissociation)	30	MS2	23.8038	54	46.3609	24967	CM_KO_1_003.raw	1.198e-05	4572555	46.44	R.SCFESSPDPELK.S	[871-882]	1xPhospho [S876]	1xPhospho [S876]
Sequest HT (A2)	Unambiguous	Q9UQ35; Q9UQ35-2	0	0.0874	0	1	1	Homo sapiens (SwissProt TaxID=9606)	1660.74	1660.74	-0.1	-9e-05	HCD (High Energy Collision Dissociation)	30	MS2	43.8674	54	49.3006	27206	CM_KO_1_001.raw	1.359e-06	269413	49.42	K.MALPPQEDATASPPR.Q	[1168-1182]	1xPhospho [S1179]	1xPhospho [S1179]
Sequest HT (A2)	Unambiguous	Q9UQ35; Q9UQ35-2	0	0.299	0	1	1	Homo sapiens (SwissProt TaxID=9606)	2061.85	2061.85	1.1	0.00114	HCD (High Energy Collision Dissociation)	30	MS2	42.7861	54	38.7862	19570	CM_KO_1_003.raw	2.588e-05	157320	38.78	R.SGSSQELDVKPSASPQER.S	[1539-1556]	2xPhospho [S1542; S1550]	2xPhospho [S1542; S1550]
Sequest HT (A2)	Unambiguous	Q9UQ35-3; Q9UQ35; Q9UQ35-2	0	0.4337	0	1	1	Homo sapiens (SwissProt TaxID=9606)	1578.86	1578.86	0.3	0.00016	HCD (High Energy Collision Dissociation)	30	MS2	33.696	54	46.6748	24892	CM_KO_3_003.raw	1.237e-06	38949.1	46.69	K.QPAPEPPKPYSLVR.E	[162-175]
Sequest HT (A2)	Unambiguous	Q9UQ35; Q9UQ35-2	0	0.025	0	1	1	Homo sapiens (SwissProt TaxID=9606)	1660.74	1660.74	0.63	0.00053	HCD (High Energy Collision Dissociation)	30	MS2	62.2961	54	48.4683	26620	CM_KO_1_001.raw	3.207e-05	225886	48.82	K.MALPPQEDATASPPR.Q	[1168-1182]	1xPhospho [S1179]	1xPhospho [S1179]
Sequest HT (A2)	Unambiguous	Q9UQ35-3; Q9UQ35; Q9UQ35-2	1	0.1016	0	1	1	Homo sapiens (SwissProt TaxID=9606)	1826.79	1826.79	0	0	HCD (High Energy Collision Dissociation)	30	MS2	29.8003	54	27.5223	11524	CM_KO_1_003.raw	4.565e-06	1.90972e+06	27.49	K.THTTALAGRSPSPASGR.R	[286-302]	2xPhospho [S295; S297]	2xPhospho [S295; S297]
Sequest HT (A2)	Unambiguous	Q9UQ35; Q9UQ35-2	1	0.0444	0	1	1	Homo sapiens (SwissProt TaxID=9606)	2259.05	2259.04	0.5	0.00037	HCD (High Energy Collision Dissociation)	30	MS2	59.6614	54	69.0565	40275	CM_KO_3_003.raw	1.569e-05	425152	69.22	K.ELSNSPLRENSFGSPLEFR.N	[1316-1334]	1xPhospho [S1320]	1xPhospho [S1320]
Sequest HT (A2)	Unambiguous	Q9UQ35; Q9UQ35-2	1	0.5676	0	1	1	Homo sapiens (SwissProt TaxID=9606)	2212.93	2212.93	-0.57	-0.00042	HCD (High Energy Collision Dissociation)	30	MS2	28.9521	54	37.5958	18595	CM_KO_3_002.raw	2.31e-05	11286202	37.24	K.AQTPPGPSLSGSKSPCPQEK.S	[1001-1020]	2xPhospho [T1003; S1014]	2xPhospho [T1003; S1014]
Sequest HT (A2)	Unambiguous	Q9UQ35-3; Q9UQ35; Q9UQ35-2	0		0.0385	2	2	Homo sapiens (SwissProt TaxID=9606)	2795.15	2795.14	0.44	0.00041	HCD (High Energy Collision Dissociation)	30	MS2	19.1438	54	46.7561	25247	CM_KO_1_003.raw	8.235e-06	364149	46.74	R.GEGDAPFSEPGTTSTQRPSSPETATK.Q	[304-329]	2xPhospho [T315; S323]	2xPhospho [T315; S323]
Sequest HT (A2)	Unambiguous	Q9UQ35; Q9UQ35-2	0	0.0949	0	1	1	Homo sapiens (SwissProt TaxID=9606)	1475.58	1475.58	0.2	0.00015	HCD (High Energy Collision Dissociation)	30	MS2	28.4915	54	46.3853	24687	CM_KO_3_003.raw	1.016e-05	4269519	46.48	R.SCFESSPDPELK.S	[871-882]	1xPhospho [S876]	1xPhospho [S876]
Sequest HT (A2)	Unambiguous	Q9UQ35-3; Q9UQ35; Q9UQ35-2	0	0.0116	0	1	1	Homo sapiens (SwissProt TaxID=9606)	2715.18	2715.18	-0.19	-0.00017	HCD (High Energy Collision Dissociation)	30	MS2	33.911	54	41.3113	21298	CM_KO_3_001.raw	5.568e-08	3219696	41.42	R.GEGDAPFSEPGTTSTQRPSSPETATK.Q	[304-329]	1xPhospho [S323]	1xPhospho [S323]
Sequest HT (A2)	Unambiguous	Q9UQ35; Q9UQ35-2	0	0.1592	0	1	1	Homo sapiens (SwissProt TaxID=9606)	1776.67	1776.67	0.15	9e-05	HCD (High Energy Collision Dissociation)	30	MS2	56.8879	54	36.793	18028	CM_KO_3_002.raw	1.674e-05	263909	36.89	R.SSGHSSSELSPDAVEK.A	[1378-1393]	2xPhospho [S1384; S1387]	2xPhospho [S1384; S1387]
Sequest HT (A2)	Unambiguous	Q9UQ35; Q9UQ35-2	0	0.0335	0	1	1	Homo sapiens (SwissProt TaxID=9606)	1776.67	1776.67	-0.77	-0.00069	HCD (High Energy Collision Dissociation)	30	MS2	13.5975	54	36.7525	18000	CM_KO_3_002.raw	6.08e-06	684840	36.89	R.SSGHSSSELSPDAVEK.A	[1378-1393]	2xPhospho [S1382; S1383]	2xPhospho [S1382; S1383]
Sequest HT (A2)	Unambiguous	Q9UQ35-3; Q9UQ35; Q9UQ35-2	0	0.0112	0	1	1	Homo sapiens (SwissProt TaxID=9606)	2715.18	2715.18	0.86	0.00078	HCD (High Energy Collision Dissociation)	30	MS2	42.9457	54	41.4552	21478	CM_KO_1_003.raw	1.645e-08	1.55628e+06	41.48	R.GEGDAPFSEPGTTSTQRPSSPETATK.Q	[304-329]	1xPhospho [S323]	1xPhospho [S323]
Sequest HT (A2)	Unambiguous	Q9UQ35; Q9UQ35-2	0	0.0711	0	1	1	Homo sapiens (SwissProt TaxID=9606)	1660.74	1660.74	-0.21	-0.00017	HCD (High Energy Collision Dissociation)	30	MS2	55.3794	54	48.7923	26697	CM_PANC1_2_001.raw	0.0001296	337256	49.15	K.MALPPQEDATASPPR.Q	[1168-1182]	1xPhospho [S1179]	1xPhospho [S1179]
Sequest HT (A2)	Unambiguous	Q9UQ35-3; Q9UQ35; Q9UQ35-2	1	0.1863	0	1	1	Homo sapiens (SwissProt TaxID=9606)	1826.8	1826.79	0.24	0.00015	HCD (High Energy Collision Dissociation)	30	MS2	45.9189	54	27.0217	11473	CM_PANC1_3_002.raw	9.954e-05	4.17629e+06	26.14	K.THTTALAGRSPSPASGR.R	[286-302]	2xPhospho [S295; S297]	2xPhospho [S295; S297]
Sequest HT (A2)	Unambiguous	Q9UQ35; Q9UQ35-2	1	0.1845	0	1	1	Homo sapiens (SwissProt TaxID=9606)	1616.61	1616.61	0.53	0.00043	HCD (High Energy Collision Dissociation)	30	MS2	38.1512	54	52.6759	29725	CM_KO_5_002.raw	9.44e-05	1.01815e+06	52.22	R.SRSSSPVTELASR.S	[1099-1111]	3xPhospho [S1099; S1101; S1102]	3xPhospho [S1099; S1101; S1102]
Sequest HT (A2)	Unambiguous	Q9UQ35; Q9UQ35-2	0	0.1366	0	1	1	Homo sapiens (SwissProt TaxID=9606)	2075.89	2075.89	-0.32	-0.00034	HCD (High Energy Collision Dissociation)	30	MS2	28.0092	54	74.8335	43613	CM_KO_3_003.raw	0.0001297	122837	74.27	K.AGMSSNQSISSPVLDAVPR.T	[1394-1412]	2xPhospho [S1403; S1404]	2xPhospho [S1403; S1404]
Sequest HT (A2)	Unambiguous	Q9UQ35; Q9UQ35-2	1	0.0877	0	1	1	Homo sapiens (SwissProt TaxID=9606)	2339.01	2339.01	1.15	0.0009	HCD (High Energy Collision Dissociation)	30	MS2	20.2758	54	77.7072	46369	CM_KO_4_003.raw	0.000103	248501	77.95	K.ELSNSPLRENSFGSPLEFR.N	[1316-1334]	2xPhospho [S1318; S1320]	2xPhospho [S1318; S1320]
Sequest HT (A2)	Unambiguous	Q9UQ35; Q9UQ35-2	0	0.4089	0	1	1	Homo sapiens (SwissProt TaxID=9606)	1362.57	1362.57	0.59	0.0004	HCD (High Energy Collision Dissociation)	30	MS2	29.1059	54	69.4731	40533	CM_KO_3_003.raw	0.0001012	109486	69.56	R.ENSFGSPLEFR.N	[1324-1334]	1xPhospho [S1326]	1xPhospho [S1326]
Sequest HT (A2)	Unambiguous	Q9UQ35; Q9UQ35-2	0	0.4254	0	1	1	Homo sapiens (SwissProt TaxID=9606)	1277.43	1277.43	0.14	9e-05	HCD (High Energy Collision Dissociation)	30	MS2	12.7742	54	62.7454	37141	CM_PANC1_4_002.raw	0.0001034	369780	62.54	R.SLSYSPVER.R	[2690-2698]	3xPhospho [S2690; S2692; S2694]	3xPhospho [S2690; S2692; S2694]
Sequest HT (A2)	Unambiguous	Q9UQ35; Q9UQ35-2	0	0.3038	0	1	1	Homo sapiens (SwissProt TaxID=9606)	1555.54	1555.54	0.05	4e-05	HCD (High Energy Collision Dissociation)	30	MS2	56.8185	54	53.5549	30336	CM_KO_5_002.raw	0.0001222	362127	53.64	R.SCFESSPDPELK.S	[871-882]	2xPhospho [S871; S875]	2xPhospho [S871; S875]
Sequest HT (A2)	Unambiguous	Q9UQ35	1	0.1074	0	1	1	Homo sapiens (SwissProt TaxID=9606)	3259.52	3259.52	0.49	0.00053	HCD (High Energy Collision Dissociation)	30	MS2	6.91685	54	61.0412	35295	CM_PANC1_2_001.raw	8.486e-05	73177.8	61.18	R.MGQAPSQSLLPPAQDQPRSPVPSAFSDQSR.C	[2431-2460]	1xPhospho [S2449]	1xPhospho [S2449]
Sequest HT (A2)	Unambiguous	Q9UQ35; Q9UQ35-2	0	0.0806	0	1	1	Homo sapiens (SwissProt TaxID=9606)	2075.88	2075.89	-1.12	-0.00116	HCD (High Energy Collision Dissociation)	30	MS2	74.7109	54	74.1693	44470	CM_KO_4_003.raw	8.582e-05	272243	74.4	K.AGMSSNQSISSPVLDAVPR.T	[1394-1412]	2xPhospho [S1401; S1403]	2xPhospho [S1401; S1403]
Sequest HT (A2)	Unambiguous	Q9UQ35	1	0.5399	0	1	1	Homo sapiens (SwissProt TaxID=9606)	1839.79	1839.79	-0.14	-9e-05	HCD (High Energy Collision Dissociation)	30	MS2	80.996	54	32.2657	15110	CM_KO_1_001.raw	0.0001213	923784	31.76	R.NHSGSRTPPVALNSSR.M	[2098-2113]	2xPhospho [S2100; S2102]	2xPhospho [S2100; S2102]
Sequest HT (A2)	Unambiguous	Q9UQ35; Q9UQ35-2	0	0.0405	0	1	1	Homo sapiens (SwissProt TaxID=9606)	2075.89	2075.89	1.17	0.00122	HCD (High Energy Collision Dissociation)	30	MS2	71.1042	54	74.3793	43950	CM_PANC1_2_002.raw	7.593e-05	129833	74.53	K.AGMSSNQSISSPVLDAVPR.T	[1394-1412]	2xPhospho [S1401; S1403]	2xPhospho [S1401; S1403]
Sequest HT (A2)	Unambiguous	Q9UQ35; Q9UQ35-2	1	0.0758	0	1	1	Homo sapiens (SwissProt TaxID=9606)	2339.01	2339.01	0.38	0.0003	HCD (High Energy Collision Dissociation)	30	MS2	17.5444	54	77.4736	47121	CM_PANC1_4_001.raw	8.242e-05	454345	77.66	K.ELSNSPLRENSFGSPLEFR.N	[1316-1334]	2xPhospho [S1318; S1320]	2xPhospho [S1318; S1320]
Sequest HT (A2)	Unambiguous	Q9UQ35-3; Q9UQ35; Q9UQ35-2	1	0.2613	0	1	1	Homo sapiens (SwissProt TaxID=9606)	1826.79	1826.79	-0.15	-9e-05	HCD (High Energy Collision Dissociation)	30	MS2	21.0189	12.395	26.2426	10546	CM_PANC1_2_003.raw	6.471e-05	3.73698e+06	26.21	K.THTTALAGRSPSPASGR.R	[286-302]	2xPhospho [S295; S297]	2xPhospho [S295; S297]
Sequest HT (A2)	Unambiguous	Q9UQ35; Q9UQ35-2	0	0.0455	0	1	1	Homo sapiens (SwissProt TaxID=9606)	2155.85	2155.85	-0.42	-0.00045	HCD (High Energy Collision Dissociation)	30	MS2	78.7255	54	91.2735	54772	CM_PANC1_3_001.raw	7.654e-05	26965.6	91.36	K.AGMSSNQSISSPVLDAVPR.T	[1394-1412]	3xPhospho [S1401; S1403; S1404]	3xPhospho [S1401; S1403; S1404]
Sequest HT (A2)	Unambiguous	Q9UQ35; Q9UQ35-2	0	0.1911	0	1	1	Homo sapiens (SwissProt TaxID=9606)	2075.89	2075.89	0.59	0.00061	HCD (High Energy Collision Dissociation)	30	MS2	79.9555	54	74.3113	43910	CM_PANC1_2_002.raw	0.000128	129833	74.53	K.AGMSSNQSISSPVLDAVPR.T	[1394-1412]	2xPhospho [S1401; S1403]	2xPhospho [S1401; S1403]
Sequest HT (A2)	Unambiguous	Q9UQ35; Q9UQ35-2	2	0.4147	0	1	1	Homo sapiens (SwissProt TaxID=9606)	2225.94	2225.94	0.33	0.00024	HCD (High Energy Collision Dissociation)	30	MS2	34.848	54	51.1116	28333	CM_PANC1_3_001.raw	0.0001231	521266	51.09	R.SSSPVTELASRSPIRQDR.G	[1101-1118]	3xPhospho [S1102; S1103; S1110]	3xPhospho [S1102; S1103; S1110]
Sequest HT (A2)	Unambiguous	Q9UQ35; Q9UQ35-2	2	0.196	0	1	1	Homo sapiens (SwissProt TaxID=9606)	2839.28	2839.29	-1.48	-0.00105	HCD (High Energy Collision Dissociation)	30	MS2	62.9665	54	33.7138	16781	CM_PANC1_4_001.raw	9.417e-05	420818	33.77	K.SGTPPRQGSITSPQANEQSVTPQRR.S	[846-870]	2xPhospho [T848; S864]	2xPhospho [T848; S864]
Sequest HT (A2)	Unambiguous	Q9UQ35; Q9UQ35-2	0	0.3519	0	1	1	Homo sapiens (SwissProt TaxID=9606)	1362.57	1362.57	0.18	0.00012	HCD (High Energy Collision Dissociation)	30	MS2	36.8167	54	69.3569	41664	CM_PANC1_4_001.raw	8.664e-05	39351.3	69.35	R.ENSFGSPLEFR.N	[1324-1334]	1xPhospho [S1326]	1xPhospho [S1326]
Sequest HT (A2)	Unambiguous	Q9UQ35	0	0.1253	0	1	1	Homo sapiens (SwissProt TaxID=9606)	2028.78	2028.78	0.54	0.00037	HCD (High Energy Collision Dissociation)	30	MS2	45.7164	54	57.9266	33339	CM_KO_5_001.raw	9.997e-05	433254	58.09	R.MSCFSRPSMSPTPLDR.C	[2114-2129]	2xPhospho [S2121; S2123]	2xPhospho [S2121; S2123]
Sequest HT (A2)	Unambiguous	Q9UQ35; Q9UQ35-2	0	0.3811	0	1	1	Homo sapiens (SwissProt TaxID=9606)	1362.57	1362.57	0.4	0.00027	HCD (High Energy Collision Dissociation)	30	MS2	34.6099	54	66.6943	38851	CM_KO_3_002.raw	6.178e-05	963821	66.85	R.ENSFGSPLEFR.N	[1324-1334]	1xPhospho [S1329]	1xPhospho [S1329]
Sequest HT (A2)	Unambiguous	Q9UQ35; Q9UQ35-2	0	0.6667	0	1	1	Homo sapiens (SwissProt TaxID=9606)	2276.08	2276.08	0.95	0.00108	HCD (High Energy Collision Dissociation)	30	MS2	66.3596	54	78.0796	47320	CM_PANC1_3_002.raw	6.47e-05	48775.6	78.08	K.EDLNGPFLNQLETDPSLDMK.E	[1353-1372]
Sequest HT (A2)	Unambiguous	Q9UQ35; Q9UQ35-2	0	0.3	0	1	3	Homo sapiens (SwissProt TaxID=9606)	2443.06	2443.06	0.4	0.00049	HCD (High Energy Collision Dissociation)	30	MS2	27.3904	54	78.2857	47227	CM_PANC1_5_003.raw	7.32e-05	75879.6	78.41	K.EQNSALPTSSQDEELMEVVEK.S	[1224-1244]	1xPhospho [S1233]	1xPhospho [S1233]
Sequest HT (A2)	Unambiguous	Q9UQ35; Q9UQ35-2	0	0.3	0	1	1	Homo sapiens (SwissProt TaxID=9606)	2443.06	2443.06	0.4	0.00049	HCD (High Energy Collision Dissociation)	30	MS2	27.3904	54	78.2857	47227	CM_PANC1_5_003.raw	7.32e-05	75879.6	78.41	K.EQNSALPTSSQDEELMEVVEK.S	[1224-1244]	1xPhospho [T1231]	1xPhospho [T1231]
Sequest HT (A2)	Unambiguous	Q9UQ35; Q9UQ35-2	0	0.3	0	1	2	Homo sapiens (SwissProt TaxID=9606)	2443.06	2443.06	0.4	0.00049	HCD (High Energy Collision Dissociation)	30	MS2	27.3904	54	78.2857	47227	CM_PANC1_5_003.raw	7.32e-05	75879.6	78.41	K.EQNSALPTSSQDEELMEVVEK.S	[1224-1244]	1xPhospho [S1232]	1xPhospho [S1232]
Sequest HT (A2)	Unambiguous	Q9UQ35; Q9UQ35-2	0	0.0973	0	1	1	Homo sapiens (SwissProt TaxID=9606)	3012.35	3012.35	0.45	0.00045	HCD (High Energy Collision Dissociation)	30	MS2	58.4757	54	60.0695	34243	CM_KO_3_003.raw	6.486e-05	2.17032e+06	59.52	R.HGGSPQPLATTPLSQEPVNPPSEASPTR.D	[374-401]	2xPhospho [T383; S398]	2xPhospho [T383; S398]
Sequest HT (A2)	Unambiguous	Q9UQ35-3; Q9UQ35; Q9UQ35-2	1	0.1207	0	1	1	Homo sapiens (SwissProt TaxID=9606)	1826.79	1826.79	-0.05	-3e-05	HCD (High Energy Collision Dissociation)	30	MS2	65.3035	54	27.0113	11098	CM_PANC1_2_003.raw	9.535e-05	3.73698e+06	26.21	K.THTTALAGRSPSPASGR.R	[286-302]	2xPhospho [S295; S297]	2xPhospho [S295; S297]
Sequest HT (A2)	Unambiguous	Q9UQ35; Q9UQ35-2	2		0.0165	2	2	Homo sapiens (SwissProt TaxID=9606)	2919.26	2919.25	0.3	0.00022	HCD (High Energy Collision Dissociation)	30	MS2	67.7604	54	36.5492	17986	CM_KO_1_003.raw	0.0001204	915085	36.7	K.SGTPPRQGSITSPQANEQSVTPQRR.S	[846-870]	3xPhospho [T848; S857; S864]	3xPhospho [T848; S857; S864]
Sequest HT (A2)	Unambiguous	Q9UQ35; Q9UQ35-2	0	0.567	0	1	1	Homo sapiens (SwissProt TaxID=9606)	1381.49	1381.49	-0.16	-0.00011	HCD (High Energy Collision Dissociation)	30	MS2	40.2164	49.002	34.7657	17512	CM_PANC1_4_001.raw	7.062e-05	11175958	34.31	R.SVSPCSNVESR.L	[952-962]	2xPhospho [S952; S954]	2xPhospho [S952; S954]
Sequest HT (A2)	Unambiguous	Q9UQ35; Q9UQ35-2	0	0.5633	0	1	1	Homo sapiens (SwissProt TaxID=9606)	1555.54	1555.54	0.2	0.00016	HCD (High Energy Collision Dissociation)	30	MS2	33.9229	54	55.3474	31600	CM_KO_5_003.raw	9.246e-05	684148	55.24	R.SCFESSPDPELK.S	[871-882]	2xPhospho [S875; S876]	2xPhospho [S875; S876]
Sequest HT (A2)	Unambiguous	Q9UQ35	0	0.7465	0	1	1	Homo sapiens (SwissProt TaxID=9606)	1310.58	1310.58	0.09	6e-05	HCD (High Energy Collision Dissociation)	30	MS2	44.8917	54	57.7265	33199	CM_KO_5_001.raw	8.793e-05	265037	57.81	R.SPGMLEPLGSSR.T	[2132-2143]	1xPhospho [S2132]	1xPhospho [S2132]
Sequest HT (A2)	Unambiguous	Q9UQ35	0	0.6269	0	1	1	Homo sapiens (SwissProt TaxID=9606)	1326.58	1326.58	0.01	1e-05	HCD (High Energy Collision Dissociation)	30	MS2	81.2431	54	48.6528	26359	CM_KO_3_002.raw	6.814e-05	235159	48.39	R.SPGMLEPLGSSR.T	[2132-2143]	1xPhospho [S2132]	1xPhospho [S2132]
Sequest HT (A2)	Unambiguous	Q9UQ35-3; Q9UQ35; Q9UQ35-2	1	0.153	0	1	1	Homo sapiens (SwissProt TaxID=9606)	3125.37	3125.37	-0.57	-0.00059	HCD (High Energy Collision Dissociation)	30	MS2	54.8157	54	61.5352	35619	CM_KO_1_003.raw	7.156e-05	183644	61.5	K.SATRPSPSPERSSTGPEPPAPTPLLAER.H	[346-373]	3xPhospho [S351; S353; S357]	3xPhospho [S351; S353; S357]
Sequest HT (A2)	Unambiguous	Q9UQ35; Q9UQ35-2	0	0.4603	0	1	1	Homo sapiens (SwissProt TaxID=9606)	1277.42	1277.43	-0.39	-0.00025	HCD (High Energy Collision Dissociation)	30	MS2	11.8084	54	63.0465	37187	CM_PANC1_5_003.raw	8.332e-05	387366	62.17	R.SLSYSPVER.R	[2690-2698]	3xPhospho [S2690; S2692; S2694]	3xPhospho [S2690; S2692; S2694]
Sequest HT (A2)	Unambiguous	Q9UQ35	0	0.1432	0	1	1	Homo sapiens (SwissProt TaxID=9606)	2028.78	2028.78	0.26	0.00017	HCD (High Energy Collision Dissociation)	30	MS2	13.5818	54	57.9278	33356	CM_KO_5_002.raw	0.0001145	469970	58.08	R.MSCFSRPSMSPTPLDR.C	[2114-2129]	2xPhospho [S2121; S2123]	2xPhospho [S2121; S2123]
Sequest HT (A2)	Unambiguous	Q9UQ35; Q9UQ35-2	0	0.0533	0	1	1	Homo sapiens (SwissProt TaxID=9606)	3092.32	3092.32	1.4	0.00144	HCD (High Energy Collision Dissociation)	30	MS2	0	54	61.7225	36305	CM_KO_4_003.raw	6.33e-05	450825	62.02	R.HGGSPQPLATTPLSQEPVNPPSEASPTR.D	[374-401]	3xPhospho [S377; S387; S395]	3xPhospho [S377; S387; S395]
Sequest HT (A2)	Unambiguous	Q9UQ35; Q9UQ35-2	0	0.0637	0	1	1	Homo sapiens (SwissProt TaxID=9606)	2075.89	2075.89	-0.43	-0.00044	HCD (High Energy Collision Dissociation)	30	MS2	66.707	54	76.4897	46614	CM_PANC1_4_002.raw	0.000125	26837	76.45	K.AGMSSNQSISSPVLDAVPR.T	[1394-1412]	2xPhospho [S1403; S1404]	2xPhospho [S1403; S1404]
Sequest HT (A2)	Unambiguous	Q9UQ35; Q9UQ35-2	0	0.3772	0	1	1	Homo sapiens (SwissProt TaxID=9606)	1197.46	1197.46	0.11	7e-05	HCD (High Energy Collision Dissociation)	30	MS2	23.5109	54	54.0913	30670	CM_KO_5_001.raw	0.0001127	63562	54.08	R.SLSYSPVER.R	[2690-2698]	2xPhospho [S2690; S2692]	2xPhospho [S2690; S2692]
Sequest HT (A2)	Unambiguous	Q9UQ35; Q9UQ35-2	1	0.0607	0	1	1	Homo sapiens (SwissProt TaxID=9606)	2339.01	2339.01	-0.07	-6e-05	HCD (High Energy Collision Dissociation)	30	MS2	7.31838	54	75.962	46277	CM_PANC1_4_002.raw	7.245e-05	830131	75.91	K.ELSNSPLRENSFGSPLEFR.N	[1316-1334]	2xPhospho [S1320; S1326]	2xPhospho [S1320; S1326]
Sequest HT (A2)	Unambiguous	Q9UQ35-3; Q9UQ35; Q9UQ35-2	1	0.1812	0	1	1	Homo sapiens (SwissProt TaxID=9606)	1826.8	1826.79	0.25	0.00015	HCD (High Energy Collision Dissociation)	30	MS2	70.7099	54	27.3615	11340	CM_KO_3_002.raw	6.962e-05	1.10468e+06	26.97	K.THTTALAGRSPSPASGR.R	[286-302]	2xPhospho [S295; S297]	2xPhospho [S295; S297]
Sequest HT (A2)	Unambiguous	Q9UQ35; Q9UQ35-2	0	0.0714	0	1	1	Homo sapiens (SwissProt TaxID=9606)	2155.85	2155.85	-0.03	-4e-05	HCD (High Energy Collision Dissociation)	30	MS2	65.1316	54	91.8031	54853	CM_PANC1_4_002.raw	0.000106	50264.8	91.91	K.AGMSSNQSISSPVLDAVPR.T	[1394-1412]	3xPhospho [S1398; S1401; S1403]	3xPhospho [S1398; S1401; S1403]
Sequest HT (A2)	Unambiguous	Q9UQ35; Q9UQ35-2	0	0.5178	0	1	1	Homo sapiens (SwissProt TaxID=9606)	1362.57	1362.57	0.23	0.00016	HCD (High Energy Collision Dissociation)	30	MS2	32.3333	54	69.3016	41349	CM_PANC1_3_003.raw	0.0001186	111295	69.34	R.ENSFGSPLEFR.N	[1324-1334]	1xPhospho [S1326]	1xPhospho [S1326]
Sequest HT (A2)	Unambiguous	Q9UQ35; Q9UQ35-2	0	0.5491	0	1	1	Homo sapiens (SwissProt TaxID=9606)	1282.61	1282.61	0.35	0.00023	HCD (High Energy Collision Dissociation)	30	MS2	42.1575	54	60.1002	34638	CM_PANC1_2_001.raw	0.0001176			R.ENSFGSPLEFR.N	[1324-1334]
Sequest HT (A2)	Unambiguous	Q9UQ35; Q9UQ35-2	1	0.1207	0	1	1	Homo sapiens (SwissProt TaxID=9606)	1616.61	1616.61	0.74	0.0006	HCD (High Energy Collision Dissociation)	30	MS2	13.5103	54	52.5517	29662	CM_KO_5_003.raw	7.235e-05	1.02173e+06	52.24	R.SRSSSPVTELASR.S	[1099-1111]	3xPhospho [S1099; S1101; S1102]	3xPhospho [S1099; S1101; S1102]
Sequest HT (A2)	Unambiguous	Q9UQ35; Q9UQ35-2	0	0.5617	0	1	1	Homo sapiens (SwissProt TaxID=9606)	1381.49	1381.49	-0.23	-0.00016	HCD (High Energy Collision Dissociation)	30	MS2	21.7704	54	34.9054	16997	CM_KO_1_001.raw	6.721e-05	2.362e+06	34.35	R.SVSPCSNVESR.L	[952-962]	2xPhospho [S952; S954]	2xPhospho [S952; S954]
Sequest HT (A2)	Unambiguous	Q9UQ35-3; Q9UQ35; Q9UQ35-2	0	0.3128	0	1	1	Homo sapiens (SwissProt TaxID=9606)	1344.53	1344.53	-0.79	-0.00053	HCD (High Energy Collision Dissociation)	30	MS2	21.1127	54	19.5488	5927	CM_PANC1_2_002.raw	0.0001041	10510899	19.87	K.SATRPSPSPER.S	[346-356]	2xPhospho [S351; S353]	2xPhospho [S351; S353]
Sequest HT (A2)	Unambiguous	Q9UQ35; Q9UQ35-2	1	0.0028	0	1	1	Homo sapiens (SwissProt TaxID=9606)	2230.88	2230.88	-0.51	-0.00038	HCD (High Energy Collision Dissociation)	30	MS2	29.5249	54	20.739	7427	CM_KO_5_002.raw	7.693e-05	320250	20.75	K.GQSQTSPDHRSDTSSPEVR.Q	[1059-1077]	2xPhospho [T1063; S1073]	2xPhospho [T1063; S1073]
Sequest HT (A2)	Unambiguous	Q9UQ35; Q9UQ35-2	1	0.6054	0	1	1	Homo sapiens (SwissProt TaxID=9606)	1337.59	1337.59	0.2	9e-05	HCD (High Energy Collision Dissociation)	30	MS2	47.0559	54	17.1821	3963	CM_KO_3_003.raw	0.0001201	1355558	17.22	R.RRPSPQPSPR.D	[2699-2708]	2xPhospho [S2702; S2706]	2xPhospho [S2702; S2706]
Sequest HT (A2)	Unambiguous	Q9UQ35; Q9UQ35-2	1	0.0361	0	1	1	Homo sapiens (SwissProt TaxID=9606)	2683.19	2683.19	0.18	0.00016	HCD (High Energy Collision Dissociation)	30	MS2	91.4618	54	40.2013	20581	CM_KO_1_003.raw	7.193e-05	337961	40.29	K.SGTPPRQGSITSPQANEQSVTPQR.R	[846-869]	2xPhospho [S854; S857]	2xPhospho [S854; S857]
Sequest HT (A2)	Unambiguous	Q9UQ35; Q9UQ35-2	0	0.1475	0	1	1	Homo sapiens (SwissProt TaxID=9606)	1293.51	1293.51	-0.19	-0.00012	HCD (High Energy Collision Dissociation)	30	MS2	15.9324	54	54.2289	30614	CM_PANC1_3_002.raw	0.0001121	5008115	53.81	R.SSSPVTELASR.S	[1101-1111]	2xPhospho [S1102; S1103]	2xPhospho [S1102; S1103]
Sequest HT (A2)	Unambiguous	Q9UQ35-3; Q9UQ35; Q9UQ35-2	0	0.0375	0	1	1	Homo sapiens (SwissProt TaxID=9606)	2795.15	2795.14	0.32	0.0003	HCD (High Energy Collision Dissociation)	30	MS2	6.50285	54	46.9375	25779	CM_KO_4_001.raw	7.48e-05	1.4917e+06	46.77	R.GEGDAPFSEPGTTSTQRPSSPETATK.Q	[304-329]	2xPhospho [S322; S323]	2xPhospho [S322; S323]
Sequest HT (A2)	Unambiguous	Q9UQ35	0	0.5972	0	1	1	Homo sapiens (SwissProt TaxID=9606)	1326.58	1326.58	0.42	0.00028	HCD (High Energy Collision Dissociation)	30	MS2	76.765	54	46.7922	25145	CM_KO_3_001.raw	6.249e-05	81277.5	46.78	R.SPGMLEPLGSSR.T	[2132-2143]	1xPhospho [S2132]	1xPhospho [S2132]
Sequest HT (A2)	Unambiguous	Q9UQ35; Q9UQ35-2	0	0.3915	0	1	1	Homo sapiens (SwissProt TaxID=9606)	1362.57	1362.57	0.17	0.00011	HCD (High Energy Collision Dissociation)	30	MS2	48.5143	54	66.5326	39789	CM_PANC1_4_002.raw	6.063e-05	387954	66.63	R.ENSFGSPLEFR.N	[1324-1334]	1xPhospho [S1329]	1xPhospho [S1329]
Sequest HT (A2)	Unambiguous	Q9UQ35; Q9UQ35-2	0	0.1128	0	1	1	Homo sapiens (SwissProt TaxID=9606)	1179.42	1179.42	1.07	0.00063	HCD (High Energy Collision Dissociation)	30	MS2	82.8243	54	29.2901	13109	CM_PANC1_3_002.raw	0.0001091	1.49695e+06	29.46	R.SLSGSSPCPK.Q	[778-787]	2xPhospho [S780; S782]	2xPhospho [S780; S782]
Sequest HT (A2)	Unambiguous	Q9UQ35; Q9UQ35-2	1		0.0434	2	2	Homo sapiens (SwissProt TaxID=9606)	2339.01	2339.01	0.24	0.00019	HCD (High Energy Collision Dissociation)	30	MS2	2.47724	54	74.374	45215	CM_PANC1_4_002.raw	0.0001088	2.24368e+06	74.2	K.ELSNSPLRENSFGSPLEFR.N	[1316-1334]	2xPhospho [S1320; S1326]	2xPhospho [S1320; S1326]
Sequest HT (A2)	Unambiguous	Q9UQ35; Q9UQ35-2	0	0.0708	0	1	1	Homo sapiens (SwissProt TaxID=9606)	2075.89	2075.89	-0.19	-0.0002	HCD (High Energy Collision Dissociation)	30	MS2	68.1374	54	74.32	45177	CM_PANC1_4_002.raw	7.898e-05	358524	74.56	K.AGMSSNQSISSPVLDAVPR.T	[1394-1412]	2xPhospho [S1401; S1403]	2xPhospho [S1401; S1403]
Sequest HT (A2)	Unambiguous	Q9UQ35; Q9UQ35-2	0	0.7012	0	1	1	Homo sapiens (SwissProt TaxID=9606)	1282.6	1282.61	-0.99	-0.00064	HCD (High Energy Collision Dissociation)	30	MS2	58.8659	54	60.0568	35083	CM_PANC1_5_003.raw	8.048e-05			R.ENSFGSPLEFR.N	[1324-1334]
Sequest HT (A2)	Unambiguous	Q9UQ35; Q9UQ35-2	1	0.572	0	1	1	Homo sapiens (SwissProt TaxID=9606)	2763.15	2763.15	-0.54	-0.0005	HCD (High Energy Collision Dissociation)	30	MS2	34.8481	54	43.6676	23663	CM_PANC1_4_001.raw	7.274e-05	127607	43.73	K.SGTPPRQGSITSPQANEQSVTPQR.R	[846-869]	3xPhospho [S846; S854; S857]	3xPhospho [S846; S854; S857]
Sequest HT (A2)	Unambiguous	Q9UQ35; Q9UQ35-2	0	0.2267	0	1	1	Homo sapiens (SwissProt TaxID=9606)	1776.67	1776.67	-0.62	-0.00037	HCD (High Energy Collision Dissociation)	30	MS2	89.6672	54	36.8584	18798	CM_PANC1_5_003.raw	0.0001071	281622	36.9	R.SSGHSSSELSPDAVEK.A	[1378-1393]	2xPhospho [S1384; S1387]	2xPhospho [S1384; S1387]
Sequest HT (A2)	Unambiguous	Q9UQ35; Q9UQ35-2	0	0.3485	0	1	1	Homo sapiens (SwissProt TaxID=9606)	1362.57	1362.57	0.39	0.00026	HCD (High Energy Collision Dissociation)	30	MS2	53.9672	54	66.7215	39764	CM_KO_4_003.raw	6.242e-05	300442	66.8	R.ENSFGSPLEFR.N	[1324-1334]	1xPhospho [S1329]	1xPhospho [S1329]
Sequest HT (A2)	Unambiguous	Q9UQ35; Q9UQ35-2	0	0.1279	0	1	1	Homo sapiens (SwissProt TaxID=9606)	1660.74	1660.74	0.3	0.00025	HCD (High Energy Collision Dissociation)	30	MS2	46.6313	54	49.1098	26926	CM_PANC1_3_001.raw	9.763e-05	237671	49.28	K.MALPPQEDATASPPR.Q	[1168-1182]	1xPhospho [S1179]	1xPhospho [S1179]
Sequest HT (A2)	Unambiguous	Q9UQ35-3; Q9UQ35; Q9UQ35-2	0	0.3554	0	1	1	Homo sapiens (SwissProt TaxID=9606)	1344.53	1344.53	0.09	6e-05	HCD (High Energy Collision Dissociation)	30	MS2	13.6704	54	22.2132	7509	CM_KO_1_002.raw	0.0001206	4.70341e+06	21.24	K.SATRPSPSPER.S	[346-356]	2xPhospho [S351; S353]	2xPhospho [S351; S353]
Sequest HT (A2)	Unambiguous	Q9UQ35; Q9UQ35-2	1	0.6254	0	1	1	Homo sapiens (SwissProt TaxID=9606)	2384.95	2384.95	-0.59	-0.00047	HCD (High Energy Collision Dissociation)	30	MS2	92.565	54	37.2546	19234	CM_PANC1_4_001.raw	8.963e-05	181136	37.26	R.SRSGSSQELDVKPSASPQER.S	[1537-1556]	3xPhospho [S1541; S1542; S1550]	3xPhospho [S1541; S1542; S1550]
Sequest HT (A2)	Unambiguous	Q9UQ35; Q9UQ35-2	0	0.1429	0	1	1	Homo sapiens (SwissProt TaxID=9606)	1555.54	1555.54	-0.06	-4e-05	HCD (High Energy Collision Dissociation)	30	MS2	80.866	54	53.5241	30276	CM_KO_5_001.raw	0.0001103	303883	53.61	R.SCFESSPDPELK.S	[871-882]	2xPhospho [S871; S875]	2xPhospho [S871; S875]
Sequest HT (A2)	Unambiguous	Q9UQ35; Q9UQ35-2	0	0.3778	0	1	1	Homo sapiens (SwissProt TaxID=9606)	1362.57	1362.57	0.28	0.00019	HCD (High Energy Collision Dissociation)	30	MS2	50.3718	54	66.7041	39363	CM_KO_5_001.raw	8.746e-05	146918	66.79	R.ENSFGSPLEFR.N	[1324-1334]	1xPhospho [S1329]	1xPhospho [S1329]
Sequest HT (A2)	Unambiguous	Q9UQ35; Q9UQ35-2	2	0.4167	0	1	1	Homo sapiens (SwissProt TaxID=9606)	2225.94	2225.94	0.08	6e-05	HCD (High Energy Collision Dissociation)	30	MS2	46.9014	54	50.8676	28621	CM_PANC1_5_003.raw	0.0001033	1.03723e+06	50.99	R.SSSPVTELASRSPIRQDR.G	[1101-1118]	3xPhospho [S1102; S1103; S1110]	3xPhospho [S1102; S1103; S1110]
Sequest HT (A2)	Unambiguous	Q9UQ35; Q9UQ35-2	0	0.5672	0	1	1	Homo sapiens (SwissProt TaxID=9606)	1381.49	1381.49	0.31	0.00021	HCD (High Energy Collision Dissociation)	30	MS2	40.3807	52.884	34.588	17053	CM_KO_5_001.raw	0.0001122	8686729	34.12	R.SVSPCSNVESR.L	[952-962]	2xPhospho [S952; S954]	2xPhospho [S952; S954]
Sequest HT (A2)	Unambiguous	Q9UQ35	0	0.6244	0	1	1	Homo sapiens (SwissProt TaxID=9606)	1326.58	1326.58	-0.42	-0.00028	HCD (High Energy Collision Dissociation)	30	MS2	89.9814	54	48.0949	26083	CM_KO_1_002.raw	6.407e-05	180578	48.37	R.SPGMLEPLGSSR.T	[2132-2143]	1xPhospho [S2132]	1xPhospho [S2132]
Sequest HT (A2)	Unambiguous	Q9UQ35; Q9UQ35-2	2	0.2276	0	1	1	Homo sapiens (SwissProt TaxID=9606)	2145.97	2145.97	0.31	0.00022	HCD (High Energy Collision Dissociation)	30	MS2	65.6125	54	43.939	23281	CM_PANC1_2_001.raw	6.236e-05	941270	44.05	R.SSSPVTELASRSPIRQDR.G	[1101-1118]	2xPhospho [S1103; S1110]	2xPhospho [S1103; S1110]
Sequest HT (A2)	Unambiguous	Q9UQ35; Q9UQ35-2	0	0.6667	0	1	1	Homo sapiens (SwissProt TaxID=9606)	1282.61	1282.61	-0.21	-0.00013	HCD (High Energy Collision Dissociation)	30	MS2	56.8258	54	59.9176	34595	CM_PANC1_3_002.raw	7.247e-05	255455	59.99	R.ENSFGSPLEFR.N	[1324-1334]
Sequest HT (A2)	Unambiguous	Q9UQ35	1	0.483	0	1	1	Homo sapiens (SwissProt TaxID=9606)	1839.79	1839.79	-0.2	-0.00013	HCD (High Energy Collision Dissociation)	30	MS2	80.1141	54	30.6882	13735	CM_PANC1_2_003.raw	8.954e-05	867453	31.25	R.NHSGSRTPPVALNSSR.M	[2098-2113]	2xPhospho [S2100; S2102]	2xPhospho [S2100; S2102]
Sequest HT (A2)	Unambiguous	Q9UQ35; Q9UQ35-2	1	0.5217	0	1	1	Homo sapiens (SwissProt TaxID=9606)	1337.59	1337.59	-0.29	-0.00013	HCD (High Energy Collision Dissociation)	30	MS2	34.8133	54	16.7348	3764	CM_PANC1_2_003.raw	0.0001145	2169096	16.79	R.RRPSPQPSPR.D	[2699-2708]	2xPhospho [S2702; S2706]	2xPhospho [S2702; S2706]
Sequest HT (A2)	Unambiguous	Q9UQ35; Q9UQ35-2	1	0.0925	0	1	1	Homo sapiens (SwissProt TaxID=9606)	2132.97	2132.97	0.39	0.00028	HCD (High Energy Collision Dissociation)	30	MS2	70.6366	54	33.0906	16424	CM_PANC1_4_002.raw	0.0001116	181311	33.14	K.AQTPPGPSLSGSKSPCPQEK.S	[1001-1020]	1xPhospho [S1014]	1xPhospho [S1014]
Sequest HT (A2)	Unambiguous	Q9UQ35; Q9UQ35-2	0	0.5714	0	1	1	Homo sapiens (SwissProt TaxID=9606)	1381.48	1381.49	-0.35	-0.00024	HCD (High Energy Collision Dissociation)	30	MS2	16.6074	49.994	34.9151	16827	CM_KO_1_003.raw	8.81e-05	2.07431e+06	34.48	R.SVSPCSNVESR.L	[952-962]	2xPhospho [S952; S954]	2xPhospho [S952; S954]
Sequest HT (A2)	Unambiguous	Q9UQ35; Q9UQ35-2	0	0.6093	0	1	1	Homo sapiens (SwissProt TaxID=9606)	1381.49	1381.49	0.06	4e-05	HCD (High Energy Collision Dissociation)	30	MS2	50.012	54	34.2376	16997	CM_KO_4_001.raw	0.0001227	10192434	33.77	R.SVSPCSNVESR.L	[952-962]	2xPhospho [S952; S954]	2xPhospho [S952; S954]
Sequest HT (A2)	Unambiguous	Q9UQ35; Q9UQ35-2	0	0.3036	0	1	1	Homo sapiens (SwissProt TaxID=9606)	1362.57	1362.57	0.73	0.0005	HCD (High Energy Collision Dissociation)	30	MS2	19.6867	54	66.5107	39226	CM_PANC1_3_002.raw	0.0001177	1.14429e+06	66.6	R.ENSFGSPLEFR.N	[1324-1334]	1xPhospho [S1329]	1xPhospho [S1329]
Sequest HT (A2)	Unambiguous	Q9UQ35; Q9UQ35-2	0	0.3784	0	1	1	Homo sapiens (SwissProt TaxID=9606)	1259.38	1259.38	0.65	0.00041	HCD (High Energy Collision Dissociation)	30	MS2	51.3328	54	33.8432	16530	CM_KO_5_001.raw	0.0001195	509309	33.92	R.SLSGSSPCPK.Q	[778-787]	3xPhospho [S778; S780; S782]	3xPhospho [S778; S780; S782]
Sequest HT (A2)	Unambiguous	Q9UQ35; Q9UQ35-2	1	0.4746	0	1	1	Homo sapiens (SwissProt TaxID=9606)	2517.12	2517.12	-0.04	-3e-05	HCD (High Energy Collision Dissociation)	30	MS2	88.8986	54	60.3522	35018	CM_KO_5_001.raw	9.893e-05	376082	60.47	K.AGMSSNQSISSPVLDAVPRTPSR.E	[1394-1416]	2xPhospho [S1404; S1415]	2xPhospho [S1404; S1415]
Sequest HT (A2)	Unambiguous	Q9UQ35; Q9UQ35-2	0	0.1975	0	1	1	Homo sapiens (SwissProt TaxID=9606)	1179.42	1179.42	0.32	0.00019	HCD (High Energy Collision Dissociation)	30	MS2	85.3565	54	28.9333	13547	CM_PANC1_4_002.raw	7.102e-05	1.7067e+06	29.11	R.SLSGSSPCPK.Q	[778-787]	2xPhospho [S780; S782]	2xPhospho [S780; S782]
Sequest HT (A2)	Unambiguous	Q9UQ35; Q9UQ35-2	0	0.3317	0	1	1	Homo sapiens (SwissProt TaxID=9606)	1362.57	1362.57	0.05	3e-05	HCD (High Energy Collision Dissociation)	30	MS2	52.4122	54	66.6827	39368	CM_KO_5_003.raw	8.897e-05	148616	66.76	R.ENSFGSPLEFR.N	[1324-1334]	1xPhospho [S1329]	1xPhospho [S1329]
Sequest HT (A2)	Unambiguous	Q9UQ35; Q9UQ35-2	1	0.0627	0	1	1	Homo sapiens (SwissProt TaxID=9606)	2084.75	2084.75	0.17	0.00012	HCD (High Energy Collision Dissociation)	30	MS2	70.7314	54	30.7525	14809	CM_PANC1_4_002.raw	7.826e-05	1.07661e+06	30.84	R.DGSGTPSRHSLSGSSPGMK.D	[1449-1467]	3xPhospho [S1455; S1458; S1460]	3xPhospho [S1455; S1458; S1460]
Sequest HT (A2)	Unambiguous	Q9UQ35; Q9UQ35-2	0	0.1841	0	1	1	Homo sapiens (SwissProt TaxID=9606)	1179.42	1179.42	0.15	9e-05	HCD (High Energy Collision Dissociation)	30	MS2	67.2115	54	28.9456	13484	CM_PANC1_4_001.raw	0.000113	1649532	29.13	R.SLSGSSPCPK.Q	[778-787]	2xPhospho [S780; S782]	2xPhospho [S780; S782]
Sequest HT (A2)	Unambiguous	Q9UQ35; Q9UQ35-2	1	0.552	0	1	1	Homo sapiens (SwissProt TaxID=9606)	2763.15	2763.15	-0.62	-0.00057	HCD (High Energy Collision Dissociation)	30	MS2	14.509	54	43.7157	23125	CM_PANC1_2_001.raw	9.726e-05	71564.7	43.81	K.SGTPPRQGSITSPQANEQSVTPQR.R	[846-869]	3xPhospho [S846; S854; S857]	3xPhospho [S846; S854; S857]
Sequest HT (A2)	Unambiguous	Q9UQ35; Q9UQ35-2	0	0.0308	0	1	1	Homo sapiens (SwissProt TaxID=9606)	3012.34	3012.35	-3.19	-0.00321	HCD (High Energy Collision Dissociation)	30	MS2	68.6168	54	60.1875	35240	CM_PANC1_4_001.raw	8.512e-05	2.84021e+06	59.52	R.HGGSPQPLATTPLSQEPVNPPSEASPTR.D	[374-401]	2xPhospho [S387; S395]	2xPhospho [S387; S395]
Sequest HT (A2)	Unambiguous	Q9UQ35; Q9UQ35-2	1	0.612	0	1	1	Homo sapiens (SwissProt TaxID=9606)	1337.59	1337.59	-0.2	-9e-05	HCD (High Energy Collision Dissociation)	30	MS2	25.2357	54	16.3169	3821	CM_PANC1_3_002.raw	6.67e-05	3.0619e+06	16.71	R.RRPSPQPSPR.D	[2699-2708]	2xPhospho [S2702; S2706]	2xPhospho [S2702; S2706]
Sequest HT (A2)	Unambiguous	Q9UQ35; Q9UQ35-2	1	0.0927	0	1	1	Homo sapiens (SwissProt TaxID=9606)	2683.19	2683.19	0.26	0.00023	HCD (High Energy Collision Dissociation)	30	MS2	91.8866	54	40.1446	20426	CM_KO_1_002.raw	9.593e-05	281375	40.3	K.SGTPPRQGSITSPQANEQSVTPQR.R	[846-869]	2xPhospho [T848; T856]	2xPhospho [T848; T856]
Sequest HT (A2)	Unambiguous	Q9UQ35; Q9UQ35-2	0	0.2535	0	1	1	Homo sapiens (SwissProt TaxID=9606)	1362.57	1362.57	-0.48	-0.00033	HCD (High Energy Collision Dissociation)	30	MS2	14.5959	54	66.4976	39155	CM_PANC1_3_001.raw	6.664e-05	1.09389e+06	66.6	R.ENSFGSPLEFR.N	[1324-1334]	1xPhospho [S1329]	1xPhospho [S1329]
Sequest HT (A2)	Unambiguous	Q9UQ35; Q9UQ35-2	1		0.0033	2	2	Homo sapiens (SwissProt TaxID=9606)	2230.87	2230.88	-0.77	-0.00057	HCD (High Energy Collision Dissociation)	30	MS2	77.0366	54	20.7194	6803	CM_KO_1_001.raw	0.0001088	3.01789e+06	21.25	K.GQSQTSPDHRSDTSSPEVR.Q	[1059-1077]	2xPhospho [T1063; S1073]	2xPhospho [T1063; S1073]
Sequest HT (A2)	Unambiguous	Q9UQ35; Q9UQ35-2	0	0.6172	0	1	1	Homo sapiens (SwissProt TaxID=9606)	1381.49	1381.49	0.18	0.00012	HCD (High Energy Collision Dissociation)	30	MS2	53.8538	54	35.7078	17388	CM_KO_1_003.raw	9.947e-05	649309	35.55	R.SVSPCSNVESR.L	[952-962]	2xPhospho [S952; S954]	2xPhospho [S952; S954]
Sequest HT (A2)	Unambiguous	Q9UQ35; Q9UQ35-2	0	0.3569	0	1	1	Homo sapiens (SwissProt TaxID=9606)	1277.42	1277.43	-0.23	-0.00015	HCD (High Energy Collision Dissociation)	30	MS2	16.0771	54	61.3945	35763	CM_KO_5_003.raw	6.317e-05	223621	61.65	R.SLSYSPVER.R	[2690-2698]	3xPhospho [S2690; S2692; S2694]	3xPhospho [S2690; S2692; S2694]
Sequest HT (A2)	Unambiguous	Q9UQ35; Q9UQ35-2	0	0.2877	0	1	1	Homo sapiens (SwissProt TaxID=9606)	1362.57	1362.57	0.39	0.00026	HCD (High Energy Collision Dissociation)	30	MS2	60.6602	54	66.564	39656	CM_PANC1_5_003.raw	6.269e-05	512132	66.65	R.ENSFGSPLEFR.N	[1324-1334]	1xPhospho [S1329]	1xPhospho [S1329]
Sequest HT (A2)	Unambiguous	Q9UQ35; Q9UQ35-2	1	0.4896	0	1	1	Homo sapiens (SwissProt TaxID=9606)	2763.16	2763.15	0.59	0.00054	HCD (High Energy Collision Dissociation)	30	MS2	13.3206	54	43.4154	23212	CM_KO_5_001.raw	9.105e-05	66184.2	43.44	K.SGTPPRQGSITSPQANEQSVTPQR.R	[846-869]	3xPhospho [S846; S854; S857]	3xPhospho [S846; S854; S857]
Sequest HT (A2)	Unambiguous	Q9UQ35; Q9UQ35-2	0	0.4922	0	1	1	Homo sapiens (SwissProt TaxID=9606)	1362.57	1362.57	0.13	9e-05	HCD (High Energy Collision Dissociation)	30	MS2	88.0278	54	69.4658	40596	CM_KO_3_002.raw	9.637e-05	116371	69.56	R.ENSFGSPLEFR.N	[1324-1334]	1xPhospho [S1326]	1xPhospho [S1326]
Sequest HT (A2)	Unambiguous	Q9UQ35; Q9UQ35-2	1	0.0083	0	1	1	Homo sapiens (SwissProt TaxID=9606)	2683.19	2683.19	0.31	0.00028	HCD (High Energy Collision Dissociation)	30	MS2	44.6106	54	40.1436	20978	CM_KO_5_002.raw	7.608e-05	298154	40.34	K.SGTPPRQGSITSPQANEQSVTPQR.R	[846-869]	2xPhospho [S854; S857]	2xPhospho [S854; S857]
Sequest HT (A2)	Unambiguous	Q9UQ35; Q9UQ35-2	0	0.1022	0	1	1	Homo sapiens (SwissProt TaxID=9606)	1179.42	1179.42	0.54	0.00032	HCD (High Energy Collision Dissociation)	30	MS2	42.9977	54	28.4969	13056	CM_KO_4_001.raw	0.0001259	1.1719e+06	28.64	R.SLSGSSPCPK.Q	[778-787]	2xPhospho [S780; S782]	2xPhospho [S780; S782]
Sequest HT (A2)	Unambiguous	Q9UQ35; Q9UQ35-2	0	0.4244	0	1	1	Homo sapiens (SwissProt TaxID=9606)	1277.43	1277.43	0.79	0.0005	HCD (High Energy Collision Dissociation)	30	MS2	13.0762	54	62.6399	36955	CM_PANC1_4_001.raw	0.0001116	334455	62.74	R.SLSYSPVER.R	[2690-2698]	3xPhospho [S2690; S2692; S2694]	3xPhospho [S2690; S2692; S2694]
Sequest HT (A2)	Unambiguous	Q9UQ35-3; Q9UQ35; Q9UQ35-2	0	0.5746	0	1	3	Homo sapiens (SwissProt TaxID=9606)	1799.86	1799.86	0.87	0.00079	HCD (High Energy Collision Dissociation)	30	MS2	58.3563	54	62.0199	36517	CM_PANC1_4_001.raw	0.0001077	25781.5	62.45	R.SSTGPEPPAPTPLLAER.H	[357-373]	1xPhospho [T359]	1xPhospho [T359]
Sequest HT (A2)	Unambiguous	Q9UQ35-3; Q9UQ35; Q9UQ35-2	0	0.5746	0	1	2	Homo sapiens (SwissProt TaxID=9606)	1799.86	1799.86	0.87	0.00079	HCD (High Energy Collision Dissociation)	30	MS2	58.3563	54	62.0199	36517	CM_PANC1_4_001.raw	0.0001077	25781.5	62.45	R.SSTGPEPPAPTPLLAER.H	[357-373]	1xPhospho [S357]	1xPhospho [S357]
Sequest HT (A2)	Unambiguous	Q9UQ35; Q9UQ35-2	0	0.431	0	1	1	Homo sapiens (SwissProt TaxID=9606)	1277.42	1277.43	-0.33	-0.00021	HCD (High Energy Collision Dissociation)	30	MS2	9.85902	54	62.2552	36346	CM_KO_5_003.raw	0.0001009	223621	61.65	R.SLSYSPVER.R	[2690-2698]	3xPhospho [S2690; S2692; S2694]	3xPhospho [S2690; S2692; S2694]
Sequest HT (A2)	Unambiguous	Q9UQ35-3; Q9UQ35; Q9UQ35-2	0	0.5746	0	1	1	Homo sapiens (SwissProt TaxID=9606)	1799.86	1799.86	0.87	0.00079	HCD (High Energy Collision Dissociation)	30	MS2	58.3563	54	62.0199	36517	CM_PANC1_4_001.raw	0.0001077	25781.5	62.45	R.SSTGPEPPAPTPLLAER.H	[357-373]	1xPhospho [S358]	1xPhospho [S358]
Sequest HT (A2)	Unambiguous	Q9UQ35; Q9UQ35-2	1	0.197	0	1	1	Homo sapiens (SwissProt TaxID=9606)	1624.62	1624.62	0.68	0.00056	HCD (High Energy Collision Dissociation)	30	MS2	86.8459	54	26.8983	11969	CM_KO_4_001.raw	6.768e-05	516377	26.98	R.SRSVSPCSNVESR.L	[950-962]	2xPhospho [S952; S954]	2xPhospho [S952; S954]
Sequest HT (A2)	Unambiguous	Q9UQ35; Q9UQ35-2	0	0.6027	0	1	1	Homo sapiens (SwissProt TaxID=9606)	2061.86	2061.85	1.79	0.00185	HCD (High Energy Collision Dissociation)	30	MS2	35.1767	54	38.6412	19356	CM_KO_1_002.raw	7.508e-05	172617	38.74	R.SGSSQELDVKPSASPQER.S	[1539-1556]	2xPhospho [S1542; S1550]	2xPhospho [S1542; S1550]
Sequest HT (A2)	Unambiguous	Q9UQ35; Q9UQ35-2	1	0.196	0	1	1	Homo sapiens (SwissProt TaxID=9606)	1624.62	1624.62	-0.22	-0.00018	HCD (High Energy Collision Dissociation)	30	MS2	29.1862	54	26.9752	12020	CM_KO_4_001.raw	0.0001026	516377	26.98	R.SRSVSPCSNVESR.L	[950-962]	2xPhospho [S952; S954]	2xPhospho [S952; S954]
Sequest HT (A2)	Unambiguous	Q9UQ35-3; Q9UQ35; Q9UQ35-2	1	0.2654	0	1	1	Homo sapiens (SwissProt TaxID=9606)	3125.38	3125.37	1.17	0.00121	HCD (High Energy Collision Dissociation)	30	MS2	10.4014	54	63.4885	36854	CM_KO_1_002.raw	8.394e-05	83733.9	63.17	K.SATRPSPSPERSSTGPEPPAPTPLLAER.H	[346-373]	3xPhospho [S351; S353; S357]	3xPhospho [S351; S353; S357]
Sequest HT (A2)	Unambiguous	Q9UQ35-3; Q9UQ35; Q9UQ35-2	0	0.2661	0	1	1	Homo sapiens (SwissProt TaxID=9606)	1344.53	1344.53	-0.26	-0.00017	HCD (High Energy Collision Dissociation)	30	MS2	27.0526	54	19.3212	6858	CM_PANC1_4_002.raw	8.942e-05	39596236	19.58	K.SATRPSPSPER.S	[346-356]	2xPhospho [S351; S353]	2xPhospho [S351; S353]
Sequest HT (A2)	Unambiguous	Q9UQ35; Q9UQ35-2	0	0.1758	0	1	1	Homo sapiens (SwissProt TaxID=9606)	1995.92	1995.92	0.2	0.00014	HCD (High Energy Collision Dissociation)	30	MS2	69.1975	54	64.7707	37958	CM_PANC1_3_001.raw	0.0001012	98921.4	64.83	K.AGMSSNQSISSPVLDAVPR.T	[1394-1412]	1xPhospho [S1403]	1xPhospho [S1403]
Sequest HT (A2)	Unambiguous	Q9UQ35; Q9UQ35-2	0	0.1758	0	1	2	Homo sapiens (SwissProt TaxID=9606)	1995.92	1995.92	0.2	0.00014	HCD (High Energy Collision Dissociation)	30	MS2	69.1975	54	64.7707	37958	CM_PANC1_3_001.raw	0.0001012	98921.4	64.83	K.AGMSSNQSISSPVLDAVPR.T	[1394-1412]	1xPhospho [S1404]	1xPhospho [S1404]
Sequest HT (A2)	Unambiguous	Q9UQ35; Q9UQ35-2	0		0.0403	2	2	Homo sapiens (SwissProt TaxID=9606)	2136.83	2136.83	-0.98	-0.0007	HCD (High Energy Collision Dissociation)	30	MS2	40.3451	54	21.7179	8514	CM_PANC1_4_002.raw	6.465e-05	343008	21.69	R.HASSSPESPKPAPAPGSHR.E	[433-451]	3xPhospho [S436; S437; S440]	3xPhospho [S436; S437; S440]
Sequest HT (A2)	Unambiguous	Q9UQ35; Q9UQ35-2	0	0.3714	0	1	1	Homo sapiens (SwissProt TaxID=9606)	1357.58	1357.58	-0.24	-0.00016	HCD (High Energy Collision Dissociation)	30	MS2	45.4095	54	44.6614	24138	CM_KO_5_002.raw	0.0001229	1.34284e+06	44.74	R.SPVPSAFSDQSR.C	[2449-2460]	1xPhospho [S2449]	1xPhospho [S2449]
Sequest HT (A2)	Unambiguous	Q9UQ35-3; Q9UQ35; Q9UQ35-2	1	0.0453	0	1	1	Homo sapiens (SwissProt TaxID=9606)	3125.37	3125.37	-0.74	-0.00058	HCD (High Energy Collision Dissociation)	30	MS2	46.7987	54	60.2833	34850	CM_PANC1_3_002.raw	7.627e-05	229929	60.38	K.SATRPSPSPERSSTGPEPPAPTPLLAER.H	[346-373]	3xPhospho [S351; S353; S357]	3xPhospho [S351; S353; S357]
Sequest HT (A2)	Unambiguous	Q9UQ35; Q9UQ35-2	0	0.431	0	1	1	Homo sapiens (SwissProt TaxID=9606)	1277.43	1277.43	0.44	0.00028	HCD (High Energy Collision Dissociation)	30	MS2	25.1789	54	63.8517	37753	CM_PANC1_5_003.raw	5.914e-05	387366	62.17	R.SLSYSPVER.R	[2690-2698]	3xPhospho [S2690; S2692; S2694]	3xPhospho [S2690; S2692; S2694]
Sequest HT (A2)	Unambiguous	Q9UQ35; Q9UQ35-2	1	0.2701	0	1	1	Homo sapiens (SwissProt TaxID=9606)	1555.56	1555.56	-0.82	-0.00063	HCD (High Energy Collision Dissociation)	30	MS2	20.655	54	28.0494	12534	CM_KO_5_002.raw	7.809e-05	1.24633e+06	27.68	R.SRSPSSPELNNK.C	[1497-1508]	3xPhospho [S1497; S1499; S1501]	3xPhospho [S1497; S1499; S1501]
Sequest HT (A2)	Unambiguous	Q9UQ35; Q9UQ35-2	0	0.3505	0	1	1	Homo sapiens (SwissProt TaxID=9606)	1362.57	1362.57	0.07	5e-05	HCD (High Energy Collision Dissociation)	30	MS2	79.1339	54	66.793	39110	CM_KO_1_002.raw	6.818e-05	135666	66.91	R.ENSFGSPLEFR.N	[1324-1334]	1xPhospho [S1329]	1xPhospho [S1329]
Sequest HT (A2)	Unambiguous	Q9UQ35; Q9UQ35-2	0	0.2475	0	1	1	Homo sapiens (SwissProt TaxID=9606)	1179.42	1179.42	0.04	2e-05	HCD (High Energy Collision Dissociation)	30	MS2	73.106	54	28.8476	13093	CM_KO_5_002.raw	9.674e-05	1.22699e+06	29.01	R.SLSGSSPCPK.Q	[778-787]	2xPhospho [S780; S782]	2xPhospho [S780; S782]
Sequest HT (A2)	Unambiguous	Q9UQ35; Q9UQ35-2	0	0.0692	0	1	3	Homo sapiens (SwissProt TaxID=9606)	2443.06	2443.06	-0.47	-0.00057	HCD (High Energy Collision Dissociation)	30	MS2	18.1629	54	78.3162	46225	CM_PANC1_2_001.raw	0.0001205	97660.6	78.46	K.EQNSALPTSSQDEELMEVVEK.S	[1224-1244]	1xPhospho [S1233]	1xPhospho [S1233]
Sequest HT (A2)	Unambiguous	Q9UQ35; Q9UQ35-2	0	0.0692	0	1	2	Homo sapiens (SwissProt TaxID=9606)	2443.06	2443.06	-0.47	-0.00057	HCD (High Energy Collision Dissociation)	30	MS2	18.1629	54	78.3162	46225	CM_PANC1_2_001.raw	0.0001205	97660.6	78.46	K.EQNSALPTSSQDEELMEVVEK.S	[1224-1244]	1xPhospho [S1232]	1xPhospho [S1232]
Sequest HT (A2)	Unambiguous	Q9UQ35; Q9UQ35-2	0	0.0692	0	1	1	Homo sapiens (SwissProt TaxID=9606)	2443.06	2443.06	-0.47	-0.00057	HCD (High Energy Collision Dissociation)	30	MS2	18.1629	54	78.3162	46225	CM_PANC1_2_001.raw	0.0001205	97660.6	78.46	K.EQNSALPTSSQDEELMEVVEK.S	[1224-1244]	1xPhospho [T1231]	1xPhospho [T1231]
Sequest HT (A2)	Unambiguous	Q9UQ35; Q9UQ35-2	1	0.0196	0	1	1	Homo sapiens (SwissProt TaxID=9606)	1616.61	1616.61	0.12	0.0001	HCD (High Energy Collision Dissociation)	30	MS2	19.4165	54	52.8623	30104	CM_PANC1_4_001.raw	6.014e-05	1.61477e+06	52.47	R.SRSSSPVTELASR.S	[1099-1111]	3xPhospho [S1101; S1102; S1103]	3xPhospho [S1101; S1102; S1103]
Sequest HT (A2)	Unambiguous	Q9UQ35; Q9UQ35-2	1	0.5652	0	1	1	Homo sapiens (SwissProt TaxID=9606)	2763.15	2763.15	0.33	0.00031	HCD (High Energy Collision Dissociation)	30	MS2	15.8805	54	43.7069	23599	CM_PANC1_5_003.raw	7.737e-05	124777	43.81	K.SGTPPRQGSITSPQANEQSVTPQR.R	[846-869]	3xPhospho [S846; S854; S857]	3xPhospho [S846; S854; S857]
Sequest HT (A2)	Unambiguous	Q9UQ35-3; Q9UQ35; Q9UQ35-2	1	0.1107	0	1	1	Homo sapiens (SwissProt TaxID=9606)	2951.24	2951.25	-0.74	-0.00073	HCD (High Energy Collision Dissociation)	30	MS2	71.8799	54	41.6393	21609	CM_KO_1_003.raw	9.931e-05	222448	41.92	R.RGEGDAPFSEPGTTSTQRPSSPETATK.Q	[303-329]	2xPhospho [S322; S323]	2xPhospho [S322; S323]
Sequest HT (A2)	Unambiguous	Q9UQ35; Q9UQ35-2	2	0.3304	0	1	1	Homo sapiens (SwissProt TaxID=9606)	2839.28	2839.29	-1.45	-0.00103	HCD (High Energy Collision Dissociation)	30	MS2	33.1148	54	33.6561	16441	CM_KO_5_002.raw	7.04e-05	613899	33.75	K.SGTPPRQGSITSPQANEQSVTPQRR.S	[846-870]	2xPhospho [T848; S864]	2xPhospho [T848; S864]
Sequest HT (A2)	Unambiguous	Q9UQ35; Q9UQ35-2	1	0.5539	0	1	1	Homo sapiens (SwissProt TaxID=9606)	2517.12	2517.12	-0.97	-0.00081	HCD (High Energy Collision Dissociation)	30	MS2	77.411	54	60.4064	34935	CM_PANC1_3_002.raw	8.412e-05	506808	60.49	K.AGMSSNQSISSPVLDAVPRTPSR.E	[1394-1416]	2xPhospho [S1404; S1415]	2xPhospho [S1404; S1415]
Sequest HT (A2)	Unambiguous	Q9UQ35; Q9UQ35-2	0	0.2124	0	1	1	Homo sapiens (SwissProt TaxID=9606)	1146.49	1146.49	0.12	7e-05	HCD (High Energy Collision Dissociation)	30	MS2	73.297	54	55.8486	31665	CM_PANC1_3_001.raw	7.715e-05	242520	55.96	R.GEFSASPMLK.S	[1119-1128]	1xPhospho [S1124]	1xPhospho [S1124]
Sequest HT (A2)	Unambiguous	Q9UQ35-3; Q9UQ35; Q9UQ35-2	0	0.2254	0	1	2	Homo sapiens (SwissProt TaxID=9606)	2715.18	2715.18	1.98	0.00268	HCD (High Energy Collision Dissociation)	30	MS2	0	54	41.3623	21240	CM_PANC1_2_003.raw	0.0001054			R.GEGDAPFSEPGTTSTQRPSSPETATK.Q	[304-329]	1xPhospho [S323]	1xPhospho [S323]
Sequest HT (A2)	Unambiguous	Q9UQ35-3; Q9UQ35; Q9UQ35-2	0	0.2254	0	1	1	Homo sapiens (SwissProt TaxID=9606)	2715.18	2715.18	1.98	0.00268	HCD (High Energy Collision Dissociation)	30	MS2	0	54	41.3623	21240	CM_PANC1_2_003.raw	0.0001054			R.GEGDAPFSEPGTTSTQRPSSPETATK.Q	[304-329]	1xPhospho [S322]	1xPhospho [S322]
Sequest HT (A2)	Unambiguous	Q9UQ35-3; Q9UQ35; Q9UQ35-2	0	0.4255	0	1	1	Homo sapiens (SwissProt TaxID=9606)	1578.86	1578.86	0.19	0.0001	HCD (High Energy Collision Dissociation)	30	MS2	28.3439	54	46.3946	25694	CM_PANC1_4_002.raw	0.0001208	69658.5	46.42	K.QPAPEPPKPYSLVR.E	[162-175]
Sequest HT (A2)	Unambiguous	Q9UQ35; Q9UQ35-2	0	0.531	0	1	1	Homo sapiens (SwissProt TaxID=9606)	2141.82	2141.82	0.16	0.00011	HCD (High Energy Collision Dissociation)	30	MS2	94.097	54	46.1412	25517	CM_PANC1_4_002.raw	7.138e-05	309072	46.28	R.SGSSQELDVKPSASPQER.S	[1539-1556]	3xPhospho [S1541; S1542; S1550]	3xPhospho [S1541; S1542; S1550]
Sequest HT (A2)	Unambiguous	Q9UQ35; Q9UQ35-2	0	0.1086	0	1	1	Homo sapiens (SwissProt TaxID=9606)	1394.59	1394.59	-1.33	-0.00093	HCD (High Energy Collision Dissociation)	30	MS2	17.3264	54	18.822	6465	CM_PANC1_4_001.raw	6.616e-05	406671	18.89	R.QSHSESPSLQSK.S	[1078-1089]	1xPhospho [S1083]	1xPhospho [S1083]
Sequest HT (A2)	Unambiguous	Q9UQ35; Q9UQ35-2	1	0.082	0	1	1	Homo sapiens (SwissProt TaxID=9606)	2164.01	2164.01	0.01	1e-05	HCD (High Energy Collision Dissociation)	30	MS2	40.3565	54	31.2089	14063	CM_KO_1_002.raw	6.862e-05	266262	31.25	R.QGSITSPQANEQSVTPQRR.S	[852-870]	1xPhospho [T866]	1xPhospho [T866]
Sequest HT (A2)	Unambiguous	Q9UQ35; Q9UQ35-2	0	0.5504	0	1	1	Homo sapiens (SwissProt TaxID=9606)	1381.49	1381.49	1.07	0.00074	HCD (High Energy Collision Dissociation)	30	MS2	23.4031	54	35.0412	16800	CM_KO_1_002.raw	0.0001128	2.16847e+06	34.48	R.SVSPCSNVESR.L	[952-962]	2xPhospho [S952; S954]	2xPhospho [S952; S954]
Sequest HT (A2)	Unambiguous	Q9UQ35; Q9UQ35-2	0	0.0549	0	1	1	Homo sapiens (SwissProt TaxID=9606)	2087.88	2087.88	-0.14	-0.00015	HCD (High Energy Collision Dissociation)	30	MS2	82.2284	54	41.9244	21732	CM_KO_3_001.raw	7.538e-05	151211	42.07	R.QGSITSPQANEQSVTPQR.R	[852-869]	2xPhospho [T856; T866]	2xPhospho [T856; T866]
Sequest HT (A2)	Unambiguous	Q9UQ35; Q9UQ35-2	0	0.4771	0	1	1	Homo sapiens (SwissProt TaxID=9606)	1277.43	1277.43	0.24	0.00016	HCD (High Energy Collision Dissociation)	30	MS2	28.6418	54	63.0885	36925	CM_KO_5_003.raw	0.0001215	223621	61.65	R.SLSYSPVER.R	[2690-2698]	3xPhospho [S2690; S2692; S2694]	3xPhospho [S2690; S2692; S2694]
Sequest HT (A2)	Unambiguous	Q9UQ35; Q9UQ35-2	0	0.1487	0	1	1	Homo sapiens (SwissProt TaxID=9606)	1394.59	1394.59	-0.36	-0.00025	HCD (High Energy Collision Dissociation)	30	MS2	21.5425	54	17.8801	4534	CM_PANC1_2_003.raw	0.0001206	392479	18.04	R.QSHSESPSLQSK.S	[1078-1089]	1xPhospho [S1083]	1xPhospho [S1083]
Sequest HT (A2)	Unambiguous	Q9UQ35; Q9UQ35-2	0	0.454	0	1	1	Homo sapiens (SwissProt TaxID=9606)	1259.38	1259.38	-0.22	-0.00014	HCD (High Energy Collision Dissociation)	30	MS2	38.1297	54	34.1691	17177	CM_PANC1_4_002.raw	0.0001001	759439	34.27	R.SLSGSSPCPK.Q	[778-787]	3xPhospho [S778; S780; S782]	3xPhospho [S778; S780; S782]
Sequest HT (A2)	Unambiguous	Q9UQ35; Q9UQ35-2	0	0.1603	0	1	1	Homo sapiens (SwissProt TaxID=9606)	2075.89	2075.89	-0.66	-0.00069	HCD (High Energy Collision Dissociation)	30	MS2	54.9744	54	74.964	43804	CM_KO_3_002.raw	8.986e-05	124267	74.31	K.AGMSSNQSISSPVLDAVPR.T	[1394-1412]	2xPhospho [S1401; S1403]	2xPhospho [S1401; S1403]
Sequest HT (A2)	Unambiguous	Q9UQ35; Q9UQ35-2	0	0.5967	0	1	1	Homo sapiens (SwissProt TaxID=9606)	1381.49	1381.49	-0.18	-0.00012	HCD (High Energy Collision Dissociation)	30	MS2	54.9658	54	34.7719	17597	CM_PANC1_4_002.raw	6.205e-05	11488676	34.28	R.SVSPCSNVESR.L	[952-962]	2xPhospho [S952; S954]	2xPhospho [S952; S954]
Sequest HT (A2)	Unambiguous	Q9UQ35; Q9UQ35-2	1	0.4507	0	1	1	Homo sapiens (SwissProt TaxID=9606)	2212.93	2212.93	-0.42	-0.00031	HCD (High Energy Collision Dissociation)	30	MS2	16.8562	54	37.5442	19300	CM_KO_4_001.raw	8.388e-05	8.31644e+06	37.2	K.AQTPPGPSLSGSKSPCPQEK.S	[1001-1020]	2xPhospho [T1003; S1014]	2xPhospho [T1003; S1014]
Sequest HT (A2)	Unambiguous	Q9UQ35-3; Q9UQ35; Q9UQ35-2	1	0.0507	0	1	1	Homo sapiens (SwissProt TaxID=9606)	2951.24	2951.25	-1.48	-0.00146	HCD (High Energy Collision Dissociation)	30	MS2	45.3127	54	41.2596	22118	CM_PANC1_4_002.raw	0.0001014	1.56327e+06	41.44	R.RGEGDAPFSEPGTTSTQRPSSPETATK.Q	[303-329]	2xPhospho [S322; S323]	2xPhospho [S322; S323]
Sequest HT (A2)	Unambiguous	Q9UQ35; Q9UQ35-2	0	0.1329	0	1	1	Homo sapiens (SwissProt TaxID=9606)	2075.89	2075.89	0.68	0.0007	HCD (High Energy Collision Dissociation)	30	MS2	57.5344	54	74.2656	44017	CM_PANC1_2_001.raw	0.000104	126096	74.46	K.AGMSSNQSISSPVLDAVPR.T	[1394-1412]	2xPhospho [S1401; S1403]	2xPhospho [S1401; S1403]
Sequest HT (A2)	Unambiguous	Q9UQ35; Q9UQ35-2	0	0.4326	0	1	1	Homo sapiens (SwissProt TaxID=9606)	1362.57	1362.57	-0.56	-0.00038	HCD (High Energy Collision Dissociation)	30	MS2	63.7473	54	69.488	40704	CM_KO_3_001.raw	0.0001047	100750	69.58	R.ENSFGSPLEFR.N	[1324-1334]	1xPhospho [S1326]	1xPhospho [S1326]
Sequest HT (A2)	Unambiguous	Q9UQ35; Q9UQ35-2	0	0.1837	0	1	1	Homo sapiens (SwissProt TaxID=9606)	1776.67	1776.67	0.82	0.00048	HCD (High Energy Collision Dissociation)	30	MS2	56.2156	54	36.8033	18783	CM_KO_4_001.raw	8.72e-05	250891	36.87	R.SSGHSSSELSPDAVEK.A	[1378-1393]	2xPhospho [S1384; S1387]	2xPhospho [S1384; S1387]
Sequest HT (A2)	Unambiguous	Q9UQ35; Q9UQ35-2	1	0.2689	0	1	1	Homo sapiens (SwissProt TaxID=9606)	1475.59	1475.59	0.58	0.00043	HCD (High Energy Collision Dissociation)	30	MS2	44.9762	54	25.8052	10449	CM_KO_1_001.raw	0.0001147			R.SRSPSSPELNNK.C	[1497-1508]	2xPhospho [S1497; S1499]	2xPhospho [S1497; S1499]
Sequest HT (A2)	Unambiguous	Q9UQ35	0	0.6039	0	1	1	Homo sapiens (SwissProt TaxID=9606)	1326.58	1326.58	0.34	0.00023	HCD (High Energy Collision Dissociation)	30	MS2	66.5805	54	48.6305	26817	CM_PANC1_3_003.raw	0.00013	189503	48.43	R.SPGMLEPLGSSR.T	[2132-2143]	1xPhospho [S2132]	1xPhospho [S2132]
Sequest HT (A2)	Unambiguous	Q9UQ35; Q9UQ35-2	0	0.3424	0	1	1	Homo sapiens (SwissProt TaxID=9606)	1357.58	1357.58	0.01	1e-05	HCD (High Energy Collision Dissociation)	30	MS2	44.7172	54	44.6973	23905	CM_PANC1_3_002.raw	7.51e-05	2723253	44.8	R.SPVPSAFSDQSR.C	[2449-2460]	1xPhospho [S2449]	1xPhospho [S2449]
Sequest HT (A2)	Unambiguous	Q9UQ35; Q9UQ35-2	0	0.4375	0	1	1	Homo sapiens (SwissProt TaxID=9606)	1357.58	1357.58	-0.31	-0.00021	HCD (High Energy Collision Dissociation)	30	MS2	90.1664	54	44.5561	23849	CM_KO_1_001.raw	7.794e-05	1.38703e+06	44.65	R.SPVPSAFSDQSR.C	[2449-2460]	1xPhospho [S2449]	1xPhospho [S2449]
Sequest HT (A2)	Unambiguous	Q9UQ35-3; Q9UQ35; Q9UQ35-2	0	0.1085	0	1	1	Homo sapiens (SwissProt TaxID=9606)	2795.14	2795.14	0.02	2e-05	HCD (High Energy Collision Dissociation)	30	MS2	4.89388	54	46.9793	26035	CM_KO_4_002.raw	6.885e-05	1.52662e+06	46.78	R.GEGDAPFSEPGTTSTQRPSSPETATK.Q	[304-329]	2xPhospho [S322; S323]	2xPhospho [S322; S323]
Sequest HT (A2)	Unambiguous	Q9UQ35; Q9UQ35-2	1	0.291	0	1	1	Homo sapiens (SwissProt TaxID=9606)	1526.57	1526.57	-0.27	-0.00014	HCD (High Energy Collision Dissociation)	30	MS2	84.6103	54	19.372	7100	CM_KO_4_002.raw	0.0001006	189957	19.37	R.SGSSPEVKDKPR.A	[1598-1609]	3xPhospho [S1598; S1600; S1601]	3xPhospho [S1598; S1600; S1601]
Sequest HT (A2)	Unambiguous	Q9UQ35	1	0.0498	0	1	1	Homo sapiens (SwissProt TaxID=9606)	1377.69	1377.69	0.3	0.00014	HCD (High Energy Collision Dissociation)	30	MS2	69.5718	54	38.8662	19807	CM_KO_1_001.raw	0.0001055	216519	38.97	R.VSGRTSPPLLDR.A	[2393-2404]	1xPhospho [T2397]	1xPhospho [T2397]
Sequest HT (A2)	Unambiguous	Q9UQ35; Q9UQ35-2	0	0.13	0	1	1	Homo sapiens (SwissProt TaxID=9606)	1394.59	1394.59	-0.75	-0.00052	HCD (High Energy Collision Dissociation)	30	MS2	23.53	54	18.4495	5240	CM_PANC1_3_001.raw	6.347e-05	307262	18.57	R.QSHSESPSLQSK.S	[1078-1089]	1xPhospho [S1083]	1xPhospho [S1083]
Sequest HT (A2)	Unambiguous	Q9UQ35; Q9UQ35-2	0	0.1743	0	1	1	Homo sapiens (SwissProt TaxID=9606)	1555.54	1555.54	-0.25	-0.0002	HCD (High Energy Collision Dissociation)	30	MS2	64.9694	54	53.8195	30365	CM_PANC1_5_001.raw	9.556e-05	305553	53.9	R.SCFESSPDPELK.S	[871-882]	2xPhospho [S871; S875]	2xPhospho [S871; S875]
Sequest HT (A2)	Unambiguous	Q9UQ35; Q9UQ35-2	1	0.2857	0	1	1	Homo sapiens (SwissProt TaxID=9606)	1555.56	1555.56	0.16	0.00012	HCD (High Energy Collision Dissociation)	30	MS2	38.8666	54	27.8586	11995	CM_PANC1_3_001.raw	8.972e-05	857992	28.2	R.SRSPSSPELNNK.C	[1497-1508]	3xPhospho [S1497; S1499; S1501]	3xPhospho [S1497; S1499; S1501]
Sequest HT (A2)	Unambiguous	Q9UQ35; Q9UQ35-2	0	0.6127	0	1	1	Homo sapiens (SwissProt TaxID=9606)	2141.82	2141.82	1.34	0.00144	HCD (High Energy Collision Dissociation)	30	MS2	92.6858	54	46.2292	24843	CM_PANC1_2_002.raw	9.017e-05	235533	46.33	R.SGSSQELDVKPSASPQER.S	[1539-1556]	3xPhospho [S1541; S1542; S1550]	3xPhospho [S1541; S1542; S1550]
Sequest HT (A2)	Unambiguous	Q9UQ35-3; Q9UQ35; Q9UQ35-2	0	0.2471	0	1	1	Homo sapiens (SwissProt TaxID=9606)	1344.53	1344.53	-0.03	-2e-05	HCD (High Energy Collision Dissociation)	30	MS2	1.27808	21.248	19.6253	7276	CM_KO_4_002.raw	0.0001255	42301824	19.45	K.SATRPSPSPER.S	[346-356]	2xPhospho [S351; S353]	2xPhospho [S351; S353]
Sequest HT (A2)	Unambiguous	Q9UQ35-3; Q9UQ35; Q9UQ35-2	1	0.2305	0	1	1	Homo sapiens (SwissProt TaxID=9606)	3125.37	3125.37	-0.02	-3e-05	HCD (High Energy Collision Dissociation)	30	MS2	19.7626	54	60.82	34931	CM_KO_3_001.raw	6.476e-05	330324	60.64	K.SATRPSPSPERSSTGPEPPAPTPLLAER.H	[346-373]	3xPhospho [S351; S353; S357]	3xPhospho [S351; S353; S357]
Sequest HT (A2)	Unambiguous	Q9UQ35; Q9UQ35-2	0	0.0951	0	1	1	Homo sapiens (SwissProt TaxID=9606)	2007.91	2007.91	-2.15	-0.00216	HCD (High Energy Collision Dissociation)	30	MS2	17.3798	54	35.9512	17789	CM_PANC1_3_002.raw	8.193e-05	143196	35.92	R.QGSITSPQANEQSVTPQR.R	[852-869]	1xPhospho [T866]	1xPhospho [T866]
Sequest HT (A2)	Unambiguous	Q9UQ35; Q9UQ35-2	1	0.0824	0	1	1	Homo sapiens (SwissProt TaxID=9606)	2132.97	2132.97	-0.08	-5e-05	HCD (High Energy Collision Dissociation)	30	MS2	69.9958	54	33.3893	16658	CM_KO_4_003.raw	9.332e-05	200460	33.39	K.AQTPPGPSLSGSKSPCPQEK.S	[1001-1020]	1xPhospho [S1014]	1xPhospho [S1014]
Sequest HT (A2)	Unambiguous	Q9UQ35; Q9UQ35-2	1	0.5053	0	1	1	Homo sapiens (SwissProt TaxID=9606)	2763.15	2763.15	-0.02	-2e-05	HCD (High Energy Collision Dissociation)	30	MS2	56.4793	54	43.4009	22679	CM_KO_3_002.raw	6.029e-05	59292.1	43.45	K.SGTPPRQGSITSPQANEQSVTPQR.R	[846-869]	3xPhospho [S846; S854; S857]	3xPhospho [S846; S854; S857]
Sequest HT (A2)	Unambiguous	Q9UQ35; Q9UQ35-2	1	0.5578	0	1	1	Homo sapiens (SwissProt TaxID=9606)	2763.15	2763.15	0.07	6e-05	HCD (High Energy Collision Dissociation)	30	MS2	49.2532	54	43.6691	23244	CM_PANC1_5_001.raw	0.0001256	82695.1	43.84	K.SGTPPRQGSITSPQANEQSVTPQR.R	[846-869]	3xPhospho [S846; S854; S857]	3xPhospho [S846; S854; S857]
Sequest HT (A2)	Unambiguous	Q9UQ35; Q9UQ35-2	0	0.3868	0	1	1	Homo sapiens (SwissProt TaxID=9606)	1277.42	1277.43	-0.49	-0.00031	HCD (High Energy Collision Dissociation)	30	MS2	5.7842	54	61.447	35828	CM_KO_4_001.raw	0.0001119	338042	61.08	R.SLSYSPVER.R	[2690-2698]	3xPhospho [S2690; S2692; S2694]	3xPhospho [S2690; S2692; S2694]
Sequest HT (A2)	Unambiguous	Q9UQ35; Q9UQ35-2	2	0.3299	0	1	1	Homo sapiens (SwissProt TaxID=9606)	2839.28	2839.29	-1.2	-0.00085	HCD (High Energy Collision Dissociation)	30	MS2	23.3988	54	33.7854	16934	CM_KO_4_003.raw	0.0001152	286235	33.84	K.SGTPPRQGSITSPQANEQSVTPQRR.S	[846-870]	2xPhospho [T848; S864]	2xPhospho [T848; S864]
Sequest HT (A2)	Unambiguous	Q9UQ35; Q9UQ35-2	1	0.0379	0	1	1	Homo sapiens (SwissProt TaxID=9606)	2339.01	2339.01	0.01	1e-05	HCD (High Energy Collision Dissociation)	30	MS2	0	54	74.1244	44683	CM_PANC1_5_002.raw	0.0001007	1.51491e+06	74.24	K.ELSNSPLRENSFGSPLEFR.N	[1316-1334]	2xPhospho [S1320; S1326]	2xPhospho [S1320; S1326]
Sequest HT (A2)	Unambiguous	Q9UQ35-3; Q9UQ35; Q9UQ35-2	1	0.242	0	1	1	Homo sapiens (SwissProt TaxID=9606)	1826.79	1826.79	0.15	9e-05	HCD (High Energy Collision Dissociation)	30	MS2	73.5449	54	27.2887	11155	CM_KO_3_003.raw	8.869e-05	1082144	26.96	K.THTTALAGRSPSPASGR.R	[286-302]	2xPhospho [S295; S297]	2xPhospho [S295; S297]
Sequest HT (A2)	Unambiguous	Q9UQ35; Q9UQ35-2	0	0.2283	0	1	1	Homo sapiens (SwissProt TaxID=9606)	1776.67	1776.67	0.57	0.00034	HCD (High Energy Collision Dissociation)	30	MS2	76.8579	54	36.8549	18785	CM_PANC1_5_002.raw	6.589e-05	163333	36.89	R.SSGHSSSELSPDAVEK.A	[1378-1393]	2xPhospho [S1384; S1387]	2xPhospho [S1384; S1387]
Sequest HT (A2)	Unambiguous	Q9UQ35; Q9UQ35-2	1	0.1667	0	1	1	Homo sapiens (SwissProt TaxID=9606)	1475.59	1475.59	-0.54	-0.0004	HCD (High Energy Collision Dissociation)	30	MS2	47.8874	54	22.4507	8576	CM_KO_5_003.raw	7.584e-05	207243	22.52	R.SRSPSSPELNNK.C	[1497-1508]	2xPhospho [S1499; S1501]	2xPhospho [S1499; S1501]
Sequest HT (A2)	Unambiguous	Q9UQ35; Q9UQ35-2	0	0.0343	0	1	1	Homo sapiens (SwissProt TaxID=9606)	3092.31	3092.32	-2.43	-0.00251	HCD (High Energy Collision Dissociation)	30	MS2	95.1007	54	63.9276	37534	CM_KO_4_001.raw	9.276e-05	294164	64.19	R.HGGSPQPLATTPLSQEPVNPPSEASPTR.D	[374-401]	3xPhospho [S377; S387; S395]	3xPhospho [S377; S387; S395]
Sequest HT (A2)	Unambiguous	Q9UQ35-3; Q9UQ35; Q9UQ35-2	0	0.0378	0	1	1	Homo sapiens (SwissProt TaxID=9606)	2715.18	2715.18	-0.69	-0.00094	HCD (High Energy Collision Dissociation)	30	MS2	20.3226	54	41.3995	21182	CM_KO_3_003.raw	0.0001135	94474.9	41.41	R.GEGDAPFSEPGTTSTQRPSSPETATK.Q	[304-329]	1xPhospho [S323]	1xPhospho [S323]
Sequest HT (A2)	Unambiguous	Q9UQ35; Q9UQ35-2	0	0.0755	0	1	1	Homo sapiens (SwissProt TaxID=9606)	1367.6	1367.6	-0.08	-6e-05	HCD (High Energy Collision Dissociation)	30	MS2	81.7652	54	28.5225	12043	CM_KO_3_003.raw	8.827e-05	1482537	28.63	R.QSHSGSISPYPK.V	[987-998]	1xPhospho [S994]	1xPhospho [S994]
Sequest HT (A2)	Unambiguous	Q9UQ35; Q9UQ35-2	0	0.5525	0	1	1	Homo sapiens (SwissProt TaxID=9606)	2141.82	2141.82	0.22	0.00016	HCD (High Energy Collision Dissociation)	30	MS2	25.1417	54	46.4274	25178	CM_PANC1_5_001.raw	9.294e-05	89867.4	46.37	R.SGSSQELDVKPSASPQER.S	[1539-1556]	3xPhospho [S1541; S1542; S1550]	3xPhospho [S1541; S1542; S1550]
Sequest HT (A2)	Unambiguous	Q9UQ35; Q9UQ35-2	0	0.5232	0	1	1	Homo sapiens (SwissProt TaxID=9606)	1179.41	1179.42	-0.69	-0.00041	HCD (High Energy Collision Dissociation)	30	MS2	12.9487	54	31.3658	15266	CM_KO_4_003.raw	0.000125	2.02133e+06	31.1	R.SLSGSSPCPK.Q	[778-787]	2xPhospho [S778; S780]	2xPhospho [S778; S780]
Sequest HT (A2)	Unambiguous	Q9UQ35; Q9UQ35-2	0	0.3782	0	1	1	Homo sapiens (SwissProt TaxID=9606)	1277.43	1277.43	0.66	0.00042	HCD (High Energy Collision Dissociation)	30	MS2	39.1657	54	63.155	37001	CM_KO_4_001.raw	9.486e-05	219362	62.24	R.SLSYSPVER.R	[2690-2698]	3xPhospho [S2690; S2692; S2694]	3xPhospho [S2690; S2692; S2694]
Sequest HT (A2)	Unambiguous	Q9UQ35; Q9UQ35-2	0	0.5333	0	1	1	Homo sapiens (SwissProt TaxID=9606)	2141.82	2141.82	-0.05	-5e-05	HCD (High Energy Collision Dissociation)	30	MS2	85.0911	54	46.2379	25045	CM_PANC1_5_001.raw	6.107e-05	472443	46.36	R.SGSSQELDVKPSASPQER.S	[1539-1556]	3xPhospho [S1541; S1542; S1550]	3xPhospho [S1541; S1542; S1550]
Sequest HT (A2)	Unambiguous	Q9UQ35; Q9UQ35-2	0	0.4357	0	1	1	Homo sapiens (SwissProt TaxID=9606)	2141.82	2141.82	-0.38	-0.00027	HCD (High Energy Collision Dissociation)	30	MS2	79.2519	54	45.6943	25147	CM_KO_4_002.raw	7.548e-05	129294	45.8	R.SGSSQELDVKPSASPQER.S	[1539-1556]	3xPhospho [S1541; S1542; S1550]	3xPhospho [S1541; S1542; S1550]
Sequest HT (A2)	Unambiguous	Q9UQ35; Q9UQ35-2	1	0.5459	0	1	1	Homo sapiens (SwissProt TaxID=9606)	1337.59	1337.59	0.24	0.00011	HCD (High Energy Collision Dissociation)	30	MS2	41.5143	54	16.4814	3899	CM_PANC1_3_001.raw	7.897e-05	2480995	16.73	R.RRPSPQPSPR.D	[2699-2708]	2xPhospho [S2702; S2706]	2xPhospho [S2702; S2706]
Sequest HT (A2)	Unambiguous	Q9UQ35; Q9UQ35-2	1		0.0303	2	2	Homo sapiens (SwissProt TaxID=9606)	2243.98	2243.98	-0.58	-0.00044	HCD (High Energy Collision Dissociation)	30	MS2	57.379	54	35.2768	17679	CM_PANC1_5_002.raw	0.0001109	2.36356e+06	35.53	R.QGSITSPQANEQSVTPQRR.S	[852-870]	2xPhospho [S857; S864]	2xPhospho [S857; S864]
Sequest HT (A2)	Unambiguous	Q9UQ35; Q9UQ35-2	0	0.1362	0	1	1	Homo sapiens (SwissProt TaxID=9606)	3092.32	3092.32	-0.32	-0.00032	HCD (High Energy Collision Dissociation)	30	MS2	44.7468	54	62.0237	36130	CM_PANC1_5_001.raw	6.338e-05	540105	62.31	R.HGGSPQPLATTPLSQEPVNPPSEASPTR.D	[374-401]	3xPhospho [S377; S387; S395]	3xPhospho [S377; S387; S395]
Sequest HT (A2)	Unambiguous	Q9UQ35; Q9UQ35-2	0	0.3219	0	1	1	Homo sapiens (SwissProt TaxID=9606)	1357.58	1357.58	0.58	0.0004	HCD (High Energy Collision Dissociation)	30	MS2	28.1051	54	44.7152	23782	CM_PANC1_2_002.raw	0.0001041	2132348	44.8	R.SPVPSAFSDQSR.C	[2449-2460]	1xPhospho [S2449]	1xPhospho [S2449]
Sequest HT (A2)	Unambiguous	Q9UQ35; Q9UQ35-2	0	0.2193	0	1	1	Homo sapiens (SwissProt TaxID=9606)	1197.46	1197.46	0.01	0	HCD (High Energy Collision Dissociation)	30	MS2	46.3273	54	53.8689	30822	CM_KO_4_002.raw	0.0001297	62402.7	53.92	R.SLSYSPVER.R	[2690-2698]	2xPhospho [S2690; S2692]	2xPhospho [S2690; S2692]
Sequest HT (A2)	Unambiguous	Q9UQ35; Q9UQ35-2	0	0.1127	0	1	1	Homo sapiens (SwissProt TaxID=9606)	2087.88	2087.88	-0.87	-0.00091	HCD (High Energy Collision Dissociation)	30	MS2	91.5762	54	42.0444	21727	CM_KO_3_002.raw	0.0001178	142460	42.09	R.QGSITSPQANEQSVTPQR.R	[852-869]	2xPhospho [T856; T866]	2xPhospho [T856; T866]
Sequest HT (A2)	Unambiguous	Q9UQ35	1	0.0845	0	1	1	Homo sapiens (SwissProt TaxID=9606)	3259.52	3259.52	-0.06	-7e-05	HCD (High Energy Collision Dissociation)	30	MS2	2.92127	54	61.1381	35262	CM_PANC1_2_002.raw	7.418e-05	94808.5	61.13	R.MGQAPSQSLLPPAQDQPRSPVPSAFSDQSR.C	[2431-2460]	1xPhospho [S2449]	1xPhospho [S2449]
Sequest HT (A2)	Unambiguous	Q9UQ35; Q9UQ35-2	0	0.2739	0	1	1	Homo sapiens (SwissProt TaxID=9606)	1162.49	1162.48	0.38	0.00022	HCD (High Energy Collision Dissociation)	30	MS2	51.8358	54	44.6877	23761	CM_PANC1_2_002.raw	8.473e-05	127247	44.73	R.GEFSASPMLK.S	[1119-1128]	1xPhospho [S1124]	1xPhospho [S1124]
Sequest HT (A2)	Unambiguous	Q9UQ35; Q9UQ35-2	1	0.5704	0	1	1	Homo sapiens (SwissProt TaxID=9606)	2763.15	2763.15	0.21	0.00019	HCD (High Energy Collision Dissociation)	30	MS2	56.4273	54	43.774	23256	CM_PANC1_3_002.raw	0.0001036	120819	43.83	K.SGTPPRQGSITSPQANEQSVTPQR.R	[846-869]	3xPhospho [S846; S854; S857]	3xPhospho [S846; S854; S857]
Sequest HT (A2)	Unambiguous	Q9UQ35-3; Q9UQ35; Q9UQ35-2	1	0.0656	0	1	1	Homo sapiens (SwissProt TaxID=9606)	3125.38	3125.37	0.56	0.00044	HCD (High Energy Collision Dissociation)	30	MS2	18.6563	54	60.3477	34944	CM_PANC1_5_001.raw	9.249e-05	114682	60.38	K.SATRPSPSPERSSTGPEPPAPTPLLAER.H	[346-373]	3xPhospho [S351; S353; S357]	3xPhospho [S351; S353; S357]
Sequest HT (A2)	Unambiguous	Q9UQ35; Q9UQ35-2	1	0.0028	0	1	1	Homo sapiens (SwissProt TaxID=9606)	2243.98	2243.98	-0.17	-0.00013	HCD (High Energy Collision Dissociation)	30	MS2	33.1221	54	35.3085	17184	CM_PANC1_2_002.raw	0.0001119	1.8638e+06	35.56	R.QGSITSPQANEQSVTPQRR.S	[852-870]	2xPhospho [S857; S864]	2xPhospho [S857; S864]
Sequest HT (A2)	Unambiguous	Q9UQ35; Q9UQ35-2	0	0.1399	0	1	1	Homo sapiens (SwissProt TaxID=9606)	1293.51	1293.51	0.06	4e-05	HCD (High Energy Collision Dissociation)	30	MS2	68.121	54	52.9571	30185	CM_KO_4_002.raw	0.0001178	5.01216e+06	53.27	R.SSSPVTELASR.S	[1101-1111]	2xPhospho [S1102; S1103]	2xPhospho [S1102; S1103]
Sequest HT (A2)	Unambiguous	Q9UQ35; Q9UQ35-2	0	0.0325	0	1	1	Homo sapiens (SwissProt TaxID=9606)	1555.54	1555.54	-0.18	-0.00014	HCD (High Energy Collision Dissociation)	30	MS2	62.7682	54	53.357	30464	CM_KO_4_002.raw	6.12e-05	347173	53.45	R.SCFESSPDPELK.S	[871-882]	2xPhospho [S871; S875]	2xPhospho [S871; S875]
Sequest HT (A2)	Unambiguous	Q9UQ35; Q9UQ35-2	0	0.5679	0	1	1	Homo sapiens (SwissProt TaxID=9606)	1179.42	1179.42	-0.15	-9e-05	HCD (High Energy Collision Dissociation)	30	MS2	86.6043	54	31.6493	14639	CM_PANC1_2_001.raw	9.27e-05	1.26286e+06	31.85	R.SLSGSSPCPK.Q	[778-787]	2xPhospho [S778; S780]	2xPhospho [S778; S780]
Sequest HT (A2)	Unambiguous	Q9UQ35; Q9UQ35-2	1	0.5194	0	1	1	Homo sapiens (SwissProt TaxID=9606)	2212.93	2212.93	0.17	0.00012	HCD (High Energy Collision Dissociation)	30	MS2	58.0808	54	36.8539	18271	CM_PANC1_2_002.raw	6.303e-05	9040781	37.32	K.AQTPPGPSLSGSKSPCPQEK.S	[1001-1020]	2xPhospho [T1003; S1014]	2xPhospho [T1003; S1014]
Sequest HT (A2)	Unambiguous	Q9UQ35; Q9UQ35-2	0	0.1484	0	1	1	Homo sapiens (SwissProt TaxID=9606)	2155.85	2155.85	0.42	0.00045	HCD (High Energy Collision Dissociation)	30	MS2	28.3485	54	91.1304	51696	CM_KO_4_002.raw	9.453e-05	47299.7	90.82	K.AGMSSNQSISSPVLDAVPR.T	[1394-1412]	3xPhospho [S1398; S1401; S1403]	3xPhospho [S1398; S1401; S1403]
Sequest HT (A2)	Unambiguous	Q9UQ35; Q9UQ35-2	0	0.3218	0	1	1	Homo sapiens (SwissProt TaxID=9606)	1362.57	1362.57	-0.1	-7e-05	HCD (High Energy Collision Dissociation)	30	MS2	77.1408	54	66.492	39265	CM_PANC1_5_001.raw	6.171e-05	489759	66.59	R.ENSFGSPLEFR.N	[1324-1334]	1xPhospho [S1329]	1xPhospho [S1329]
Sequest HT (A2)	Unambiguous	Q9UQ35	0	0.6178	0	1	1	Homo sapiens (SwissProt TaxID=9606)	1326.58	1326.58	0.39	0.00026	HCD (High Energy Collision Dissociation)	30	MS2	50.1524	54	48.9449	26781	CM_KO_1_003.raw	9.349e-05	175911	48.36	R.SPGMLEPLGSSR.T	[2132-2143]	1xPhospho [S2132]	1xPhospho [S2132]
Sequest HT (A2)	Unambiguous	Q9UQ35-3; Q9UQ35; Q9UQ35-2	1	0.2263	0	1	1	Homo sapiens (SwissProt TaxID=9606)	1826.79	1826.79	-0.09	-5e-05	HCD (High Energy Collision Dissociation)	30	MS2	74.9485	50.174	26.9377	11262	CM_PANC1_2_001.raw	7.19e-05	2.18801e+06	26.38	K.THTTALAGRSPSPASGR.R	[286-302]	2xPhospho [S295; S297]	2xPhospho [S295; S297]
Sequest HT (A2)	Unambiguous	Q9UQ35-3; Q9UQ35; Q9UQ35-2	1	0.2577	0	1	1	Homo sapiens (SwissProt TaxID=9606)	1826.79	1826.79	0.1	6e-05	HCD (High Energy Collision Dissociation)	30	MS2	28.9651	54	29.9304	13271	CM_KO_1_003.raw	6.279e-05	527319	29.83	K.THTTALAGRSPSPASGR.R	[286-302]	2xPhospho [S295; S297]	2xPhospho [S295; S297]
Sequest HT (A2)	Unambiguous	Q9UQ35-3; Q9UQ35; Q9UQ35-2	0	0.2524	0	1	1	Homo sapiens (SwissProt TaxID=9606)	1344.53	1344.53	-0.3	-0.0002	HCD (High Energy Collision Dissociation)	30	MS2	7.82614	21.539	20.417	6574	CM_PANC1_2_001.raw	7.909e-05	5439944	20.14	K.SATRPSPSPER.S	[346-356]	2xPhospho [S351; S353]	2xPhospho [S351; S353]
Sequest HT (A2)	Unambiguous	Q9UQ35; Q9UQ35-2	1	0.4869	0	1	1	Homo sapiens (SwissProt TaxID=9606)	1473.61	1473.61	-0.08	-4e-05	HCD (High Energy Collision Dissociation)	30	MS2	84.3996	54	29.0335	13304	CM_PANC1_5_002.raw	0.0001115	3.76195e+06	29.17	R.SRSPQRPGWSR.S	[534-544]	2xPhospho [S534; S536]	2xPhospho [S534; S536]
Sequest HT (A2)	Unambiguous	Q9UQ35-3; Q9UQ35; Q9UQ35-2	0	0.2789	0	1	1	Homo sapiens (SwissProt TaxID=9606)	1344.53	1344.53	-0.85	-0.00057	HCD (High Energy Collision Dissociation)	30	MS2	11.2605	54	19.2441	7043	CM_KO_4_003.raw	0.0001112	43653444	19.44	K.SATRPSPSPER.S	[346-356]	2xPhospho [S351; S353]	2xPhospho [S351; S353]
Sequest HT (A2)	Unambiguous	Q9UQ35; Q9UQ35-2	0	0.604	0	1	1	Homo sapiens (SwissProt TaxID=9606)	1381.48	1381.49	-0.56	-0.00039	HCD (High Energy Collision Dissociation)	30	MS2	26.7365	54	34.9182	16708	CM_KO_3_002.raw	9.115e-05	4.99614e+06	34.34	R.SVSPCSNVESR.L	[952-962]	2xPhospho [S952; S954]	2xPhospho [S952; S954]
Sequest HT (A2)	Unambiguous	Q9UQ35; Q9UQ35-2	0	0.4706	0	1	1	Homo sapiens (SwissProt TaxID=9606)	1357.58	1357.58	0.08	6e-05	HCD (High Energy Collision Dissociation)	30	MS2	33.8082	54	44.6829	24166	CM_KO_5_003.raw	0.0001086	1.35483e+06	44.74	R.SPVPSAFSDQSR.C	[2449-2460]	1xPhospho [S2449]	1xPhospho [S2449]
Sequest HT (A2)	Unambiguous	Q9UQ35; Q9UQ35-2	1	0.0965	0	1	1	Homo sapiens (SwissProt TaxID=9606)	2164.01	2164.01	0.31	0.00023	HCD (High Energy Collision Dissociation)	30	MS2	74.6996	54	31.0021	13811	CM_KO_3_003.raw	8.754e-05	1.3161e+06	31.14	R.QGSITSPQANEQSVTPQRR.S	[852-870]	1xPhospho [T866]	1xPhospho [T866]
Sequest HT (A2)	Unambiguous	Q9UQ35; Q9UQ35-2	0	0.5498	0	1	1	Homo sapiens (SwissProt TaxID=9606)	1381.49	1381.49	-0.1	-7e-05	HCD (High Energy Collision Dissociation)	30	MS2	91.7111	54	34.0631	16168	CM_KO_3_001.raw	0.0001276	5009057	34.31	R.SVSPCSNVESR.L	[952-962]	2xPhospho [S952; S954]	2xPhospho [S952; S954]
Sequest HT (A2)	Unambiguous	Q9UQ35; Q9UQ35-2	1	0.2097	0	1	1	Homo sapiens (SwissProt TaxID=9606)	1555.56	1555.56	1.77	0.00138	HCD (High Energy Collision Dissociation)	30	MS2	76.9469	54	27.7311	12383	CM_PANC1_5_002.raw	0.0001027	2.18071e+06	28.01	R.SRSPSSPELNNK.C	[1497-1508]	3xPhospho [S1497; S1499; S1501]	3xPhospho [S1497; S1499; S1501]
Sequest HT (A2)	Unambiguous	Q9UQ35; Q9UQ35-2	0	0.0873	0	1	1	Homo sapiens (SwissProt TaxID=9606)	1696.7	1696.71	-0.71	-0.0006	HCD (High Energy Collision Dissociation)	30	MS2	86.2734	54	31.9039	14651	CM_KO_3_001.raw	6.799e-05	246484	31.96	R.SSGHSSSELSPDAVEK.A	[1378-1393]	1xPhospho [S1387]	1xPhospho [S1387]
Sequest HT (A2)	Unambiguous	Q9UQ35; Q9UQ35-2	1	0.1034	0	1	1	Homo sapiens (SwissProt TaxID=9606)	2339.01	2339.01	0.57	0.00044	HCD (High Energy Collision Dissociation)	30	MS2	25.3365	54	77.7554	46082	CM_KO_4_001.raw	7.327e-05	256958	77.96	K.ELSNSPLRENSFGSPLEFR.N	[1316-1334]	2xPhospho [S1318; S1320]	2xPhospho [S1318; S1320]
Sequest HT (A2)	Unambiguous	Q9UQ35; Q9UQ35-2	1	0.1971	0	1	1	Homo sapiens (SwissProt TaxID=9606)	1616.61	1616.61	0.31	0.00025	HCD (High Energy Collision Dissociation)	30	MS2	21.6552	54	52.5904	29142	CM_PANC1_2_003.raw	9.426e-05	455899	52.51	R.SRSSSPVTELASR.S	[1099-1111]	3xPhospho [S1099; S1101; S1102]	3xPhospho [S1099; S1101; S1102]
Sequest HT (A2)	Unambiguous	Q9UQ35	0	0.1231	0	1	1	Homo sapiens (SwissProt TaxID=9606)	2028.78	2028.78	-0.64	-0.00044	HCD (High Energy Collision Dissociation)	30	MS2	21.3012	54	57.9035	33224	CM_PANC1_5_001.raw	8.838e-05	291103	58	R.MSCFSRPSMSPTPLDR.C	[2114-2129]	2xPhospho [S2121; S2123]	2xPhospho [S2121; S2123]
Sequest HT (A2)	Unambiguous	Q9UQ35; Q9UQ35-2	0	0.5226	0	1	2	Homo sapiens (SwissProt TaxID=9606)	2061.85	2061.85	0.33	0.00034	HCD (High Energy Collision Dissociation)	30	MS2	0	54	40.2719	20477	CM_KO_3_002.raw	7.376e-05	50652	40.3	R.SGSSQELDVKPSASPQER.S	[1539-1556]	2xPhospho [S1541; S1542]	2xPhospho [S1541; S1542]
Sequest HT (A2)	Unambiguous	Q9UQ35; Q9UQ35-2	0	0.5226	0	1	1	Homo sapiens (SwissProt TaxID=9606)	2061.85	2061.85	0.33	0.00034	HCD (High Energy Collision Dissociation)	30	MS2	0	54	40.2719	20477	CM_KO_3_002.raw	7.376e-05	50652	40.3	R.SGSSQELDVKPSASPQER.S	[1539-1556]	2xPhospho [S1539; S1541]	2xPhospho [S1539; S1541]
Sequest HT (A2)	Unambiguous	Q9UQ35; Q9UQ35-2	0	0.0485	0	1	1	Homo sapiens (SwissProt TaxID=9606)	2056.86	2056.86	0.48	0.00033	HCD (High Energy Collision Dissociation)	30	MS2	51.0779	54	21.0585	7373	CM_PANC1_3_003.raw	6.312e-05	456558	20.49	R.HASSSPESPKPAPAPGSHR.E	[433-451]	2xPhospho [S435; S436]	2xPhospho [S435; S436]
Sequest HT (A2)	Unambiguous	Q9UQ35; Q9UQ35-2	1	0.3763	0	1	1	Homo sapiens (SwissProt TaxID=9606)	1555.56	1555.56	-0.32	-0.00025	HCD (High Energy Collision Dissociation)	30	MS2	86.1404	54	28.555	12966	CM_PANC1_5_003.raw	7.786e-05	2.20146e+06	27.98	R.SRSPSSPELNNK.C	[1497-1508]	3xPhospho [S1497; S1499; S1501]	3xPhospho [S1497; S1499; S1501]
Sequest HT (A2)	Unambiguous	Q9UQ35; Q9UQ35-2	0	0.123	0	1	1	Homo sapiens (SwissProt TaxID=9606)	3092.31	3092.32	-0.63	-0.00065	HCD (High Energy Collision Dissociation)	30	MS2	25.4857	54	66.6977	39674	CM_KO_4_002.raw	6.973e-05	440207	66.93	R.HGGSPQPLATTPLSQEPVNPPSEASPTR.D	[374-401]	3xPhospho [T383; S395; S398]	3xPhospho [T383; S395; S398]
Sequest HT (A2)	Unambiguous	Q9UQ35; Q9UQ35-2	0	0.0446	0	1	1	Homo sapiens (SwissProt TaxID=9606)	1995.92	1995.92	1.79	0.00179	HCD (High Energy Collision Dissociation)	30	MS2	72.3781	54	64.7351	37652	CM_PANC1_2_003.raw	0.0001026	156467	64.92	K.AGMSSNQSISSPVLDAVPR.T	[1394-1412]	1xPhospho [S1404]	1xPhospho [S1404]
Sequest HT (A2)	Unambiguous	Q9UQ35; Q9UQ35-2	0	0.5579	0	1	1	Homo sapiens (SwissProt TaxID=9606)	1381.49	1381.49	0.25	0.00017	HCD (High Energy Collision Dissociation)	30	MS2	23.5591	54	34.9048	16576	CM_KO_3_003.raw	8.857e-05	4.72441e+06	34.36	R.SVSPCSNVESR.L	[952-962]	2xPhospho [S952; S954]	2xPhospho [S952; S954]
Sequest HT (A2)	Unambiguous	Q9UQ35; Q9UQ35-2	1	0.5714	0	1	1	Homo sapiens (SwissProt TaxID=9606)	1337.59	1337.59	-0.57	-0.00026	HCD (High Energy Collision Dissociation)	30	MS2	43.6884	54	17.1789	4127	CM_KO_3_001.raw	6.028e-05	1.53476e+06	17.17	R.RRPSPQPSPR.D	[2699-2708]	2xPhospho [S2702; S2706]	2xPhospho [S2702; S2706]
Sequest HT (A2)	Unambiguous	Q9UQ35-3; Q9UQ35; Q9UQ35-2	1	0.0096	0	1	1	Homo sapiens (SwissProt TaxID=9606)	2951.24	2951.25	-1.07	-0.00079	HCD (High Energy Collision Dissociation)	30	MS2	82.8432	54	41.3499	21563	CM_PANC1_3_002.raw	9.492e-05	122790	41.45	R.RGEGDAPFSEPGTTSTQRPSSPETATK.Q	[303-329]	2xPhospho [T316; T318]	2xPhospho [T316; T318]
Sequest HT (A2)	Unambiguous	Q9UQ35-3; Q9UQ35; Q9UQ35-2	1	0.0096	0	1	2	Homo sapiens (SwissProt TaxID=9606)	2951.24	2951.25	-1.07	-0.00079	HCD (High Energy Collision Dissociation)	30	MS2	82.8432	54	41.3499	21563	CM_PANC1_3_002.raw	9.492e-05	122790	41.45	R.RGEGDAPFSEPGTTSTQRPSSPETATK.Q	[303-329]	2xPhospho [T315; T316]	2xPhospho [T315; T316]
Sequest HT (A2)	Unambiguous	Q9UQ35; Q9UQ35-2	1	0.2621	0	1	1	Homo sapiens (SwissProt TaxID=9606)	1475.59	1475.59	-1.39	-0.00102	HCD (High Energy Collision Dissociation)	30	MS2	50.0984	54	25.6646	10196	CM_KO_3_001.raw	0.000113	474471	25.78	R.SRSPSSPELNNK.C	[1497-1508]	2xPhospho [S1497; S1499]	2xPhospho [S1497; S1499]
Sequest HT (A2)	Unambiguous	Q9UQ35; Q9UQ35-2	2	0.3892	0	1	1	Homo sapiens (SwissProt TaxID=9606)	2225.94	2225.94	-0.01	-1e-05	HCD (High Energy Collision Dissociation)	30	MS2	27.8458	54	50.8147	28448	CM_KO_5_003.raw	6.675e-05	1.7232e+06	50.91	R.SSSPVTELASRSPIRQDR.G	[1101-1118]	3xPhospho [S1102; S1103; S1110]	3xPhospho [S1102; S1103; S1110]
Sequest HT (A2)	Unambiguous	Q9UQ35; Q9UQ35-2	0	0.0628	0	1	1	Homo sapiens (SwissProt TaxID=9606)	1995.92	1995.92	-0.93	-0.00093	HCD (High Energy Collision Dissociation)	30	MS2	96.1963	54	65.0779	38554	CM_KO_4_002.raw	8.483e-05	61567.3	65.06	K.AGMSSNQSISSPVLDAVPR.T	[1394-1412]	1xPhospho [S1404]	1xPhospho [S1404]
Sequest HT (A2)	Unambiguous	Q9UQ35; Q9UQ35-2	0	0.3108	0	1	1	Homo sapiens (SwissProt TaxID=9606)	1357.58	1357.58	0.55	0.00038	HCD (High Energy Collision Dissociation)	30	MS2	44.1365	54	44.7057	24068	CM_PANC1_3_003.raw	9.5e-05	2.75804e+06	44.81	R.SPVPSAFSDQSR.C	[2449-2460]	1xPhospho [S2449]	1xPhospho [S2449]
Sequest HT (A2)	Unambiguous	Q9UQ35; Q9UQ35-2	1	0.0997	0	1	1	Homo sapiens (SwissProt TaxID=9606)	2164.02	2164.01	0.7	0.0005	HCD (High Energy Collision Dissociation)	30	MS2	62.0026	54	31.1603	15090	CM_KO_4_002.raw	7.18e-05	431944	31.24	R.QGSITSPQANEQSVTPQRR.S	[852-870]	1xPhospho [T866]	1xPhospho [T866]
Sequest HT (A2)	Unambiguous	Q9UQ35	1	0.0852	0	1	1	Homo sapiens (SwissProt TaxID=9606)	3259.52	3259.52	0.84	0.00092	HCD (High Energy Collision Dissociation)	30	MS2	37.8955	54	61.5624	35815	CM_KO_1_001.raw	7.635e-05	130074	61.75	R.MGQAPSQSLLPPAQDQPRSPVPSAFSDQSR.C	[2431-2460]	1xPhospho [S2449]	1xPhospho [S2449]
Sequest HT (A2)	Unambiguous	Q9UQ35	0	0.1538	0	1	1	Homo sapiens (SwissProt TaxID=9606)	1318.65	1318.65	0.35	0.00023	HCD (High Energy Collision Dissociation)	30	MS2	74.5252	54	49.2593	27469	CM_PANC1_5_002.raw	0.0001098	67086.4	49.26	R.TPTAPAVNLAGAR.T	[2289-2301]	1xPhospho [T2289]	1xPhospho [T2289]
Sequest HT (A2)	Unambiguous	Q9UQ35; Q9UQ35-2	0	0.3633	0	1	1	Homo sapiens (SwissProt TaxID=9606)	1277.43	1277.43	0.26	0.00016	HCD (High Energy Collision Dissociation)	30	MS2	59.9746	54	60.5318	35149	CM_KO_5_002.raw	7.335e-05	207945	61.62	R.SLSYSPVER.R	[2690-2698]	3xPhospho [S2690; S2692; S2694]	3xPhospho [S2690; S2692; S2694]
Sequest HT (A2)	Unambiguous	Q9UQ35; Q9UQ35-2	0	0.1027	0	1	1	Homo sapiens (SwissProt TaxID=9606)	2155.85	2155.85	0.75	0.0008	HCD (High Energy Collision Dissociation)	30	MS2	51.0486	54	91.019	51357	CM_KO_4_001.raw	8.281e-05	42917.9	90.75	K.AGMSSNQSISSPVLDAVPR.T	[1394-1412]	3xPhospho [S1398; S1401; S1403]	3xPhospho [S1398; S1401; S1403]
Sequest HT (A2)	Unambiguous	Q9UQ35; Q9UQ35-2	1	0.1344	0	1	1	Homo sapiens (SwissProt TaxID=9606)	2230.87	2230.88	-0.85	-0.00063	HCD (High Energy Collision Dissociation)	30	MS2	38.3967	54	22.2826	8208	CM_PANC1_3_003.raw	9.25e-05	6678061	21.34	K.GQSQTSPDHRSDTSSPEVR.Q	[1059-1077]	2xPhospho [S1064; S1069]	2xPhospho [S1064; S1069]
Sequest HT (A2)	Unambiguous	Q9UQ35; Q9UQ35-2	0	0.3817	0	1	1	Homo sapiens (SwissProt TaxID=9606)	1277.43	1277.43	0.35	0.00022	HCD (High Energy Collision Dissociation)	30	MS2	20.2902	54	62.1774	36280	CM_KO_5_002.raw	0.0001096	186113	62.21	R.SLSYSPVER.R	[2690-2698]	3xPhospho [S2690; S2692; S2694]	3xPhospho [S2690; S2692; S2694]
[truncated: 261,740+ more rows]
